# Supplementary material for: Nuclear hormone receptors control fundamental processes of human fetal neurodevelopment: Basis for endocrine disruption assessment
Source: Environ Int. Author manuscript; Available in PMC 2025 Jun 2. (PMC12127433; doi:10.1016/j.envint.2025.109400)
Supplement: 2 [file NIHMS2077722-supplement-2.xlsx]

## Sheet: Brainspan raw data
					donor_id	13058	13058	13058	13058	13058	13058		12835	12835	12835	12835	12835	12835	12835	12835	12960	12960	12960	12960	12960	12960	12960	13060	13060	13060	13060	13060	13060	13060		12287	12287	12287	12287	12287	12287	12287	12287	12837	12837	12837	12837	12837	12837
					donor_name	H376.IIA.51	H376.IIA.51	H376.IIA.51	H376.IIA.51	H376.IIA.51	H376.IIA.51		H376.IIB.50	H376.IIB.50	H376.IIB.50	H376.IIB.50	H376.IIB.50	H376.IIB.50	H376.IIB.50	H376.IIB.50	H376.IIB.51	H376.IIB.51	H376.IIB.51	H376.IIB.51	H376.IIB.51	H376.IIB.51	H376.IIB.51	H376.IIB.52	H376.IIB.52	H376.IIB.52	H376.IIB.52	H376.IIB.52	H376.IIB.52	H376.IIB.52		H376.IIIB.50	H376.IIIB.50	H376.IIIB.50	H376.IIIB.50	H376.IIIB.50	H376.IIIB.50	H376.IIIB.50	H376.IIIB.50	H376.IIIB.51	H376.IIIB.51	H376.IIIB.51	H376.IIIB.51	H376.IIIB.51	H376.IIIB.51
					donor age	8 pcw	8 pcw	8 pcw	8 pcw	8 pcw	8 pcw		12 pcw	12 pcw	12 pcw	12 pcw	12 pcw	12 pcw	12 pcw	12 pcw	12 pcw	12 pcw	12 pcw	12 pcw	12 pcw	12 pcw	12 pcw	12 pcw	12 pcw	12 pcw	12 pcw	12 pcw	12 pcw	12 pcw		16 pcw	16 pcw	16 pcw	16 pcw	16 pcw	16 pcw	16 pcw	16 pcw	16 pcw	16 pcw	16 pcw	16 pcw	16 pcw	16 pcw
					structure_abbreviation	DFC	VFC	MFC	OFC	PCx	STC		DFC	VFC	MFC	OFC	IPC	A1C	STC	V1C	DFC	VFC	OFC	IPC	A1C	STC	V1C	DFC	VFC	MFC	OFC	IPC	A1C	V1C		DFC	VFC	MFC	OFC	IPC	A1C	STC	V1C	DFC	VFC	MFC	OFC	IPC	A1C
					structure_id	10173	10185	10278	10194	10208	10243		10173	10185	10278	10194	10225	10236	10243	10269	10173	10185	10194	10225	10236	10243	10269	10173	10185	10278	10194	10225	10236	10269		10173	10185	10278	10194	10225	10236	10243	10269	10173	10185	10278	10194	10225	10236
id	name	gene-id	gene-symbol	gene-name	entrez-id							mean																							mean
1090213	ENSG00000106546	193	AHR	aryl hydrocarbon receptor	196	0.7886	1.0657	1.2067	1.9109	1.2668	1.3547	1.26557	3.0407	2.5958	3.3335	2.7354	2.0062	1.6535	1.9458	2.5958	2.8718	2.9603	3.3936	2.5082	2.2699	2.7006	2.7198	2.2592	1.2493	2.7231	2.4219	1.2623	1.3401	2.0886	2.39434	0.4842	0.9307	0.3669	0.8233	0.8615	0.8198	0.8322	0.999	0.8643	0.7881	0.7831	1.1023	0.9475	1.0933
1099474	ENSG00000169083	364	AR	androgen receptor	367	0.1826	0.2392	0.3126	0.513	0.369	0.3041	0.320083	0.068	0.0419	0.0202	0.0547	0.0391	0.0212	0.0148	0.0597	0.0087	0.0031	0.038	0.0113	0.0087	0.013	0.0463	0.0092	0.0225	0.0152	0.0232	0	0.0091	0.0214	0.0249682	0.0993	0.0348	0.1157	0.026	0.0512	0.0112	0.1228	0.0797	0.111	0.0514	0.1246	0.2303	0.026	0.0854
1088822	ENSG00000091831	2084	ESR1	estrogen receptor 1	2099	0.0052	0.014	0.0096	0.0049	0.0156	0	0.00821667	0.0194	0.0275	0.0263	0	0.0184	0.036	0.0508	0.0321	0	0.011	0	0.007	0.0081	0	0.0146	0.0086	0	0.0071	0.0036	0	0.021	0.0239	0.0143364	0.0598	0.0217	0.0601	0.0243	0.0768	0.0312	0.0512	0.0406	0.0204	0.0591	0.0957	0.071	0.0528	0.0889
1094833	ENSG00000140009	2085	ESR2	estrogen receptor 2 (ER beta)	2100	0.0415	0.0328	0.0343	0.0582	0.1047	0.0586	0.0550167	0.1058	0.1357	0.127	0.0739	0.1667	0.0849	0.2029	0.0805	0.0571	0.0526	0.026	0.1106	0.1135	0.0635	0.0843	0.043	0.0661	0.0991	0.0966	0.0347	0.1171	0.1235	0.0938682	0.1109	0.1347	0.1072	0.0696	0.0775	0.0986	0.108	0.1544	0.1041	0.1472	0.1277	0.1438	0.1133	0.178
1091098	ENSG00000113580	2891	NR3C1	nuclear receptor subfamily 3, group C, member 1 (glucocorticoid receptor)	2908	1.5768	1.5521	1.2262	2.9901	1.2754	2.0175	1.77302	1.7541	1.3603	1.1693	1.806	1.2857	1.1709	0.8955	1.3604	0.6385	0.5043	0.6185	0.4645	0.3777	0.4015	0.6877	0.4695	0.5724	0.4307	0.4617	0.7311	0.6915	0.6614	0.841509	0.4466	0.5859	0.4182	0.5135	0.8207	0.6524	0.8369	0.6267	1.0754	1.2305	0.9883	1.3825	0.9665	1.4088
1093354	ENSG00000131408	7333	NR1H2	nuclear receptor subfamily 1, group H, member 2	7376	3.7045	3.494	3.6623	3.7941	3.3368	3.2235	3.53587	2.7204	2.6846	2.7003	2.9424	2.8414	2.9233	2.9113	2.9027	2.5405	2.9147	2.6657	2.8769	2.7625	3.1092	2.8942	2.6022	2.844	2.4945	2.405	2.6609	2.3432	2.6731	2.74605	3.58	2.9824	4.0232	3.3244	2.9931	2.7554	3.3201	3.538	3.1188	2.7486	2.9733	2.7642	2.6363	2.1077
1087315	ENSG00000025434	9917	NR1H3	nuclear receptor subfamily 1, group H, member 3	10062	1.8248	1.6008	1.8873	2.0468	1.5314	1.5293	1.73673	1.2313	1.2014	1.2249	1.4011	1.2232	1.1356	1.1618	1.2919	0.9014	0.9926	0.87	0.983	0.7493	1.0656	0.9921	1.0961	1.1256	1.2643	1.0557	1.0002	1.065	1.1476	1.09908	1.721	1.6925	1.9228	1.49	1.246	1.4372	1.7113	1.5364	1.2964	1.1699	1.1198	1.2553	1.0443	0.9153
1103208	ENSG00000186951	5433	PPARA	peroxisome proliferator-activated receptor alpha	5465	0.8541	0.827	1.0897	1.0698	0.8957	0.7284	0.910783	0.9868	0.8969	0.9145	0.7703	0.5084	0.3785	0.3582	0.3412	0.3582	0.639	0.8319	0.3034	0.2709	0.3064	0.3723	0.5067	0.2654	0.7319	0.5159	0.2066	0.247	0.3468	0.5026	0.8604	0.6652	1.0918	0.4261	0.5293	0.4052	0.6445	0.393	0.9241	0.6571	1.1099	1.0377	0.3851	0.4661
1090886	ENSG00000112033	5435	PPARD	peroxisome proliferator-activated receptor delta	5467	2.1591	2.2489	2.2553	2.3869	2.8351	2.9363	2.47027	3.0733	2.9852	2.9539	2.8482	3.2219	2.9859	3.1319	3.3842	2.1798	1.9912	1.6588	2.5802	2.2315	2.3387	2.8465	2.123	1.8098	2.4902	2.1663	1.6592	1.9667	2.8711	2.52261	2.6578	2.6824	2.9713	2.8638	2.5212	2.6068	2.7141	2.8857	3.3001	2.9756	3.2409	3.1245	2.9928	2.5553
1093454	ENSG00000132170	5436	PPARG	peroxisome proliferator-activated receptor gamma	5468	0.1483	0.1737	0.2771	0.2984	0.3653	0.3217	0.264083	0.2572	0.299	0.3079	0.312	0.3591	0.3874	0.4276	0.8256	0.2047	0.1395	0.1972	0.3907	0.4209	0.215	0.4321	0.1243	0.0827	0.1995	0.1609	0.1781	0.4155	0.6552	0.317823	0.205	0.2817	0.1928	0.2958	0.2153	0.2422	0.2558	0.2698	0.2072	0.2249	0.13	0.1009	0.3476	0.1674
1088435	ENSG00000082175	5209	PGR	progesterone receptor	5241	0.0046	0.0044	0	0.0088	0.0035	0.0071	0.00473333	0.0413	0.0519	0	0.0215	0.0325	0.0379	0.0275	0.0036	0.0073	0.0065	0.008	0.0031	0.0072	0.0036	0.0065	0.0038	0	0.0032	0.0032	0	0.0113	0.0071	0.0130455	0	0.0049	0	0	0	0	0	0	0.0182	0.0719	0.0159	0.0722	0.0216	0.0256
1097505	ENSG00000160951	5699	PTGER1	prostaglandin E receptor 1 (subtype EP1), 42kDa	5731	0.0489	0.0467	0	0.1247	0	0.0742	0.0490833	0	0	0	0	0	0.0622	0.0962	0	0	0.0348	0	0	0	0.0713	0	0	0.0325	0	0	0.0334	0	0.038	0.0167455	0	0	0.0948	0	0	0.1435	0.0491	0	0.0165	0.0908	0	0	0	0
1092548	ENSG00000125384	5700	PTGER2	prostaglandin E receptor 2 (subtype EP2), 53kDa	5732	0	0	0.0262	0.3607	0.0426	0	0.0715833	0.0178	0	0.0412	0.019	0.0402	0.0182	0.019	0.0441	0.0444	0	0	0.0193	0	0	0.0198	0	0.0683	0	0.0199	0	0	0	0.0168727	0	0	0	0.0264	0.0655	0.1379	0.0837	0.2927	0	0.0787	0	0	0.053	0.1272
1087554	ENSG00000050628	5701	PTGER3	prostaglandin E receptor 3 (subtype EP3)	5733	0.2232	0.3786	0.8915	1.168	0.2012	0.6115	0.579	0.1683	0.2032	0.0728	0.2672	0.2442	0.3367	0.2002	0.0726	0.392	0.3842	0.4716	0.2141	0.4053	0.3711	0.1322	0.2088	0.2664	0.1708	0.3251	0.4537	0.321	0.0879	0.262245	0.0661	0.1212	0.0357	0.0409	0.1073	0.0788	0.2488	0.0165	0.0498	0.1443	0.056	0.2486	0.1128	0.161
1100054	ENSG00000171522	5702	PTGER4	prostaglandin E receptor 4 (subtype EP4)	5734	0.2454	0.3057	0.1106	0.753	0.3029	0.7038	0.403567	0.5655	0.4429	0.1129	0.2613	0.3977	0.4804	0.2509	0.1932	0.0552	0.0251	0.0605	0.0594	0.0546	0.0277	0.0124	0.0171	0.0145	0.0122	0.0248	0.0241	0.0289	0.0274	0.143123	0.0802	0.1896	0.1361	0.5172	0.1393	0.1212	0.1657	0.1167	0.2728	0.4808	0.1862	0.2427	0.4204	0.5339
1093400	ENSG00000131759	5882	RARA	retinoic acid receptor, alpha	5914	1.9273	2.586	2.0484	2.4407	2.9253	3.0439	2.49527	2.3296	2.1245	2.2059	2.198	2.1094	2.3084	2.3196	2.7716	2.209	2.1622	2.1238	2.4943	2.1362	2.6364	2.9364	1.7947	1.4202	2.0042	1.5791	1.287	1.6212	2.233	2.13658	2.4031	2.79	2.4383	2.4891	2.3318	2.5193	2.842	2.1821	2.2808	2.1623	2.026	2.1865	1.9693	1.8861
1088242	ENSG00000077092	5883	RARB	retinoic acid receptor, beta	5915	1.3223	1.5039	1.2169	3.662	1.255	2.3873	1.89123	1.6143	1.4495	1.1959	1.5806	1.2595	1.2259	0.9653	1.168	1.1208	0.6811	0.9207	0.511	0.6908	0.5788	0.8483	0.7627	0.8081	0.7236	0.7175	0.5246	0.7942	0.6803	0.946432	0.6784	1.545	0.4921	0.7492	1.1298	1.0489	1.1082	0.4122	1.1235	0.9837	1.1726	1.2854	0.8491	1.1919
1100356	ENSG00000172819	5884	RARG	retinoic acid receptor, gamma	5916	0.5715	0.5045	0.5267	2.2837	1.0029	1.0087	0.983	1.0895	1.0342	0.8971	0.9254	1.108	1.0929	1.1398	1.3554	0.6099	0.5168	0.4984	0.8603	0.8613	0.7914	1.3275	0.4137	0.1986	0.5307	0.3938	0.2876	0.3917	0.8457	0.780441	0.7756	0.7086	1.0238	1.0437	1.0964	1.0632	0.8199	1.1018	0.8032	0.7547	0.8744	0.8027	0.9914	0.8896
1103070	ENSG00000186350	6223	RXRA	retinoid X receptor, alpha	6256	1.8635	1.7619	2.2741	2.3429	2.286	2.239	2.1279	0.8508	0.7175	0.5402	0.7724	0.9392	1.3739	1.3301	1.0861	0.8222	0.3566	0.4899	0.6368	0.9632	1.154	1.2699	0.4174	0.5042	0.3667	0.461	0.5564	1.0193	0.8009	0.792214	1.4342	1.1614	1.7546	1.283	1.447	1.7272	2.2029	2.0284	1.4099	1.1651	1.2663	1.2939	1.4666	1.5404
1105053	ENSG00000204231	6224	RXRB	retinoid X receptor, beta	6257	4.0658	3.8068	4.19	3.8098	3.9694	3.7946	3.9394	4.0694	4.1904	4.1495	4.1253	4.0172	4.2349	4.1142	4.0751	3.8335	4.0082	3.8333	3.8842	3.8177	3.975	3.9199	3.7733	3.8824	3.7425	3.852	3.9714	3.7221	3.7219	3.95061	4.5018	4.5012	4.595	4.5119	4.3322	4.3825	4.3354	4.5036	4.2416	4.1011	4.1273	4.0755	4.0315	3.7526
1095260	ENSG00000143171	6225	RXRG	retinoid X receptor, gamma	6258	0.0804	1.1048	1.4217	0.7747	0.0415	2.4049	0.971333	0	0.0419	0.0202	0.0723	0	0.1024	0	0.1441	0.0432	0.0579	0	0.0188	0.0832	0.0426	0	0.0229	0.4112	0	0.0561	0.0555	0.088	0.0419	0.0591909	1.9202	2.7411	1.1905	0.6923	0.3942	0.1591	1.7648	0.3582	1.5153	1.3922	0.7073	1.722	0.0767	0.1468
1092718	ENSG00000126351	7024	THRA	thyroid hormone receptor, alpha	7067	5.1573	5.5112	4.8461	4.8812	5.7029	6.0835	5.3637	5.9456	6.0154	6.1264	6.0283	6.3108	6.4776	6.4701	6.7774	6.1477	5.9496	5.7691	6.4587	6.3081	6.4723	6.8062	5.547	5.6945	5.6584	5.6076	5.8046	5.9223	6.1821	6.11272	6.2839	6.7597	6.018	6.6065	6.3914	6.749	6.5558	6.5815	5.9222	5.9412	5.6966	6.0122	6.1026	5.8357
1096289	ENSG00000151090	7025	THRB	thyroid hormone receptor, beta	7068	0.236	0.2325	0.2445	0.5979	0.2547	0.3826	0.3247	1.1554	0.8523	0.6777	1.1339	0.4338	0.4456	0.474	0.304	0.6249	0.5717	0.5556	0.2026	0.3816	0.5111	0.1605	0.7217	0.6469	0.6944	0.8649	0.2898	0.4944	0.1639	0.56185	1.3969	1.4504	1.1143	0.9429	1.6842	2.4849	2.3966	1.3008	1.4482	1.5403	1.2999	1.7855	0.6508	1.4771
1090793	ENSG00000111424	7378	VDR	vitamin D (1,25- dihydroxyvitamin D3) receptor	7421	0.0122	0.0118	0.0783	0.1141	0	0.0191	0.03925	0	0.0095	0	0	0	0	0	0	0	0	0	0.0084	0	0.0097	0	0	0	0	0.0086	0	0	0	0.00164545	0	0.0131	0	0	0	0	0.0124	0	0	0	0	0	0	0
				structure_name	structure_abbreviation
			Glossar:	dorsolateral prefrontal cortex	DFC
				ventrolateral prefrontal cortex	VFC
				anterior (rostral) cingulate (medial prefrontal) cortex	MFC
				orbital frontal cortex	OFC
				posteroventral (inferior) parietal cortex	IPC
				primary auditory cortex (core)	A1C
				posterior (caudal) superior temporal cortex (area 22c)	STC
				primary visual cortex (striate cortex, area V1/17)	V1C
[truncated: 10 more columns]
