# Supplementary material for: Nuclear hormone receptors control fundamental processes of human fetal neurodevelopment: Basis for endocrine disruption assessment
Source: Environ Int. Author manuscript; Available in PMC 2025 Jun 2. (PMC12127433; doi:10.1016/j.envint.2025.109400)
Supplement: 4 [file NIHMS2077722-supplement-4.xlsx]

## Sheet: solvent vs atRA (RAR)
Gene ID	Ensembl Gene ID	Gene Symbol	Type	log2 (RA / SC_Prol)	Qvalue (RA / SC_Prol)	RA Average FPKM	SC_Prol Average FPKM	Pvalue(RA / SC_Prol)
5915	ENSG00000077092	RARB	mRNA	9.41394	8.58675e-18	2.41	0	1.16746e-19
9249	ENSG00000162496	DHRS3	mRNA	8.85011	2.09684e-177	116.103	0.29	8.79127e-181
9075	ENSG00000165376	CLDN2	mRNA	7.56406	1.22057e-10	0.7025	0	3.43596e-12
23213	ENSG00000137573	SULF1	mRNA	6.81444	1.42952e-30	2.3275	0.0275	9.6408e-33
2674	ENSG00000151892	GFRA1	mRNA	6.68244	5.63257e-09	0.3475	0.005	2.02079e-10
5794	ENSG00000080031	PTPRH	mRNA	6.48761	6.71588e-08	0.4475	0.005	2.8318e-09
10631	ENSG00000133110	POSTN	mRNA	6.33752	8.77518e-08	0.7775	0.0125	3.75794e-09
387755	ENSG00000188487	INSC	mRNA	5.73209	7.02148e-05	0.2025	0	5.48396e-06
174	ENSG00000081051	AFP	mRNA	5.65255	8.27427e-05	0.3025	0	6.60118e-06
100131244	ENSG00000230778	ANKRD63	mRNA	5.50931	3.31348e-05	0.1975	0.0025	2.37755e-06
3887	ENSG00000205426	KRT81	mRNA	5.35232	0.001795	0.245	0	0.000207926
54210	ENSG00000124731	TREM1	mRNA	5.28509	0.000444572	0.155	0	4.29501e-05
145270	ENSG00000175785	PRIMA1	mRNA	5.18478	5.11783e-17	1.125	0.0375	7.54065e-19
10610	ENSG00000070731	ST6GALNAC2	mRNA	5.17761	0.000843588	0.2375	0	8.83706e-05
10537	ENSG00000213886	UBD	mRNA	4.94021	0.00202725	0.36	0	0.000239321
4745	ENSG00000165973	NELL1	mRNA	4.67276	0.00257258	0.1475	0.005	0.00031618
440699	ENSG00000162763	LRRC52	mRNA	4.65636	0.00788337	0.26	0	0.00118279
3426	ENSG00000205403	CFI	mRNA	4.60104	3.42069e-122	16.045	0.645	2.66345e-125
29091	ENSG00000168952	STXBP6	mRNA	4.57499	4.2431e-96	6.2575	0.25	5.33691e-99
6540	ENSG00000010379	SLC6A13	mRNA	4.57236	0.00301964	0.2625	0.01	0.000381434
57105	ENSG00000152207	CYSLTR2	mRNA	4.37725	2.06723e-19	0.8925	0.0425	2.50108e-21
118738	ENSG00000265763	ZNF488	mRNA	4.30975	3.83268e-197	14.885	0.73	1.14778e-200
126668	ENSG00000163239	TDRD10	mRNA	4.28754	0.0238226	0.105	0	0.00446174
5522	ENSG00000074211	PPP2R2C	mRNA	4.28458	1.74972e-17	0.85	0.0475	2.46277e-19
55612	ENSG00000101311	FERMT1	mRNA	4.27549	0.0421659	0.0425	0	0.00895799
152	ENSG00000184160	ADRA2C	mRNA	3.99412	5.51061e-08	0.8675	0.0525	2.30049e-09
1040	ENSG00000163624	CDS1	mRNA	3.95118	1.18473e-41	2.39	0.16	5.25098e-44
6539	ENSG00000111181	SLC6A12	mRNA	3.79074	9.25996e-10	0.765	0.0575	2.93395e-11
102724652	ENSG00000276076	CRYAA2	mRNA	3.78642	0.0315707	0.3975	0.03	0.00627595
2847	ENSG00000128285	MCHR1	mRNA	3.73335	1.82025e-18	1.9125	0.1425	2.30039e-20
341676	ENSG00000197168	NEK5	mRNA	3.66922	0.047504	0.105	0.0075	0.0104449
11197	ENSG00000156076	WIF1	mRNA	3.64106	0.000129539	0.4275	0.0325	1.08311e-05
5947	ENSG00000114115	RBP1	mRNA	3.56977	2.50075e-298	165.53	13.8025	2.99563e-302
117245	ENSG00000168004	HRASLS5	mRNA	3.55136	0.0497641	0.1225	0.01	0.0110521
79722	ENSG00000164512	ANKRD55	mRNA	3.50603	0.0395607	0.18	0.015	0.00829789
183	ENSG00000135744	AGT	mRNA	3.39897	6.03386e-199	63.48	5.94	1.44558e-202
3690	ENSG00000259207	ITGB3	mRNA	3.3011	1.78154e-12	0.6	0.06	3.82002e-14
163175	ENSG00000153902	LGI4	mRNA	3.13936	3.11262e-25	2.695	0.305	2.66594e-27
347736	ENSG00000181322	NME9	mRNA	3.06313	0.0179921	0.285	0.035	0.00319659
9750	ENSG00000111913	RIPOR2	mRNA	2.98361	2.53016e-120	9.7675	1.34	2.27314e-123
2048	ENSG00000133216	EPHB2	mRNA	2.9741	0	113.278	17.2375	0
53947	ENSG00000128274	A4GALT	mRNA	2.83581	0.00786876	0.3325	0.045	0.00117965
3489	ENSG00000167779	IGFBP6	mRNA	2.82545	7.94649e-05	1.285	0.1775	6.3254e-06
6518	ENSG00000142583	SLC2A5	mRNA	2.80693	0.0301165	0.1925	0.0425	0.0059147
3691	ENSG00000132470	ITGB4	mRNA	2.77545	4.48812e-08	1.67	0.285	1.83869e-09
1143	ENSG00000117971	CHRNB4	mRNA	2.74253	5.98321e-16	2.7925	0.4725	9.56827e-18
60676	ENSG00000116183	PAPPA2	mRNA	2.72915	0.0109242	0.0575	0.015	0.00175876
100133220		GOLGA6L3	mRNA	2.7267	0.0343018	0.4525	0.065	0.00695856
2863	ENSG00000183840	GPR39	mRNA	2.72654	2.64046e-07	0.91	0.13	1.21301e-08
140876	ENSG00000042062	RIPOR3	mRNA	2.70363	3.18216e-08	0.6725	0.1125	1.27234e-09
12	ENSG00000196136	SERPINA3	mRNA	2.67284	8.71673e-07	1.725	0.27	4.37507e-08
112267857		LOC112267857	mRNA	2.66887	0.0209039	0.76	0.11	0.00380242
3175	ENSG00000169856	ONECUT1	mRNA	2.65493	3.09575e-12	1.0025	0.19	6.82342e-14
83699	ENSG00000198478	SH3BGRL2	mRNA	2.63687	9.59152e-27	1.975	0.3125	7.58314e-29
64084	ENSG00000158258	CLSTN2	mRNA	2.63596	9.42804e-24	1.1325	0.1675	8.63973e-26
2019	ENSG00000163064	EN1	mRNA	2.62065	6.73315e-08	0.745	0.1225	2.84312e-09
3778	ENSG00000156113	KCNMA1	mRNA	2.61933	1.36648e-52	4.19	0.9775	4.50145e-55
3914	ENSG00000196878	LAMB3	mRNA	2.61187	3.65391e-23	1.84	0.305	3.54536e-25
3383	ENSG00000090339	ICAM1	mRNA	2.60608	1.69944e-39	4.605	0.75	8.04121e-42
4647	ENSG00000137474	MYO7A	mRNA	2.59238	3.83208e-09	0.4125	0.0675	1.33352e-10
256309	ENSG00000168491	CCDC110	mRNA	2.57168	0.0379311	0.1675	0.0275	0.00787042
1638	ENSG00000080166	DCT	mRNA	2.56132	5.45002e-44	3.0325	0.5175	2.28499e-46
8516	ENSG00000077943	ITGA8	mRNA	2.54167	0.000655462	0.1625	0.0325	6.67397e-05
57172	ENSG00000008118	CAMK1G	mRNA	2.52215	4.10285e-17	2.065	0.355	5.97144e-19
151354	ENSG00000162981	FAM84A	mRNA	2.51737	1.54229e-188	24.99	4.2575	5.54249e-192
100996741		100996741	mRNA	2.50969	0.0234111	0.24	0.05	0.00436083
138046	ENSG00000184672	RALYL	mRNA	2.49209	0.00237756	0.5025	0.085	0.000288936
19	ENSG00000165029	ABCA1	mRNA	2.48565	4.32081e-148	10.03	1.76	2.32914e-151
50486	ENSG00000123689	G0S2	mRNA	2.45199	1.2054e-30	11.0925	1.9775	7.86945e-33
7018	ENSG00000091513	TF	mRNA	2.41956	3.70122e-39	4.555	0.8	1.77347e-41
7378	ENSG00000183696	UPP1	mRNA	2.41105	1.38694e-30	8.54	1.5625	9.1377e-33
167691	ENSG00000135338	LCA5	mRNA	2.40562	2.62692e-34	2.945	0.5525	1.47898e-36
153657	ENSG00000205838	TTC23L	mRNA	2.39239	0.0388666	0.1875	0.0425	0.00812204
219527	ENSG00000183908	LRRC55	mRNA	2.37015	0.000889341	0.2125	0.04	9.34831e-05
56172	ENSG00000154122	ANKH	mRNA	2.33308	7.34696e-135	23.6875	4.8725	4.84047e-138
80781	ENSG00000182871	COL18A1	mRNA	2.32554	1.99599e-57	8.01	1.57	5.61879e-60
5209	ENSG00000170525	PFKFB3	mRNA	2.31462	2.93697e-241	46.8325	10.16	5.27726e-245
1117	ENSG00000064886	CHI3L2	mRNA	2.25332	0.00234558	0.775	0.1625	0.000284206
768206	ENSG00000214140	PRCD	mRNA	2.24773	0.0188758	0.165	0.0475	0.00337812
1136	ENSG00000080644	CHRNA3	mRNA	2.17588	0.0142797	0.29	0.09	0.00240931
51733	ENSG00000100024	UPB1	mRNA	2.16353	0.0452477	0.2475	0.025	0.00981596
27065	ENSG00000168824	NSG1	mRNA	2.10387	0.00525958	0.485	0.12	0.000731162
256764	ENSG00000166415	WDR72	mRNA	2.08135	2.83313e-09	0.7225	0.165	9.58744e-11
6424	ENSG00000106483	SFRP4	mRNA	2.07775	3.69337e-11	1.3875	0.3225	9.4458e-13
54762	ENSG00000178075	GRAMD1C	mRNA	2.07642	9.4764e-12	1.68	0.3925	2.25899e-13
92949	ENSG00000178031	ADAMTSL1	mRNA	2.05223	7.33566e-41	2.1025	0.5025	3.33918e-43
54361	ENSG00000162552	WNT4	mRNA	2.05074	0.00045311	0.635	0.13	4.38835e-05
631	ENSG00000125864	BFSP1	mRNA	2.03257	0.00105029	0.7025	0.1525	0.000112918
54769	ENSG00000165023	DIRAS2	mRNA	2.02549	3.67154e-09	0.9975	0.24	1.27105e-10
5937	ENSG00000153250	RBMS1	mRNA	2.00005	6.72502e-16	1.4575	0.355	1.07948e-17
53822	ENSG00000221946	FXYD7	mRNA	1.98705	3.13002e-09	7.47	1.855	1.06484e-10
57569	ENSG00000137727	ARHGAP20	mRNA	1.97762	2.22199e-44	3.49	0.8925	9.18286e-47
64900	ENSG00000132793	LPIN3	mRNA	1.96684	0.0339932	0.145	0.0675	0.0068817
54626	ENSG00000069812	HES2	mRNA	1.95046	1.47525e-09	0.91	0.23	4.77143e-11
64409	ENSG00000185274	GALNT17	mRNA	1.94624	2.2974e-56	11.375	2.9	6.88009e-59
55760	ENSG00000089876	DHX32	mRNA	1.93976	5.34871e-104	28.885	7.385	6.40718e-107
55603	ENSG00000112773	TENT5A	mRNA	1.93094	3.81864e-38	3.47	0.8975	1.89834e-40
5348	ENSG00000266964	FXYD1	mRNA	1.92867	2.70713e-08	7.525	1.94	1.06852e-09
5396	ENSG00000116132	PRRX1	mRNA	1.92688	0.0127349	0.2425	0.0625	0.00210061
116372	ENSG00000150551	LYPD1	mRNA	1.90173	3.88257e-109	48.085	12.9175	4.18581e-112
2104	ENSG00000196482	ESRRG	mRNA	1.8969	1.91885e-20	1.565	0.4125	2.17215e-22
50509	ENSG00000080573	COL5A3	mRNA	1.87854	2.9521e-49	22.6725	5.9875	1.11393e-51
80310	ENSG00000170962	PDGFD	mRNA	1.85011	1.18079e-27	5.2675	1.43	8.98182e-30
266727	ENSG00000112139	MDGA1	mRNA	1.83742	5.6937e-80	20.0225	5.7075	9.5486e-83
6909	ENSG00000121068	TBX2	mRNA	1.82587	1.06933e-45	8.57	2.38	4.3552e-48
10124	ENSG00000122644	ARL4A	mRNA	1.82405	4.21422e-65	14.435	4.0525	1.00964e-67
6331	ENSG00000183873	SCN5A	mRNA	1.82271	2.3081e-23	1.75	0.49	2.17041e-25
3090	ENSG00000177374	HIC1	mRNA	1.80023	2.01035e-15	2.71	0.7825	3.37145e-17
51655	ENSG00000108551	RASD1	mRNA	1.79896	8.36881e-18	5.6575	1.6175	1.13282e-19
27303	ENSG00000144642	RBMS3	mRNA	1.78999	0.000518907	0.285	0.13	5.09396e-05
83715	ENSG00000187017	ESPN	mRNA	1.77953	5.6594e-77	180.273	51.6075	9.83005e-80
8395	ENSG00000107242	PIP5K1B	mRNA	1.7688	2.46771e-52	12.475	3.585	8.27695e-55
8941	ENSG00000171450	CDK5R2	mRNA	1.76808	0.00116023	0.6325	0.1825	0.000126892
54796	ENSG00000173068	BNC2	mRNA	1.758	0.00322408	0.2075	0.0725	0.000411506
114818	ENSG00000119771	KLHL29	mRNA	1.75532	2.0479e-51	8.4875	2.4525	7.11418e-54
1288	ENSG00000197565	COL4A6	mRNA	1.75348	1.81159e-31	2.5825	0.7275	1.1393e-33
51761	ENSG00000132932	ATP8A2	mRNA	1.7384	0.0292071	0.08	0.025	0.00568446
4810	ENSG00000188158	NHS	mRNA	1.71824	1.57692e-18	1.9225	0.575	1.97398e-20
167410	ENSG00000145721	LIX1	mRNA	1.69807	3.37409e-10	1.5975	0.4775	1.01449e-11
22920	ENSG00000075945	KIFAP3	mRNA	1.68251	6.57408e-67	27.4225	8.3875	1.37813e-69
254887	ENSG00000184307	ZDHHC23	mRNA	1.68109	0.000327841	0.3025	0.11	3.04553e-05
84913	ENSG00000168874	ATOH8	mRNA	1.67206	3.10052e-117	77.0925	22.8975	3.15698e-120
8787	ENSG00000108370	RGS9	mRNA	1.6553	2.13715e-05	1.39	0.45	1.47332e-06
135152	ENSG00000112309	B3GAT2	mRNA	1.64473	4.5425e-88	47.93	15.07	6.80178e-91
349565	ENSG00000163864	NMNAT3	mRNA	1.63976	0.00338434	1.435	0.4325	0.000435408
5587	ENSG00000184304	PRKD1	mRNA	1.63521	2.09878e-86	18.8575	6.0625	3.26834e-89
126868	ENSG00000173212	MAB21L3	mRNA	1.60994	6.4506e-05	0.8025	0.2575	4.98013e-06
9132	ENSG00000117013	KCNQ4	mRNA	1.60857	1.8015e-07	1.1675	0.3725	8.06012e-09
7634	ENSG00000174255	ZNF80	mRNA	1.60382	0.0353271	0.285	0.1	0.00720465
2532	ENSG00000213088	ACKR1	mRNA	1.60349	5.78277e-27	9.1475	2.9525	4.53727e-29
51673	ENSG00000159713	TPPP3	mRNA	1.57124	2.00107e-21	11.7525	4.0475	2.08545e-23
1307	ENSG00000084636	COL16A1	mRNA	1.56982	1.089e-34	13.17	4.4675	5.93549e-37
83481	ENSG00000261150	EPPK1	mRNA	1.55952	0.00267563	0.1025	0.035	0.000330928
5010	ENSG00000013297	CLDN11	mRNA	1.55117	5.07412e-07	2.21	0.7275	2.44041e-08
25805	ENSG00000095739	BAMBI	mRNA	1.55017	7.78029e-26	11.685	3.905	6.43077e-28
687	ENSG00000119138	KLF9	mRNA	1.54314	2.49716e-07	0.82	0.275	1.14119e-08
90853	ENSG00000134668	SPOCD1	mRNA	1.52765	1.07698e-07	1.86	0.6675	4.68955e-09
8618	ENSG00000163618	CADPS	mRNA	1.52667	0.00276414	0.285	0.1	0.00034401
6543	ENSG00000118160	SLC8A2	mRNA	1.52605	0.000499993	0.4775	0.165	4.89032e-05
79937	ENSG00000106714	CNTNAP3	mRNA	1.51263	3.95395e-19	2.2025	0.765	4.85482e-21
10371	ENSG00000075213	SEMA3A	mRNA	1.5112	8.26461e-121	21.19	7.325	6.93008e-124
6570	ENSG00000036565	SLC18A1	mRNA	1.50934	0.0137557	0.43	0.155	0.0023003
57156	ENSG00000165548	TMEM63C	mRNA	1.50717	0.0292071	0.2175	0.075	0.00568697
389206	ENSG00000188848	BEND4	mRNA	1.50563	0.00452238	0.175	0.0625	0.000609719
348	ENSG00000130203	APOE	mRNA	1.50412	7.50566e-54	65.8125	22.855	2.33765e-56
5468	ENSG00000132170	PPARG	mRNA	1.50022	0.000678285	1.01	0.3875	6.94291e-05
27145	ENSG00000118407	FILIP1	mRNA	1.4979	0.0127538	0.2775	0.1125	0.00210526
23541	ENSG00000100003	SEC14L2	mRNA	1.48984	7.68456e-89	24.5075	9.0675	1.10463e-91
2	ENSG00000175899	A2M	mRNA	1.48724	4.92199e-66	32.3675	11.2725	1.12024e-68
3488	ENSG00000115461	IGFBP5	mRNA	1.48595	1.92786e-36	5.1675	1.8175	9.81479e-39
123688	ENSG00000188266	HYKK	mRNA	1.48581	0.00470688	1.7375	0.3075	0.000640797
9945	ENSG00000131459	GFPT2	mRNA	1.47577	7.51698e-15	3.3425	1.1925	1.30115e-16
6387	ENSG00000107562	CXCL12	mRNA	1.47569	0.000765063	1.5675	0.5	7.91038e-05
6038	ENSG00000258818	RNASE4	mRNA	1.47068	2.03062e-11	4.3725	1.61	5.0352e-13
166336	ENSG00000163637	PRICKLE2	mRNA	1.45472	3.3896e-13	1.2	0.425	6.69962e-15
102724428	ENSG00000275993	SIK1B	mRNA	1.4363	8.00084e-25	3.71	1.34	6.99642e-27
80818	ENSG00000125945	ZNF436	mRNA	1.43361	8.99529e-160	178.785	64.8775	4.31016e-163
50937	ENSG00000064309	CDON	mRNA	1.42782	2.34752e-17	1.545	0.565	3.31825e-19
54756	ENSG00000144730	IL17RD	mRNA	1.42429	9.45053e-106	37.5125	13.79	1.07547e-108
10435	ENSG00000149798	CDC42EP2	mRNA	1.40755	1.46843e-26	21.3925	7.955	1.16975e-28
716	ENSG00000182326	C1S	mRNA	1.40498	2.30581e-08	2.59	0.97	8.94922e-10
220963	ENSG00000165449	SLC16A9	mRNA	1.39894	5.08395e-18	4.205	1.5575	6.75993e-20
55534	ENSG00000196782	MAML3	mRNA	1.38826	3.00324e-31	3.5725	1.345	1.92469e-33
79366	ENSG00000198157	HMGN5	mRNA	1.37282	2.51854e-07	2.5425	0.9575	1.15398e-08
6695	ENSG00000152377	SPOCK1	mRNA	1.37136	6.44878e-51	11.91	4.5175	2.27886e-53
90427	ENSG00000104081	BMF	mRNA	1.36843	0.0063522	0.515	0.2	0.000917046
5800	ENSG00000151490	PTPRO	mRNA	1.36634	0.000833962	0.4625	0.165	8.72623e-05
10529	ENSG00000078114	NEBL	mRNA	1.36242	0.00351406	0.2775	0.11	0.000454832
2913	ENSG00000198822	GRM3	mRNA	1.36135	3.25195e-16	3.07	1.2425	5.10308e-18
196740	ENSG00000165633	VSTM4	mRNA	1.36088	4.54201e-20	3.305	1.265	5.30482e-22
65268	ENSG00000165238	WNK2	mRNA	1.34963	2.17097e-36	18.94	7.36	1.11825e-38
102723859	ENSG00000278599	TBC1D3E	mRNA	1.34823	2.78095e-07	3.3625	1.3075	1.28254e-08
84152	ENSG00000131771	PPP1R1B	mRNA	1.34197	2.17441e-21	9.51	3.695	2.27912e-23
64061	ENSG00000184205	TSPYL2	mRNA	1.33855	9.6723e-35	37.4275	14.52	5.21387e-37
7127	ENSG00000185215	TNFAIP2	mRNA	1.33743	0.00179422	0.5125	0.2	0.000207728
5087	ENSG00000185630	PBX1	mRNA	1.33313	5.42145e-91	71.4675	28.7075	7.14374e-94
100507607	ENSG00000196993	NPIPB9	mRNA	1.33102	0.00631187	0.82	0.33	0.000909581
8321	ENSG00000157240	FZD1	mRNA	1.33093	2.18446e-124	66.4425	25.945	1.57005e-127
1004	ENSG00000113361	CDH6	mRNA	1.33012	3.44503e-85	18.7625	8.015	5.57114e-88
6526	ENSG00000198743	SLC5A3	mRNA	1.32861	9.58497e-30	2.6	1.0225	6.88906e-32
26509	ENSG00000138119	MYOF	mRNA	1.32568	0.00866192	0.31	0.125	0.00132539
401494	ENSG00000188921	HACD4	mRNA	1.28592	0.00222926	0.4975	0.285	0.000267842
90139	ENSG00000157570	TSPAN18	mRNA	1.28481	2.39244e-20	4.115	1.6575	2.73692e-22
27295	ENSG00000154553	PDLIM3	mRNA	1.28444	4.5424e-34	26.4875	10.795	2.58462e-36
283358	ENSG00000139044	B4GALNT3	mRNA	1.27674	0.00584684	0.6075	0.2475	0.000831711
5414	ENSG00000108387	2004-09-01	mRNA	1.27336	1.89916e-10	4.7375	1.98	5.50547e-12
140691	ENSG00000185880	TRIM69	mRNA	1.27244	0.0187362	0.795	0.35	0.003352
10161	ENSG00000139679	LPAR6	mRNA	1.27003	4.61579e-07	3.95	1.605	2.20619e-08
643707	ENSG00000184206	GOLGA6L4	mRNA	1.26606	3.9781e-06	1.7275	0.68	2.27619e-07
91851	ENSG00000101938	CHRDL1	mRNA	1.26572	1.75336e-72	76.8375	31.125	3.36054e-75
23057	ENSG00000157064	NMNAT2	mRNA	1.26562	4.30917e-14	3.54	1.45	7.7945e-16
284	ENSG00000154188	ANGPT1	mRNA	1.25714	4.16646e-12	3.0025	1.2125	9.43292e-14
107986752		LOC107986752	mRNA	1.25401	0.000106476	0.995	0.41	8.70502e-06
5101	ENSG00000184226	PCDH9	mRNA	1.25329	2.71728e-56	15.455	6.615	8.30028e-59
1294	ENSG00000114270	COL7A1	mRNA	1.24524	2.75171e-05	0.6175	0.255	1.94314e-06
128414	ENSG00000101198	NKAIN4	mRNA	1.24142	3.62289e-67	119.618	50.2725	7.37771e-70
1047	ENSG00000153132	CLGN	mRNA	1.23517	0.0031767	0.755	0.315	0.000403556
170961	ENSG00000089847	ANKRD24	mRNA	1.23201	0.03733	0.49	0.2175	0.0077182
4091	ENSG00000137834	SMAD6	mRNA	1.22593	0.00216577	0.815	0.3675	0.000257879
79006	ENSG00000103260	METRN	mRNA	1.22496	8.47142e-91	367.918	154.825	1.167e-93
27122	ENSG00000050165	DKK3	mRNA	1.21364	3.31007e-118	177.63	74.4025	3.17208e-121
130497	ENSG00000143867	OSR1	mRNA	1.21361	0.00655446	1.05	0.445	0.000949042
10297	ENSG00000115266	APC2	mRNA	1.20692	7.40686e-35	98.43	42.15	3.94831e-37
25834	ENSG00000182050	MGAT4C	mRNA	1.19973	0.000145873	1.19	0.47	1.23628e-05
11098	ENSG00000150687	PRSS23	mRNA	1.19719	2.42391e-09	3.6975	1.5775	8.13003e-11
22998	ENSG00000064042	LIMCH1	mRNA	1.1906	9.50578e-41	8.705	3.7475	4.38395e-43
91522	ENSG00000050767	COL23A1	mRNA	1.19059	2.62034e-58	59.4325	25.265	6.90555e-61
5798	ENSG00000054356	PTPRN	mRNA	1.18855	0.0324981	0.4825	0.2	0.00649922
1417	ENSG00000100053	CRYBB3	mRNA	1.18385	0.0277495	0.2725	0.1375	0.00534015
1102	ENSG00000136161	RCBTB2	mRNA	1.18237	1.26511e-25	12.635	5.5025	1.06083e-27
140578	ENSG00000154645	CHODL	mRNA	1.17374	0.000148532	1.355	0.61	1.26295e-05
140685	ENSG00000130584	ZBTB46	mRNA	1.16463	0.00133151	0.68	0.31	0.000148096
7855	ENSG00000163251	FZD5	mRNA	1.15976	1.71288e-11	1.69	0.745	4.21655e-13
57863	ENSG00000162706	CADM3	mRNA	1.15622	8.38165e-50	61.02	27.2625	3.11249e-52
1052	ENSG00000221869	CEBPD	mRNA	1.14919	5.86917e-12	13.9625	6.185	1.36746e-13
23052	ENSG00000149218	ENDOD1	mRNA	1.14673	1.92306e-61	34.5675	15.35	4.95278e-64
10815	ENSG00000168993	CPLX1	mRNA	1.1465	1.4806e-13	9.7175	4.3425	2.82003e-15
219409	ENSG00000169840	GSX1	mRNA	1.14257	4.06605e-58	127.945	56.8525	1.12026e-60
492311	ENSG00000182700	IGIP	mRNA	1.1425	0.000131176	1.385	0.6125	1.09837e-05
255928	ENSG00000143469	SYT14	mRNA	1.14188	7.97644e-09	1.37	0.6375	2.90947e-10
26064	ENSG00000039560	RAI14	mRNA	1.13808	4.77246e-50	18.21	8.1125	1.71507e-52
23284	ENSG00000150471	ADGRL3	mRNA	1.13366	5.36349e-37	8.65	3.9425	2.69845e-39
10752	ENSG00000134121	CHL1	mRNA	1.13213	2.02628e-56	16.655	7.36	5.9468e-59
83543	ENSG00000126878	AIF1L	mRNA	1.12761	6.26478e-75	280.947	126.45	1.12568e-77
29995	ENSG00000071282	LMCD1	mRNA	1.12518	9.29674e-21	13.275	5.92	1.01899e-22
50651	ENSG00000162426	SLC45A1	mRNA	1.12264	2.86812e-06	2.9075	1.3325	1.59417e-07
7059	ENSG00000169231	THBS3	mRNA	1.10577	1.93377e-15	5.38	2.415	3.23144e-17
92565	ENSG00000203780	FANK1	mRNA	1.10056	0.0160958	1.2725	0.6175	0.00277839
64220	ENSG00000137868	STRA6	mRNA	1.09751	0.000696688	1.375	0.6	7.14798e-05
23382	ENSG00000158467	AHCYL2	mRNA	1.09471	1.55483e-53	31.8675	14.62	4.93567e-56
6352	ENSG00000271503	CCL5	mRNA	1.09087	0.00253605	2.8425	1.3375	0.000311083
10982	ENSG00000166974	MAPRE2	mRNA	1.08901	8.11432e-67	47.3875	22.05	1.74961e-69
55615	ENSG00000186654	PRR5	mRNA	1.08633	5.86386e-22	18.43	8.7175	5.93551e-24
23285	ENSG00000189195	KIAA1107	mRNA	1.0857	0.000398707	0.8	0.385	3.78982e-05
5914	ENSG00000131759	RARA	mRNA	1.08554	1.53236e-26	64.9325	30.5075	1.22985e-28
100131390	ENSG00000217236	SP9	mRNA	1.08486	0.0182629	1.5625	0.715	0.00325311
5837	ENSG00000068976	PYGM	mRNA	1.07878	0.014135	0.685	0.3175	0.00237812
1268	ENSG00000118432	CNR1	mRNA	1.07641	1.28718e-65	23.6825	11.09	3.0067e-68
5243	ENSG00000085563	ABCB1	mRNA	1.0763	0.0382826	0.345	0.1625	0.00796518
3899	ENSG00000144218	AFF3	mRNA	1.07492	0.000104018	0.7275	0.3575	8.47295e-06
467	ENSG00000162772	ATF3	mRNA	1.07316	1.06455e-05	2.795	1.3	6.7714e-07
4674	ENSG00000186462	NAP1L2	mRNA	1.07281	0.0145832	1.0275	0.4775	0.00246925
84206	ENSG00000183496	MEX3B	mRNA	1.06372	2.56773e-35	16.4175	7.7125	1.338e-37
10257	ENSG00000125257	ABCC4	mRNA	1.05912	1.71176e-21	6.61	3.185	1.77368e-23
158219	ENSG00000155158	TTC39B	mRNA	1.05754	0.0342251	0.255	0.1175	0.00693685
144568	ENSG00000166535	A2ML1	mRNA	1.05657	0.000139047	0.9925	0.49	1.17177e-05
57452	ENSG00000100626	GALNT16	mRNA	1.05497	2.99647e-32	16.205	7.8375	1.83062e-34
200958	ENSG00000176945	MUC20	mRNA	1.04938	0.000229422	2.0225	0.99	2.03781e-05
7978	ENSG00000127989	MTERF1	mRNA	1.04901	5.12626e-09	8.2275	3.9275	1.81458e-10
8609	ENSG00000118263	KLF7	mRNA	1.04761	6.93673e-30	8.5175	4.155	4.94412e-32
80183	ENSG00000102445	RUBCNL	mRNA	1.04472	1.35323e-29	9.275	4.3975	9.80719e-32
9394	ENSG00000136720	HS6ST1	mRNA	1.04343	1.26644e-48	88.1625	42.1125	4.8546e-51
8997	ENSG00000160145	KALRN	mRNA	1.04068	1.95804e-32	9.5375	4.8725	1.18449e-34
101930307		LOC101930307	mRNA	1.03814	4.97145e-05	2.555	1.285	3.75479e-06
26118	ENSG00000109046	WSB1	mRNA	1.03757	0.000367999	51.31	24.78	3.46046e-05
6658	ENSG00000134595	SOX3	mRNA	1.03234	1.25202e-27	72.35	34.845	9.59859e-30
6578	ENSG00000174640	SLCO2A1	mRNA	1.03203	2.19675e-34	18.8475	9.485	1.22363e-36
55286	ENSG00000154274	C4orf19	mRNA	1.03147	8.65647e-19	8.0775	3.8725	1.07324e-20
6498	ENSG00000136603	SKIL	mRNA	1.03074	7.6764e-08	3.0325	1.1175	3.2598e-09
644019	ENSG00000215126	CBWD6	mRNA	1.02968	0.0420209	3.5225	1.5175	0.00891711
58480	ENSG00000116574	RHOU	mRNA	1.02596	0.00361455	0.67	0.3225	0.000470221
9843	ENSG00000089472	HEPH	mRNA	1.0249	7.05199e-06	2.305	1.1425	4.33358e-07
10125	ENSG00000172575	RASGRP1	mRNA	1.02459	8.36937e-15	5.22	2.5225	1.45873e-16
844	ENSG00000143318	CASQ1	mRNA	1.02388	8.18019e-11	6.6925	3.2325	2.24397e-12
221481	ENSG00000157343	ARMC12	mRNA	1.02225	0.0293276	1.475	0.72	0.00572112
50944	ENSG00000161681	SHANK1	mRNA	1.02107	0.00024822	0.4575	0.2225	2.22411e-05
57562	ENSG00000110318	CEP126	mRNA	1.01922	1.50675e-07	1.445	0.7125	6.69628e-09
3299	ENSG00000102878	HSF4	mRNA	1.01823	0.0125188	0.9125	0.4425	0.00205826
4129	ENSG00000069535	MAOB	mRNA	1.01796	3.41891e-12	8.6175	4.2225	7.59711e-14
54886	ENSG00000148123	PLPPR1	mRNA	1.01633	0.000387124	1.8025	0.8725	3.66735e-05
23769	ENSG00000126500	FLRT1	mRNA	1.01394	1.33478e-12	2.16	0.9425	2.8061e-14
57161	ENSG00000139946	PELI2	mRNA	1.0139	5.07774e-11	2.8475	1.3825	1.33817e-12
2263	ENSG00000066468	FGFR2	mRNA	1.01299	6.09555e-25	9.68	4.805	5.2573e-27
214	ENSG00000170017	ALCAM	mRNA	1.00929	8.28244e-28	21.3175	10.3875	6.25052e-30
358	ENSG00000240583	AQP1	mRNA	1.00857	0.00109246	1.335	0.665	0.000118367
55214	ENSG00000090530	P3H2	mRNA	1.00829	0.0196177	0.6475	0.3475	0.00353555
23220	ENSG00000110042	DTX4	mRNA	1.00286	5.24667e-50	18.885	9.295	1.91691e-52
83648	ENSG00000154319	FAM167A	mRNA	1.00226	3.43443e-05	1.3525	0.66	2.47873e-06
114897	ENSG00000173918	C1QTNF1	mRNA	1.00223	0.00401616	1.32	0.65	0.000532088
84628	ENSG00000196358	NTNG2	mRNA	0.998627	5.60304e-21	16.795	8.8275	6.04065e-23
352909	ENSG00000167646	DNAAF3	mRNA	0.997638	0.00831101	1.51	0.735	0.00126139
9	ENSG00000171428	NAT1	mRNA	0.997274	0.0246326	1.16	0.57	0.00466213
64506	ENSG00000214575	CPEB1	mRNA	0.996079	0.00123138	1.135	0.5575	0.000135706
2977	ENSG00000152402	GUCY1A2	mRNA	0.993392	1.21733e-06	0.5575	0.275	6.28499e-08
23251	ENSG00000169330	MINAR1	mRNA	0.989285	0.016716	0.445	0.21	0.0029165
84467	ENSG00000142449	FBN3	mRNA	0.987273	2.59221e-11	2.655	1.3275	6.53208e-13
654	ENSG00000153162	BMP6	mRNA	0.98596	0.0459437	0.4775	0.2375	0.0100027
11093	ENSG00000160323	ADAMTS13	mRNA	0.981571	5.06002e-05	1.7925	0.815	3.83381e-06
2012	ENSG00000134531	EMP1	mRNA	0.981109	0.000131895	1.7625	0.8725	1.10597e-05
7100	ENSG00000187554	TLR5	mRNA	0.977351	0.00962862	0.6075	0.2975	0.00150788
25937	ENSG00000018408	WWTR1	mRNA	0.976349	1.33494e-43	75.515	37.74	5.67687e-46
9518	ENSG00000130513	GDF15	mRNA	0.975569	3.48469e-08	8.8	4.3775	1.40673e-09
401262	ENSG00000146215	CRIP3	mRNA	0.972236	0.0352723	0.5725	0.3275	0.00718713
84898	ENSG00000120594	PLXDC2	mRNA	0.966818	7.04225e-07	0.9525	0.49	3.45026e-08
23446	ENSG00000070214	SLC44A1	mRNA	0.962392	2.90553e-23	9.66	4.6025	2.74961e-25
11037	ENSG00000243244	STON1	mRNA	0.961083	3.51745e-06	1.665	0.8375	1.98246e-07
4978	ENSG00000183715	OPCML	mRNA	0.960327	2.27207e-09	2.0425	1.0325	7.56632e-11
162993	ENSG00000196605	ZNF846	mRNA	0.959665	0.0161142	1.4	0.755	0.00278489
201294	ENSG00000092929	UNC13D	mRNA	0.959172	0.032944	0.4775	0.2425	0.00662589
5324	ENSG00000181690	PLAG1	mRNA	0.957112	0.0406605	0.265	0.135	0.0085651
7782	ENSG00000104154	SLC30A4	mRNA	0.956086	0.000183979	0.74	0.4525	1.60046e-05
204962	ENSG00000137968	SLC44A5	mRNA	0.950107	2.16191e-06	1.6175	0.8025	1.17444e-07
9201	ENSG00000133083	DCLK1	mRNA	0.94921	9.3276e-52	52.3925	26.8325	3.18444e-54
342908	ENSG00000176222	ZNF404	mRNA	0.946666	0.0141681	1.51	0.775	0.00238454
9467	ENSG00000131370	SH3BP5	mRNA	0.944681	3.60112e-06	3.16	1.5975	2.03609e-07
720	ENSG00000244731	C4A	mRNA	0.944322	3.6089e-05	1.5025	0.765	2.61762e-06
816	ENSG00000058404	CAMK2B	mRNA	0.940667	0.00995709	1.065	0.4725	0.00157026
10087	ENSG00000113163	COL4A3BP	mRNA	0.940558	9.09762e-34	20.66	10.5275	5.23102e-36
280	ENSG00000240038	AMY2B	mRNA	0.939039	0.00346216	2.0875	1.055	0.000447238
1289	ENSG00000130635	COL5A1	mRNA	0.936352	8.11452e-23	10.39	5.3525	7.92206e-25
2899	ENSG00000163873	GRIK3	mRNA	0.935837	7.96034e-43	20.5075	10.55	3.4805e-45
80321	ENSG00000114107	CEP70	mRNA	0.929054	9.54224e-11	6.54	3.1475	2.65761e-12
463	ENSG00000140836	ZFHX3	mRNA	0.924107	4.87823e-15	3.495	1.815	8.35634e-17
26137	ENSG00000181722	ZBTB20	mRNA	0.922944	4.09725e-12	1.4775	0.7675	9.25171e-14
9961	ENSG00000013364	MVP	mRNA	0.922068	1.80707e-08	4.5275	2.3525	6.87286e-10
85442	ENSG00000171798	KNDC1	mRNA	0.921082	8.45857e-05	1.7875	1.02	6.75835e-06
59307	ENSG00000185187	SIGIRR	mRNA	0.91968	4.74908e-08	9.61	5.015	1.96266e-09
8895	ENSG00000085719	CPNE3	mRNA	0.918379	4.05264e-27	29.805	15.4425	3.15551e-29
6422	ENSG00000104332	SFRP1	mRNA	0.911718	2.9034e-53	74.5775	38.97	9.3905e-56
6284	ENSG00000189171	S100A13	mRNA	0.909662	1.28298e-07	19.0375	9.4675	5.66335e-09
93145	ENSG00000105088	OLFM2	mRNA	0.908511	1.19224e-32	81.635	40.965	6.99806e-35
283	ENSG00000214274	ANG	mRNA	0.898383	0.0039358	3.93	2.07	0.000519791
83259	ENSG00000099715	PCDH11Y	mRNA	0.897101	0.0371092	0.435	0.21	0.00766982
107985388		LOC107985388	mRNA	0.894566	0.0353271	1.4775	0.775	0.0072038
10608	ENSG00000123933	MXD4	mRNA	0.892629	7.45346e-28	97.82	52.58	5.58027e-30
10590	ENSG00000079689	SCGN	mRNA	0.89126	0.00655446	2.705	1.3525	0.000948581
202151	ENSG00000164188	RANBP3L	mRNA	0.890537	0.00489194	1.0825	0.605	0.000670679
221935	ENSG00000146555	SDK1	mRNA	0.886215	5.12331e-28	22.0575	12.0525	3.80504e-30
10811	ENSG00000188747	NOXA1	mRNA	0.879545	0.0148408	2.18	1.1725	0.00252354
55450	ENSG00000162545	CAMK2N1	mRNA	0.879332	7.37924e-13	19.96	10.615	1.51156e-14
51747	ENSG00000108848	LUC7L3	mRNA	0.879312	0.0034057	47.3925	23.0425	0.000438768
102724135		LOC102724135	pseudo	0.875178	0.010709	1.975	1.0625	0.00171834
9806	ENSG00000107742	SPOCK2	mRNA	0.873146	3.34819e-17	13.7025	7.375	4.81293e-19
26002	ENSG00000079931	MOXD1	mRNA	0.87178	4.07494e-41	64.8025	34.73	1.8305e-43
249	ENSG00000162551	ALPL	mRNA	0.870254	3.65122e-24	28.0125	14.8175	3.26602e-26
79145	ENSG00000170791	CHCHD7	mRNA	0.862809	0.000217226	3.115	1.62	1.91907e-05
9590	ENSG00000131016	AKAP12	mRNA	0.861659	3.47242e-27	13.0275	7.05	2.68293e-29
10142	ENSG00000127914	AKAP9	mRNA	0.858681	1.49484e-16	2.97	1.64	2.26519e-18
54507	ENSG00000143382	ADAMTSL4	mRNA	0.855709	0.028018	0.8525	0.4925	0.0054086
346653	ENSG00000205085	FAM71F2	mRNA	0.851015	0.00858862	1.2225	0.9125	0.00131124
25950	ENSG00000122481	RWDD3	mRNA	0.850281	0.0166249	2.445	1.33	0.00289761
24141	ENSG00000125869	LAMP5	mRNA	0.849314	1.49082e-08	6.915	3.7575	5.60754e-10
51380	ENSG00000139631	CSAD	mRNA	0.847149	5.72144e-08	13.1525	6.845	2.39536e-09
23145	ENSG00000197558	SSPO	pseudo	0.846536	0.00974259	0.305	0.165	0.00153235
144110	ENSG00000151117	TMEM86A	mRNA	0.846148	0.000148532	1.67	0.9125	1.26327e-05
152926	ENSG00000163644	PPM1K	mRNA	0.844977	5.05329e-06	1.3675	0.7875	2.97519e-07
201163	ENSG00000154803	FLCN	mRNA	0.844761	2.37398e-28	25.975	13.8375	1.74892e-30
3400	ENSG00000172201	ID4	mRNA	0.840653	1.59892e-30	78.965	43.255	1.09174e-32
5920	ENSG00000133321	RARRES3	mRNA	0.83804	0.00656321	5.385	2.94	0.000951065
120892	ENSG00000188906	LRRK2	mRNA	0.834282	0.022839	0.425	0.255	0.00423648
79762	ENSG00000162817	C1orf115	mRNA	0.829767	0.026043	1.0625	0.5825	0.00496351
84460	ENSG00000166432	ZMAT1	mRNA	0.828586	3.64722e-05	4.405	2.3375	2.64978e-06
8202	ENSG00000124151	NCOA3	mRNA	0.827461	1.05523e-17	7.455	4.1325	1.45366e-19
43	ENSG00000087085	ACHE	mRNA	0.825736	0.000684033	3.05	1.705	7.00585e-05
9796	ENSG00000168490	PHYHIP	mRNA	0.824873	0.0226643	0.87	0.475	0.0041973
56603	ENSG00000003137	CYP26B1	mRNA	0.823525	0.0362112	0.52	0.295	0.00743483
9696	ENSG00000058453	CROCC	mRNA	0.823387	7.45696e-12	5.53	2.95	1.74633e-13
1804	ENSG00000130226	DPP6	mRNA	0.819719	4.213e-43	64.4775	35.9825	1.81682e-45
2181	ENSG00000123983	ACSL3	mRNA	0.818044	3.54882e-26	202.822	112.72	2.912e-28
1036	ENSG00000129596	CDO1	mRNA	0.817094	3.21211e-17	35.345	19.9175	4.59808e-19
10516	ENSG00000140092	FBLN5	mRNA	0.814702	7.79429e-06	4.71	2.635	4.84109e-07
7507	ENSG00000136936	XPA	mRNA	0.814521	0.00142311	4.985	2.7475	0.000159733
2152	ENSG00000117525	F3	mRNA	0.814475	4.87472e-18	17.3825	9.7425	6.45252e-20
202243	ENSG00000183323	CCDC125	mRNA	0.812196	0.00189538	1.54	0.9225	0.000220688
8786	ENSG00000076344	RGS11	mRNA	0.812194	1.50838e-05	13.7225	7.865	1.01095e-06
252884	ENSG00000186496	ZNF396	mRNA	0.806837	0.0363784	1.1425	0.5325	0.00747133
27344	ENSG00000102109	PCSK1N	mRNA	0.805512	6.42316e-22	203.127	114.15	6.54011e-24
6622	ENSG00000145335	SNCA	mRNA	0.805249	0.0165393	1.735	1.3325	0.00287774
1287	ENSG00000188153	COL4A5	mRNA	0.804012	1.1091e-20	12.84	7.1825	1.22229e-22
1374	ENSG00000110090	CPT1A	mRNA	0.803153	6.10398e-25	15	8.8325	5.30114e-27
10461	ENSG00000153208	MERTK	mRNA	0.801415	6.12827e-13	10.56	5.905	1.23696e-14
4681	ENSG00000158747	NBL1	mRNA	0.800034	2.21484e-26	48.1525	27.19	1.80413e-28
440270	ENSG00000215252	GOLGA8B	mRNA	0.799526	0.0116942	9.9325	5.6175	0.00190375
84561	ENSG00000221955	SLC12A8	mRNA	0.798984	0.00721026	1.2675	0.7225	0.0010615
101059953	ENSG00000214940	NPIPA8	mRNA	0.792348	0.0213074	32.4375	17.5675	0.00389751
80853	ENSG00000006459	KDM7A	mRNA	0.792115	0.00065786	0.9625	0.5325	6.70232e-05
23245	ENSG00000148219	ASTN2	mRNA	0.789272	2.60695e-13	16.19	9.3375	5.07462e-15
7025	ENSG00000175745	NR2F1	mRNA	0.788112	2.77093e-24	31.18	18.11	2.45627e-26
268	ENSG00000104899	AMH	mRNA	0.787907	0.000299434	6.0675	3.455	2.76011e-05
1540	ENSG00000083799	CYLD	mRNA	0.78612	8.40032e-07	2.0775	1.44	4.17601e-08
8082	ENSG00000123096	SSPN	mRNA	0.785982	0.000220781	1.9175	1.1	1.95444e-05
129080	ENSG00000186998	EMID1	mRNA	0.785916	7.01346e-06	6.9975	3.9	4.2973e-07
10379	ENSG00000213928	IRF9	mRNA	0.784121	2.77216e-10	28.005	15.9275	8.16903e-12
1946	ENSG00000184349	EFNA5	mRNA	0.780806	3.11735e-11	12.1975	6.98	7.89793e-13
9360	ENSG00000138398	PPIG	mRNA	0.779172	7.52754e-12	16.67	8.345	1.76737e-13
57007	ENSG00000144476	ACKR3	mRNA	0.776564	7.79429e-06	4.5175	2.6275	4.83668e-07
4897	ENSG00000091129	NRCAM	mRNA	0.776412	2.85751e-31	48.67	27.89	1.81418e-33
10184	ENSG00000145685	LHFPL2	mRNA	0.776373	2.9366e-18	10.375	5.9425	3.76397e-20
89797	ENSG00000166833	NAV2	mRNA	0.775699	1.25767e-15	5.34	3.1075	2.08657e-17
9481	ENSG00000153291	SLC25A27	mRNA	0.774188	0.00345082	2.2925	1.305	0.000445407
79691	ENSG00000151576	QTRT2	mRNA	0.772073	1.04701e-05	3.21	1.8525	6.65357e-07
26286	ENSG00000242247	ARFGAP3	mRNA	0.771628	5.98321e-16	15.775	9.09	9.56057e-18
135	ENSG00000128271	ADORA2A	mRNA	0.770367	0.00972269	1.78	1.035	0.00152805
398	ENSG00000242173	ARHGDIG	mRNA	0.76835	0.00965255	4.9675	2.8725	0.00151414
23462	ENSG00000164683	HEY1	mRNA	0.767538	2.49303e-09	12.805	7.3875	8.37679e-11
6404	ENSG00000110876	SELPLG	mRNA	0.766593	0.0301335	1.465	0.8525	0.00592166
144165	ENSG00000139174	PRICKLE1	mRNA	0.764821	1.57778e-09	5.3575	3.1225	5.13139e-11
7099	ENSG00000136869	TLR4	mRNA	0.763451	3.94592e-06	2.0625	1.1875	2.25231e-07
94241	ENSG00000164938	TP53INP1	mRNA	0.763055	4.11192e-11	4.5025	2.605	1.0664e-12
349075	ENSG00000178665	ZNF713	mRNA	0.762426	0.000476325	1.4725	0.8525	4.64171e-05
137872	ENSG00000147576	ADHFE1	mRNA	0.760085	0.0118508	2.1325	1.2275	0.00193349
157695	ENSG00000180190	TDRP	mRNA	0.759178	0.00614945	2.98	1.7175	0.000882191
157638	ENSG00000168672	FAM84B	mRNA	0.756335	3.17356e-22	20.1425	11.695	3.1363e-24
133746	ENSG00000152409	JMY	mRNA	0.755201	9.30115e-09	2.17	1.265	3.40381e-10
54916	ENSG00000070269	TMEM260	mRNA	0.752949	1.08363e-07	4.71	2.985	4.725e-09
64968	ENSG00000243927	MRPS6	mRNA	0.752297	7.03881e-11	46.68	27.13	1.914e-12
113146	ENSG00000185567	AHNAK2	mRNA	0.751518	0.0216177	0.24	0.14	0.00396191
144100	ENSG00000166689	PLEKHA7	mRNA	0.749764	0.00127105	1.2975	0.76	0.000140458
90627	ENSG00000133121	STARD13	mRNA	0.748499	2.59221e-11	4.9	2.8725	6.53643e-13
53919	ENSG00000139155	SLCO1C1	mRNA	0.7433	6.11155e-05	2.55	1.565	4.68908e-06
57611	ENSG00000167178	ISLR2	mRNA	0.741486	1.64967e-05	2.315	1.345	1.11553e-06
5144	ENSG00000113448	PDE4D	mRNA	0.740739	0.00401124	0.7325	0.425	0.000531196
80852	ENSG00000144596	GRIP2	mRNA	0.738107	2.35319e-12	27.7775	16.21	5.13034e-14
84765	ENSG00000161551	ZNF577	mRNA	0.73732	0.00206572	2.54	1.48	0.000244372
1952	ENSG00000143126	CELSR2	mRNA	0.736378	1.35985e-16	93.09	55.0925	2.05248e-18
8021	ENSG00000126883	NUP214	mRNA	0.73532	1.42952e-30	45.7425	27.0025	9.67512e-33
65109	ENSG00000125351	UPF3B	mRNA	0.734214	2.65749e-06	6.905	3.92	1.46754e-07
117	ENSG00000078549	ADCYAP1R1	mRNA	0.732439	1.35337e-16	18.2875	10.835	2.03459e-18
84952	ENSG00000128849	CGNL1	mRNA	0.732425	1.91909e-06	1.955	1.1575	1.02874e-07
23034	ENSG00000020577	SAMD4A	mRNA	0.732094	4.3925e-24	11.615	6.8425	3.97261e-26
81551	ENSG00000015592	STMN4	mRNA	0.730898	1.72437e-13	21.355	13.08	3.29465e-15
8660	ENSG00000185950	IRS2	mRNA	0.73012	2.62072e-25	49.6475	29.46	2.22893e-27
100462983	ENSG00000256222	MTRNR2L3	mRNA	0.728512	0.000246321	14.74	8.695	2.20562e-05
2246	ENSG00000113578	FGF1	mRNA	0.726226	1.06591e-11	14.3475	8.5325	2.56359e-13
100289561		LOC100289561	mRNA	0.725516	0.00418385	5.7725	3.42	0.000558063
84077	ENSG00000131379	C3orf20	mRNA	0.724557	0.0161616	0.955	0.54	0.00279886
1241	ENSG00000213903	LTB4R	mRNA	0.724381	0.00841085	1.18	0.6975	0.00127906
55733	ENSG00000054392	HHAT	mRNA	0.722058	0.0258794	1.2925	0.78	0.00492912
9172	ENSG00000036448	MYOM2	mRNA	0.721403	0.0193119	0.67	0.405	0.00347466
3717	ENSG00000096968	JAK2	mRNA	0.720582	6.03868e-09	4.6475	2.765	2.17011e-10
8974	ENSG00000072682	P4HA2	mRNA	0.718365	0.0313462	0.93	0.525	0.00621941
727910	ENSG00000185561	TLCD2	mRNA	0.717998	0.00566922	0.855	0.5125	0.000801305
7732	ENSG00000128482	RNF112	mRNA	0.713779	0.000242848	2.44	1.4775	2.17015e-05
10178	ENSG00000009694	TENM1	mRNA	0.713129	1.1494e-06	1.86	1.4725	5.89297e-08
4921	ENSG00000162733	DDR2	mRNA	0.712535	9.96863e-08	2.94	1.77	4.31082e-09
22807	ENSG00000030419	IKZF2	mRNA	0.712454	0.0216177	0.46	0.2775	0.00396333
4982	ENSG00000164761	TNFRSF11B	mRNA	0.710558	1.11086e-05	7.105	4.265	7.11917e-07
94031	ENSG00000170801	HTRA3	mRNA	0.710403	0.0315312	1.3875	0.825	0.00626621
26013	ENSG00000185513	L3MBTL1	mRNA	0.706318	0.00321037	2.385	1.435	0.000409373
79012	ENSG00000164076	CAMKV	mRNA	0.706266	0.00220434	2.0125	1.2125	0.000263924
140606	ENSG00000198832	SELENOM	mRNA	0.705202	0.0179028	6.18	3.7025	0.00317717
221	ENSG00000006534	ALDH3B1	mRNA	0.704485	1.90454e-07	8.9575	5.4575	8.56676e-09
26140	ENSG00000214021	TTLL3	mRNA	0.70345	0.0114243	1.6475	0.9975	0.00185364
9066	ENSG00000011347	SYT7	mRNA	0.702393	0.000367616	1.62	0.975	3.45465e-05
51186	ENSG00000185222	TCEAL9	mRNA	0.700315	2.03121e-07	20.8075	12.525	9.20457e-09
57577	ENSG00000163617	CCDC191	mRNA	0.700168	2.23076e-06	3.6525	2.3275	1.21853e-07
23205	ENSG00000103740	ACSBG1	mRNA	0.699233	1.78993e-13	19.8775	12.3925	3.43062e-15
84886	ENSG00000119280	C1orf198	mRNA	0.699135	6.58958e-14	27.7175	16.875	1.22745e-15
115294	ENSG00000168300	PCMTD1	mRNA	0.696992	0.00165451	2.105	1.24	0.000189273
25840	ENSG00000185432	METTL7A	mRNA	0.696888	1.33656e-17	31.7125	19.1825	1.86523e-19
54463	ENSG00000154153	RETREG1	mRNA	0.694429	2.24843e-06	4.6775	2.895	1.22953e-07
163131	ENSG00000128000	ZNF780B	mRNA	0.692307	0.000206147	1.6675	1.01	1.81378e-05
6884	ENSG00000197780	TAF13	mRNA	0.692265	0.00913007	8.6825	5.25	0.00141523
28969	ENSG00000136261	BZW2	mRNA	0.691967	8.76588e-16	25.685	15.565	1.41758e-17
23492	ENSG00000100307	CBX7	mRNA	0.691435	0.0226643	1.33	0.8275	0.00419678
284391	ENSG00000223547	ZNF844	mRNA	0.691284	0.00032342	1.835	1.175	3.00253e-05
9053	ENSG00000135525	MAP7	mRNA	0.691127	0.0105822	1.1675	0.725	0.00169482
5660	ENSG00000197746	PSAP	mRNA	0.690086	4.42367e-40	361.16	220.007	2.06664e-42
23648	ENSG00000157216	SSBP3	mRNA	0.687783	5.13301e-30	80.56	53.435	3.59704e-32
10936	ENSG00000119737	GPR75	mRNA	0.686522	0.00798236	3.0425	1.8625	0.00120338
81792	ENSG00000151388	ADAMTS12	mRNA	0.686368	0.000582664	1.98	1.1125	5.79663e-05
285464	ENSG00000163945	CRIPAK	mRNA	0.684544	0.000359594	2.7775	1.6975	3.37066e-05
104	ENSG00000197381	ADARB1	mRNA	0.683779	8.14553e-05	2.18	1.4125	6.49359e-06
55119	ENSG00000134186	PRPF38B	mRNA	0.683661	4.30797e-12	18.7475	14.1575	9.83073e-14
774	ENSG00000148408	CACNA1B	mRNA	0.682887	0.0062101	0.64	0.3875	0.000892684
255426	ENSG00000146090	RASGEF1C	mRNA	0.68049	0.0241947	1.905	1.1725	0.00454883
7275	ENSG00000166402	TUB	mRNA	0.679844	4.94435e-09	4.1175	2.53	1.7413e-10
5806	ENSG00000163661	PTX3	mRNA	0.67919	3.27058e-09	15.195	9.31	1.11657e-10
56895	ENSG00000026652	AGPAT4	mRNA	0.678775	1.53473e-23	13.1375	8.0675	1.4156e-25
56102	ENSG00000262209	PCDHGB3	mRNA	0.676188	0.0253772	1.74	1.0825	0.00482282
105373944		LOC105373944	mRNA	0.670628	0.00675773	2.9125	1.795	0.000984355
54795	ENSG00000130529	TRPM4	mRNA	0.670616	4.66889e-08	6.15	3.7425	1.91834e-09
6383	ENSG00000169439	SDC2	mRNA	0.668972	1.34055e-20	24.2175	14.955	1.49342e-22
6285	ENSG00000160307	S100B	mRNA	0.66841	4.54201e-20	517.508	327.728	5.29747e-22
347731	ENSG00000198739	LRRTM3	mRNA	0.667246	1.37796e-21	18.265	11.2975	1.41956e-23
199223	ENSG00000168026	TTC21A	mRNA	0.666074	0.00351669	1.5325	0.9875	0.000455384
23062	ENSG00000103365	GGA2	mRNA	0.665593	2.76414e-16	13.6725	8.5375	4.31455e-18
162282	ENSG00000153930	ANKFN1	mRNA	0.66492	3.93493e-07	3.2725	2.495	1.86424e-08
5791	ENSG00000132334	PTPRE	mRNA	0.664874	1.48614e-12	9.645	6.1675	3.15101e-14
54629	ENSG00000128923	MINDY2	mRNA	0.663453	6.44087e-11	3.8625	2.39	1.73212e-12
7007	ENSG00000109927	TECTA	mRNA	0.663316	0.0454363	0.6	0.37	0.0098732
111	ENSG00000173175	ADCY5	mRNA	0.662618	4.10539e-08	4.18	2.71	1.67452e-09
22997	ENSG00000080854	IGSF9B	mRNA	0.661829	6.53018e-06	3.69	2.355	3.96598e-07
828	ENSG00000105519	CAPS	mRNA	0.66091	0.00974505	4.81	3.0075	0.00153332
170261	ENSG00000174460	ZCCHC12	mRNA	0.660488	0.00251661	2.74	1.7	0.000308396
259217	ENSG00000165868	HSPA12A	mRNA	0.660414	0.000279422	2.1725	1.345	2.54552e-05
153733	ENSG00000164221	CCDC112	mRNA	0.660337	2.18634e-05	6.655	4.1225	1.51378e-06
2890	ENSG00000155511	GRIA1	mRNA	0.660275	2.0582e-26	55.0225	34.13	1.66421e-28
8029	ENSG00000107611	CUBN	mRNA	0.660201	0.0271191	0.5975	0.36	0.00520098
27250	ENSG00000150593	PDCD4	mRNA	0.659687	1.61084e-06	4.735	2.9425	8.48066e-08
5521	ENSG00000156475	PPP2R2B	mRNA	0.659137	1.85609e-18	55.48	34.38	2.3568e-20
1783	ENSG00000135720	DYNC1LI2	mRNA	0.657717	2.31427e-21	37.5575	24.9825	2.43957e-23
4254	ENSG00000049130	KITLG	mRNA	0.65676	9.31132e-14	26.105	16.235	1.74002e-15
29911	ENSG00000095066	HOOK2	mRNA	0.655487	6.68498e-07	5.895	3.8125	3.27122e-08
349136	ENSG00000187260	WDR86	mRNA	0.654553	0.00580609	3.16	1.865	0.000824523
140890	ENSG00000153914	SREK1	mRNA	0.653687	1.42831e-09	19.47	11.635	4.60248e-11
79905	ENSG00000170537	TMC7	mRNA	0.652625	0.000406866	2.56	1.6375	3.88443e-05
54453	ENSG00000132669	RIN2	mRNA	0.652186	8.42318e-07	5.35	3.4025	4.1948e-08
3746	ENSG00000129159	KCNC1	mRNA	0.652037	0.000129724	2.605	1.65	1.08543e-05
79744	ENSG00000105136	ZNF419	mRNA	0.651707	0.00243267	3.8675	3.005	0.000296216
112611	ENSG00000013392	RWDD2A	mRNA	0.651625	8.54356e-06	4.04	2.55	5.3474e-07
101060376	ENSG00000274512	TBC1D3L	mRNA	0.650693	0.0185279	4.98	3.135	0.00331015
143884	ENSG00000152404	CWF19L2	mRNA	0.649543	0.00259409	2.99	1.895	0.000319134
23015	ENSG00000175265	GOLGA8A	mRNA	0.649419	0.0312836	14.9075	9.2925	0.00620014
3776	ENSG00000082482	KCNK2	mRNA	0.648727	4.59063e-10	8.915	5.54	1.41051e-11
79948	ENSG00000129951	PLPPR3	mRNA	0.646237	0.000614392	5.5675	3.4975	6.17483e-05
392617	ENSG00000225968	ELFN1	mRNA	0.64542	0.000228458	2.73	1.7125	2.02651e-05
7220	ENSG00000144935	TRPC1	mRNA	0.64512	0.0176526	1.13	0.72	0.00311797
2318	ENSG00000128591	FLNC	mRNA	0.644437	4.74664e-08	3.285	2.07	1.95881e-09
80184	ENSG00000198707	CEP290	mRNA	0.644382	1.55868e-06	3.0775	1.9275	8.19671e-08
51205	ENSG00000162836	ACP6	mRNA	0.6417	2.97602e-10	12.21	8.02	8.84108e-12
23051	ENSG00000174306	ZHX3	mRNA	0.64028	3.65122e-24	30.8875	21.5625	3.28032e-26
334	ENSG00000084234	APLP2	mRNA	0.636629	3.90312e-30	296.012	186.107	2.7118e-32
8204	ENSG00000180530	NRIP1	mRNA	0.636294	1.81978e-16	7.5625	4.815	2.77937e-18
22874	ENSG00000143850	PLEKHA6	mRNA	0.635687	0.000178126	2.015	1.2925	1.53843e-05
165631	ENSG00000173200	PARP15	mRNA	0.634209	0.00447116	1.9125	1.205	0.000601207
107987464		LOC107987464	mRNA	0.633975	0.0141824	2.095	1.29	0.0023895
55683	ENSG00000114982	KANSL3	mRNA	0.633361	3.2029e-23	27.115	17.865	3.06938e-25
197342	ENSG00000197774	EME2	mRNA	0.627868	0.0089242	7.375	4.6575	0.00137583
51196	ENSG00000138193	PLCE1	mRNA	0.627475	1.98176e-19	12.825	8.145	2.38581e-21
53373	ENSG00000186815	TPCN1	mRNA	0.626481	9.16505e-21	36.405	23.6775	9.99065e-23
288	ENSG00000151150	ANK3	mRNA	0.625856	0.0329266	0.555	0.3475	0.00661846
401190	ENSG00000186479	RGS7BP	mRNA	0.625668	6.91383e-05	3.2725	2.0675	5.38745e-06
3779	ENSG00000145936	KCNMB1	mRNA	0.623845	0.00470188	4.46	2.8425	0.000639553
8701	ENSG00000105877	DNAH11	mRNA	0.622787	0.0450167	0.275	0.1725	0.00974698
153222	ENSG00000164463	CREBRF	mRNA	0.622657	0.00690307	0.9025	0.5475	0.00100752
92344	ENSG00000120370	GORAB	mRNA	0.622616	0.00280851	3.885	2.4675	0.000350896
25830	ENSG00000130540	SULT4A1	mRNA	0.622016	0.035022	2.8425	1.79	0.00713194
114783	ENSG00000142235	LMTK3	mRNA	0.620932	1.74007e-06	9.355	5.97	9.23398e-08
54858	ENSG00000130517	PGPEP1	mRNA	0.620422	2.94016e-13	9.07	7.0225	5.77607e-15
9699	ENSG00000176406	RIMS2	mRNA	0.619531	0.0126423	0.78	0.4725	0.00208307
65990	ENSG00000103254	FAM173A	mRNA	0.61824	3.40079e-08	24.1675	16.15	1.36879e-09
4054	ENSG00000168056	LTBP3	mRNA	0.617474	2.04944e-09	76.45	49.99	6.75337e-11
389895		LOC389895	mRNA	0.617248	0.00608661	5.54	3.545	0.000871651
57185	ENSG00000001461	NIPAL3	mRNA	0.616332	0.00818377	1.5825	1.065	0.00123864
158234	ENSG00000165275	TRMT10B	mRNA	0.615507	0.00587141	3.05	2.0675	0.000836613
8470	ENSG00000154556	SORBS2	mRNA	0.615473	4.46053e-12	11.1925	7.4375	1.02056e-13
23467	ENSG00000221890	NPTXR	mRNA	0.614951	2.32937e-08	10.4	6.6975	9.08252e-10
653857	ENSG00000106526	ACTR3C	mRNA	0.61458	0.00642806	1.2125	0.7725	0.000929019
55859	ENSG00000133169	BEX1	mRNA	0.613743	6.99422e-05	30.6275	19.525	5.45847e-06
7412	ENSG00000162692	VCAM1	mRNA	0.613669	2.036e-05	7.885	5.05	1.39871e-06
4675	ENSG00000186310	NAP1L3	mRNA	0.613035	0.000317306	3.8425	2.47	2.94196e-05
728741	ENSG00000198156	NPIPB6	mRNA	0.612944	0.00842546	4.0625	2.6325	0.00128178
10658	ENSG00000149187	CELF1	mRNA	0.612923	1.19309e-13	17.12	11.025	2.23669e-15
3696	ENSG00000105855	ITGB8	mRNA	0.612491	4.04839e-15	17.4	11.195	6.86209e-17
51268	ENSG00000179761	PIPOX	mRNA	0.611856	2.67835e-18	81.2425	52.6475	3.41692e-20
79611	ENSG00000111058	ACSS3	mRNA	0.611015	2.08133e-08	8.085	5.6425	8.00321e-10
27291	ENSG00000166024	R3HCC1L	mRNA	0.610988	0.00106621	3.645	2.305	0.000114884
107984203		LOC107984203	mRNA	0.610037	0.0243793	1.68	1.0825	0.0045923
100463488	ENSG00000256045	MTRNR2L10	mRNA	0.609621	0.0368843	6.88	4.3775	0.00760617
158326	ENSG00000164946	FREM1	mRNA	0.608791	0.0380997	0.655	0.375	0.00791919
284161	ENSG00000153982	GDPD1	mRNA	0.607301	0.0116165	2.6075	2.1025	0.0018904
8905	ENSG00000182287	AP1S2	mRNA	0.607182	2.36736e-11	41.71	27.125	5.91273e-13
116151	ENSG00000124098	FAM210B	mRNA	0.606001	1.52298e-20	51.11	32.9825	1.70578e-22
80975	ENSG00000166682	TMPRSS5	mRNA	0.605719	4.89475e-05	8.3675	5.9725	3.69393e-06
80022	ENSG00000266714	MYO15B	mRNA	0.605446	0.00455831	1.535	1.005	0.000615656
60468	ENSG00000112182	BACH2	mRNA	0.605089	0.000148532	1.795	1.155	1.26231e-05
388795	ENSG00000215529	EFCAB8	mRNA	0.603607	0.0473844	0.6	0.3875	0.0104025
64689	ENSG00000114745	GORASP1	mRNA	0.603512	5.38475e-14	43.9	28.4975	9.83014e-16
51363	ENSG00000182022	CHST15	mRNA	0.602773	3.4324e-05	4.835	3.3075	2.47521e-06
5139	ENSG00000172572	PDE3A	mRNA	0.600881	0.000377351	1.3675	0.92	3.56196e-05
619208	ENSG00000203778	FAM229B	mRNA	0.599683	0.0167926	8.77	6.8525	0.00293187
9564	ENSG00000050820	BCAR1	mRNA	0.599435	8.18396e-13	63.865	42.0725	1.6813e-14
55061	ENSG00000143502	SUSD4	mRNA	0.599164	3.12971e-06	7.9975	4.71	1.75643e-07
83988	ENSG00000104490	NCALD	mRNA	0.598801	7.55885e-15	16.71	10.755	1.31293e-16
57619	ENSG00000138771	SHROOM3	mRNA	0.596799	6.34892e-13	21.8425	14.295	1.2853e-14
84333	ENSG00000180628	PCGF5	mRNA	0.59625	0.00463192	1.28	0.8225	0.000628372
2632	ENSG00000114480	GBE1	mRNA	0.5961	0.000298258	3.565	2.3125	2.7457e-05
57721	ENSG00000145388	METTL14	mRNA	0.595791	0.000128598	5.7975	3.75	1.0737e-05
57683	ENSG00000204186	ZDBF2	mRNA	0.593598	0.0223332	0.62	0.4225	0.00412527
79971	ENSG00000116729	WLS	mRNA	0.592579	3.76961e-15	29.8325	19.2275	6.36698e-17
50717	ENSG00000132716	DCAF8	mRNA	0.592212	2.38295e-09	28.8925	18.8	7.96411e-11
636	ENSG00000151746	BICD1	mRNA	0.591686	1.01572e-15	19.065	13.26	1.66692e-17
5865	ENSG00000169213	RAB3B	mRNA	0.58971	0.00246065	0.9125	0.635	0.000300213
728577	ENSG00000154529	CNTNAP3B	mRNA	0.588939	0.000344013	2.33	1.5275	3.20606e-05
80854	ENSG00000145391	SETD7	mRNA	0.588544	3.34219e-10	5.31	3.5525	1.0029e-11
1820	ENSG00000116017	ARID3A	mRNA	0.588022	0.00491726	1.8225	1.2175	0.000675623
3572	ENSG00000134352	IL6ST	mRNA	0.587775	4.21632e-11	20.5775	13.195	1.096e-12
4504	ENSG00000087250	MT3	mRNA	0.587337	0.000160364	43.4225	28.205	1.37159e-05
91775	ENSG00000144815	NXPE3	mRNA	0.585414	2.19286e-05	1.9225	1.2525	1.51961e-06
5979	ENSG00000165731	RET	mRNA	0.585342	4.39121e-20	53.8275	36.0775	5.07608e-22
4052	ENSG00000049323	LTBP1	mRNA	0.585146	9.94942e-16	62.6	42.4175	1.62685e-17
494470	ENSG00000141622	RNF165	mRNA	0.583162	9.39976e-09	9.7275	7.695	3.44608e-10
3642	ENSG00000173404	INSM1	mRNA	0.582947	0.00478863	4.36	2.85	0.000654093
284723	ENSG00000162461	SLC25A34	mRNA	0.582217	0.0279302	1.57	0.98	0.00538496
8702	ENSG00000121578	B4GALT4	mRNA	0.582188	0.0013769	4.45	2.955	0.000153722
1974	ENSG00000156976	EIF4A2	mRNA	0.581452	2.98968e-06	50.835	33.21	1.66531e-07
2086	ENSG00000213462	ERV3-1	mRNA	0.581256	0.00500524	3.6425	2.395	0.00068951
6249	ENSG00000130779	CLIP1	mRNA	0.580538	1.87831e-12	12.75	8.3775	4.03876e-14
59283	ENSG00000142408	CACNG8	mRNA	0.579463	3.99434e-09	8.665	5.7	1.39477e-10
10630	ENSG00000162493	PDPN	mRNA	0.579171	3.64791e-11	22.54	14.82	9.28582e-13
120114	ENSG00000165323	FAT3	mRNA	0.579126	8.29762e-08	13.775	9.0575	3.53852e-09
8646	ENSG00000090539	CHRD	mRNA	0.578251	0.00140373	4.4525	2.915	0.000157222
25957	ENSG00000132424	PNISR	mRNA	0.577939	1.93784e-07	21.7075	14.065	8.73977e-09
285671	ENSG00000164197	RNF180	mRNA	0.577799	1.80707e-06	8.1425	5.47	9.61968e-08
5998	ENSG00000138835	RGS3	mRNA	0.577333	2.24282e-19	61.025	49.36	2.72696e-21
150290	ENSG00000167065	DUSP18	mRNA	0.576795	0.00119327	3.165	2.265	0.000130862
55672	ENSG00000219481	NBPF1	mRNA	0.576225	1.23996e-05	5.845	3.8575	8.08636e-07
1847	ENSG00000138166	DUSP5	mRNA	0.575519	0.0014779	5.8675	3.8775	0.000166503
2908	ENSG00000113580	NR3C1	mRNA	0.575401	8.30968e-11	7.1875	4.7275	2.28446e-12
5028	ENSG00000169860	P2RY1	mRNA	0.574755	3.67452e-05	2.5725	1.6925	2.67181e-06
25966	ENSG00000157617	C2CD2	mRNA	0.574264	7.94396e-06	3.235	2.1475	4.93881e-07
29070	ENSG00000103021	CCDC113	mRNA	0.574239	0.00373586	1.8725	1.2325	0.000488463
1130	ENSG00000143669	LYST	mRNA	0.574204	0.000480996	1.6225	1.0225	4.69299e-05
220323	ENSG00000184232	OAF	mRNA	0.574049	1.07736e-05	9.555	6.3125	6.88513e-07
266812	ENSG00000177432	NAP1L5	mRNA	0.573971	0.000807043	5.9375	3.91	8.4059e-05
534	ENSG00000213760	ATP6V1G2	mRNA	0.573758	1.07003e-07	22.15	14.96	4.65287e-09
55779	ENSG00000206530	CFAP44	mRNA	0.573262	0.0154107	1.025	0.68	0.00264016
51660	ENSG00000060762	MPC1	mRNA	0.573184	7.02543e-06	44.955	30.3975	4.31305e-07
91433	ENSG00000166965	RCCD1	mRNA	0.573128	0.0172546	2.7525	1.9	0.00303836
200312	ENSG00000099999	RNF215	mRNA	0.572523	0.000385715	8.9875	5.91	3.65016e-05
56135	ENSG00000248383	PCDHAC1	mRNA	0.571871	0.00162661	3.8575	2.555	0.000185693
64762	ENSG00000141441	GAREM1	mRNA	0.570977	1.92602e-06	4.0225	2.725	1.03361e-07
3730	ENSG00000011201	ANOS1	mRNA	0.570303	5.78784e-12	20.495	13.61	1.34158e-13
118924	ENSG00000148690	FRA10AC1	mRNA	0.569829	0.0038477	2.835	1.8625	0.00050516
440138	ENSG00000253710	ALG11	mRNA	0.56949	0.0450843	2.015	1.32	0.009767
55785	ENSG00000180263	FGD6	mRNA	0.568902	1.29895e-05	2.14	1.4175	8.55801e-07
27042	ENSG00000117597	UTP25	mRNA	0.568774	1.88987e-06	3.0675	2.035	1.01081e-07
56475	ENSG00000177519	RPRM	mRNA	0.566702	0.000245781	13.8125	9.18	2.19931e-05
10133	ENSG00000123240	OPTN	mRNA	0.566504	5.74539e-07	6.6975	4.4275	2.7908e-08
1153	ENSG00000099622	CIRBP	mRNA	0.564837	5.47076e-09	103.683	69.765	1.95946e-10
4313	ENSG00000087245	MMP2	mRNA	0.563528	3.49463e-12	220.285	150.155	7.78632e-14
57326	ENSG00000163346	PBXIP1	mRNA	0.563514	3.5284e-11	44.1275	29.3975	8.96048e-13
3983	ENSG00000099204	ABLIM1	mRNA	0.56115	1.56073e-10	7.98	5.285	4.487e-12
7552	ENSG00000147180	ZNF711	mRNA	0.56059	0.00230194	7.315	4.8675	0.000277953
1613	ENSG00000167657	DAPK3	mRNA	0.560127	7.20223e-10	32.2375	21.52	2.25609e-11
9985	ENSG00000100918	REC8	mRNA	0.560088	8.98018e-18	138.105	92.455	1.23171e-19
440295	ENSG00000197978	GOLGA6L9	mRNA	0.55986	0.000967294	3.705	2.48	0.000102894
113675	ENSG00000139410	SDSL	mRNA	0.559623	0.0376581	3.7525	2.535	0.00779506
10840	ENSG00000144908	ALDH1L1	mRNA	0.559171	0.0104731	3.195	2.1775	0.00167422
9498	ENSG00000050438	SLC4A8	mRNA	0.558181	1.79973e-06	4.08	3.1975	9.56134e-08
55471	ENSG00000003509	NDUFAF7	mRNA	0.557911	0.0499778	3.44	2.3175	0.0111115
10251	ENSG00000168939	SPRY3	mRNA	0.557104	0.000920126	1.7	1.1325	9.71048e-05
51300	ENSG00000113845	TIMMDC1	mRNA	0.555154	1.14111e-07	28.6775	16.8025	4.98926e-09
387921	ENSG00000188811	NHLRC3	mRNA	0.554489	0.0040988	2.79	1.8325	0.000544511
7048	ENSG00000163513	TGFBR2	mRNA	0.554431	0.0084911	2.4	1.615	0.00129379
64772	ENSG00000167280	ENGASE	mRNA	0.553661	4.46257e-06	6.1225	4.2	2.58463e-07
388	ENSG00000143878	RHOB	mRNA	0.552442	3.18216e-08	77.7325	52.18	1.27507e-09
9648	ENSG00000135968	GCC2	mRNA	0.551814	4.08583e-05	3.195	2.16	3.01983e-06
122622	ENSG00000185100	ADSSL1	mRNA	0.55168	0.0384815	3.56	2.385	0.00802313
10780	ENSG00000263002	ZNF234	mRNA	0.550057	0.0474154	1.84	1.3125	0.0104186
23096	ENSG00000124313	IQSEC2	mRNA	0.54973	0.00614728	3.73	3.065	0.000881443
138429	ENSG00000167103	PIP5KL1	mRNA	0.549508	0.0255087	3.01	1.935	0.00485239
8671	ENSG00000080493	SLC4A4	mRNA	0.549285	1.7066e-17	33.98	22.78	2.39186e-19
375287	ENSG00000184898	RBM43	mRNA	0.549124	0.0274852	2.2425	1.5025	0.00528271
10347	ENSG00000064687	ABCA7	mRNA	0.547819	0.0177894	1.155	0.7675	0.00315278
56977	ENSG00000173320	STOX2	mRNA	0.547689	3.75644e-08	4.8975	3.25	1.52318e-09
158405	ENSG00000165185	KIAA1958	mRNA	0.547569	2.7417e-09	7.8175	5.2375	9.24517e-11
11173	ENSG00000136378	ADAMTS7	mRNA	0.546895	9.57621e-11	14.62	9.8225	2.6728e-12
2752	ENSG00000135821	GLUL	mRNA	0.546705	2.94205e-23	369.36	242.14	2.80179e-25
23732	ENSG00000260230	FRRS1L	mRNA	0.546164	4.52649e-05	2.5475	1.74	3.39433e-06
7544	ENSG00000067646	ZFY	mRNA	0.546091	0.0142655	1.3975	0.9375	0.00240606
129531	ENSG00000158411	MITD1	mRNA	0.542579	0.0451364	6.935	4.7375	0.009781
4036	ENSG00000081479	LRP2	mRNA	0.541545	0.0364004	0.37	0.25	0.00747805
7090	ENSG00000140332	TLE3	mRNA	0.541187	1.50472e-05	6.16	4.165	1.00759e-06
10954	ENSG00000065485	PDIA5	mRNA	0.540861	1.08258e-06	14.5825	9.88	5.51795e-08
51566	ENSG00000102401	ARMCX3	mRNA	0.540354	9.08983e-06	15.4725	10.575	5.72742e-07
4783	ENSG00000165030	NFIL3	mRNA	0.538503	0.0143283	4.2	2.83	0.00241923
8708	ENSG00000172318	B3GALT1	mRNA	0.536742	8.58725e-06	10.875	7.295	5.37989e-07
375449	ENSG00000069020	MAST4	mRNA	0.53669	1.68949e-06	3.105	2.1525	8.95541e-08
54737	ENSG00000196199	MPHOSPH8	mRNA	0.536169	5.97864e-07	9.67	6.5275	2.90767e-08
4035	ENSG00000123384	LRP1	mRNA	0.535454	0.02208	91.83	62.675	0.00407057
2261	ENSG00000068078	FGFR3	mRNA	0.534968	6.34507e-06	10.265	6.9575	3.82316e-07
80820	ENSG00000122547	EEPD1	mRNA	0.534943	9.20477e-07	9.695	6.5775	4.64759e-08
3685	ENSG00000138448	ITGAV	mRNA	0.534662	2.08654e-09	38.3375	25.94	6.89847e-11
200895	ENSG00000178700	DHFR2	mRNA	0.53356	0.0306611	1.9025	1.295	0.00604737
108	ENSG00000078295	ADCY2	mRNA	0.533323	5.17162e-08	14.605	9.98	2.14658e-09
81563	ENSG00000116667	C1orf21	mRNA	0.532944	1.71554e-12	7.835	5.32	3.65796e-14
91392	ENSG00000196653	ZNF502	mRNA	0.532315	0.0437766	2.01	1.3775	0.00939981
9001	ENSG00000173805	HAP1	mRNA	0.531661	1.07313e-05	6.8925	4.6725	6.83802e-07
2034	ENSG00000116016	EPAS1	mRNA	0.531333	5.30691e-07	7.605	5.17	2.55873e-08
79661	ENSG00000140398	NEIL1	mRNA	0.531305	0.0148856	4.405	3.12	0.00253205
253827	ENSG00000174099	MSRB3	mRNA	0.531068	0.00769593	2.16	1.83	0.00114858
1191	ENSG00000120885	CLU	mRNA	0.530822	5.05547e-11	1504.86	1025.9	1.32927e-12
57605	ENSG00000090975	PITPNM2	mRNA	0.530501	3.15863e-08	8.985	6.1175	1.25808e-09
7436	ENSG00000147852	VLDLR	mRNA	0.529812	3.17277e-05	5.0175	3.525	2.26518e-06
80256	ENSG00000005238	FAM214B	mRNA	0.529378	3.69894e-11	40.6	27.6175	9.49914e-13
100996716		SEC22B2	pseudo	0.529053	0.00926267	1.43	0.9775	0.00143966
79891	ENSG00000083814	ZNF671	mRNA	0.527727	0.00113558	5.635	3.9575	0.000123651
200942	ENSG00000185909	KLHDC8B	mRNA	0.527117	2.27794e-06	17.16	11.7125	1.24703e-07
81669	ENSG00000221978	CCNL2	mRNA	0.526863	0.0234747	35.8375	25.1325	0.00437916
2804	ENSG00000173230	GOLGB1	mRNA	0.52673	4.72314e-12	6.815	4.6475	1.08347e-13
102724250	ENSG00000271254	LOC102724250	mRNA	0.525986	1.292e-08	12.5875	8.6025	4.82875e-10
126129	ENSG00000169169	CPT1C	mRNA	0.525914	1.33817e-10	43.565	29.935	3.79106e-12
7695	ENSG00000196646	ZNF136	mRNA	0.525189	0.0355334	1.8575	1.2575	0.00725737
5912	ENSG00000181467	RAP2B	mRNA	0.524251	8.99932e-12	7.68	5.245	2.13987e-13
388115	ENSG00000188549	CCDC9B	mRNA	0.523683	4.51238e-05	3.6875	2.52	3.38104e-06
5002	ENSG00000110628	SLC22A18	mRNA	0.523658	0.0189476	5.6525	3.8575	0.00339413
57504	ENSG00000057935	MTA3	mRNA	0.523482	4.22948e-10	11.115	8.2675	1.29195e-11
100381270	ENSG00000257315	ZBED6	mRNA	0.522095	0.0232984	2.225	1.52	0.00433426
9256	ENSG00000005379	TSPOAP1	mRNA	0.521882	0.00142723	2.525	1.665	0.000160367
50650	ENSG00000163947	ARHGEF3	mRNA	0.521568	0.00165645	4.4925	3.105	0.000189703
10826	ENSG00000170271	FAXDC2	mRNA	0.520939	1.31712e-06	12.8225	8.7475	6.83175e-08
3625	ENSG00000163083	INHBB	mRNA	0.519809	0.0299106	1.9475	1.33	0.00586173
1827	ENSG00000159200	RCAN1	mRNA	0.517752	3.94711e-11	36.585	27.325	1.01656e-12
9469	ENSG00000122863	CHST3	mRNA	0.515684	1.32161e-13	34.4825	23.7225	2.50136e-15
146691	ENSG00000175662	TOM1L2	mRNA	0.514233	3.64845e-13	20.8475	14.3725	7.2331e-15
57337	ENSG00000138468	SENP7	mRNA	0.513933	0.000729633	4.69	3.2475	7.52533e-05
57493	ENSG00000173706	HEG1	mRNA	0.513333	1.49402e-10	25.5625	17.6075	4.25047e-12
54583	ENSG00000135766	EGLN1	mRNA	0.513165	6.65644e-08	11.7125	8.4025	2.80275e-09
1107	ENSG00000170004	CHD3	mRNA	0.51302	1.35882e-10	36.41	25.14	3.85768e-12
90441	ENSG00000173545	ZNF622	mRNA	0.512642	0.00171514	8.315	5.725	0.000197956
56245	ENSG00000205929	C21orf62	mRNA	0.510405	1.56718e-11	21.39	14.7075	3.83911e-13
125170	ENSG00000177427	MIEF2	mRNA	0.510221	0.0468263	3.1975	2.2175	0.0102538
7767	ENSG00000267680	ZNF224	mRNA	0.510202	0.0146733	2.22	1.545	0.00248803
51704	ENSG00000167191	GPRC5B	mRNA	0.51014	1.73233e-16	149.53	103.377	2.63543e-18
84081	ENSG00000126653	NSRP1	mRNA	0.509893	2.15402e-05	13.265	8.815	1.48864e-06
254102	ENSG00000173442	EHBP1L1	mRNA	0.508215	0.0022855	2.36	1.565	0.000275558
57678	ENSG00000119927	GPAM	mRNA	0.507955	1.04327e-08	8.7225	6.025	3.86166e-10
6238	ENSG00000125844	RRBP1	mRNA	0.507434	3.37777e-10	31.3325	21.6975	1.01762e-11
8835	ENSG00000120833	SOCS2	mRNA	0.50738	0.00266845	5.95	3.97	0.00032972
389524	ENSG00000174428	GTF2IRD2B	mRNA	0.507137	0.00040023	6.2	4.285	3.80669e-05
9263	ENSG00000164543	STK17A	mRNA	0.506606	4.09725e-12	60.34	42.855	9.23311e-14
79603	ENSG00000090661	CERS4	mRNA	0.506456	4.7447e-07	35.055	24.695	2.27345e-08
5058	ENSG00000149269	PAK1	mRNA	0.504771	0.00267026	3.9325	2.685	0.000330104
79776	ENSG00000091656	ZFHX4	mRNA	0.504359	3.60856e-06	6.94	4.8175	2.04246e-07
546	ENSG00000085224	ATRX	mRNA	0.503827	5.4495e-11	9.7825	6.785	1.44593e-12
84457	ENSG00000165443	PHYHIPL	mRNA	0.50373	8.67635e-13	78.2275	53.9525	1.79285e-14
81794	ENSG00000142303	ADAMTS10	mRNA	0.503658	0.00502181	5.7825	4.005	0.000692093
161742	ENSG00000166068	SPRED1	mRNA	0.503447	1.92968e-09	10.4875	7.2175	6.34519e-11
3913	ENSG00000172037	LAMB2	mRNA	0.503301	9.19165e-11	94.4225	65.7675	2.54345e-12
84525	ENSG00000171476	HOPX	mRNA	0.503295	8.00184e-10	262.262	182.262	2.51615e-11
57573	ENSG00000196263	ZNF471	mRNA	0.503254	0.0082736	2.085	1.515	0.00125422
116224	ENSG00000187866	FAM122A	mRNA	0.503137	6.43615e-05	8.5775	5.9325	4.96512e-06
84858	ENSG00000165655	ZNF503	mRNA	0.502527	0.00018284	5.4925	3.805	1.58463e-05
150472	ENSG00000136682	CBWD2	mRNA	0.502422	0.0113463	9.2575	6.2375	0.00183691
114991	ENSG00000157657	ZNF618	mRNA	0.502205	9.25996e-10	11.0525	7.6575	2.92443e-11
64215	ENSG00000136770	DNAJC1	mRNA	0.501975	0.00126854	8.3025	5.78	0.000140105
84033	ENSG00000154358	OBSCN	mRNA	0.5019	0.0214106	0.395	0.2825	0.00391767
54993	ENSG00000176371	ZSCAN2	mRNA	0.501682	0.0173474	3.9425	2.6375	0.00305574
23047	ENSG00000083642	PDS5B	mRNA	0.500496	2.1471e-12	18.65	12.89	4.64244e-14
84264	ENSG00000103253	HAGHL	mRNA	0.500275	0.00033416	17.0875	11.84	3.11023e-05
257415	ENSG00000234545	FAM133B	mRNA	0.499804	0.000493124	9.015	6.21	4.81723e-05
26146	ENSG00000204104	TRAF3IP1	mRNA	0.499354	0.0190721	2.5325	1.81	0.00342008
8722	ENSG00000174080	CTSF	mRNA	0.49894	2.87837e-07	28.075	19.55	1.33092e-08
147686	ENSG00000196724	ZNF418	mRNA	0.498813	0.0478347	1.9675	1.3875	0.0105319
9098	ENSG00000129204	USP6	mRNA	0.497863	0.0245105	1.495	1.0425	0.00463169
100288332	ENSG00000183793	NPIPA5	mRNA	0.497826	0.000616867	27.605	19.12	6.21818e-05
10656	ENSG00000131773	KHDRBS3	mRNA	0.497403	2.18278e-07	30.6725	21.48	9.93599e-09
9236	ENSG00000260916	CCPG1	mRNA	0.496039	0.000149824	5.665	3.8225	1.27516e-05
399512	ENSG00000125434	SLC25A35	mRNA	0.49582	0.0168671	5.1225	3.77	0.00294992
10725	ENSG00000102908	NFAT5	mRNA	0.495039	0.00384801	2.495	1.73	0.000505431
51115	ENSG00000176623	RMDN1	mRNA	0.494606	5.13661e-06	16.065	11.8475	3.03656e-07
6894	ENSG00000059588	TARBP1	mRNA	0.493619	0.0073065	3.285	2.4525	0.00107961
84298	ENSG00000139233	LLPH	mRNA	0.493568	0.00167373	11.755	8.1925	0.00019228
219736	ENSG00000165730	STOX1	mRNA	0.493563	0.0114113	2.88	2.545	0.00185086
114823	ENSG00000167615	LENG8	mRNA	0.493549	0.0383012	112.043	78.3525	0.00797178
3798	ENSG00000155980	KIF5A	mRNA	0.492477	1.06381e-06	10.22	7.1325	5.41589e-08
54843	ENSG00000137501	SYTL2	mRNA	0.49201	0.0131427	2.8375	1.9675	0.00217812
29766	ENSG00000138594	TMOD3	mRNA	0.48967	1.75403e-05	7.755	5.4875	1.19134e-06
91754	ENSG00000119638	NEK9	mRNA	0.489647	5.79186e-06	7.8575	5.5775	3.47248e-07
6430	ENSG00000100650	SRSF5	mRNA	0.489013	0.000671614	62.545	45.6425	6.86658e-05
23099	ENSG00000169155	ZBTB43	mRNA	0.488993	0.00393522	1.9775	1.395	0.000519479
131034	ENSG00000196353	CPNE4	mRNA	0.487948	5.38475e-14	51.89	37.7775	9.83678e-16
23169	ENSG00000116704	SLC35D1	mRNA	0.487925	0.000236957	3.3	2.3	2.11041e-05
23091	ENSG00000123200	ZC3H13	mRNA	0.487197	6.74937e-11	15.4725	10.5025	1.83126e-12
3750	ENSG00000102057	KCND1	mRNA	0.486988	6.37321e-05	4.2375	2.9425	4.91203e-06
388135	ENSG00000205363	INSYN1	mRNA	-0.486157	4.42586e-08	6.92	9.515	1.81053e-09
3838	ENSG00000182481	KPNA2	mRNA	-0.486507	1.69334e-18	120.287	165.347	2.12986e-20
8409	ENSG00000126756	UXT	mRNA	-0.487993	4.33403e-06	47.4525	65.605	2.50759e-07
4282	ENSG00000240972	MIF	mRNA	-0.488032	3.69266e-11	473.353	649.825	9.42187e-13
3068	ENSG00000143321	HDGF	mRNA	-0.488267	1.1469e-21	194.98	266.68	1.17465e-23
23625	ENSG00000176973	FAM89B	mRNA	-0.488872	1.21117e-09	86.64	119.72	3.85926e-11
745	ENSG00000124920	MYRF	mRNA	-0.489006	0.00385438	2.14	2.975	0.000506899
4234	ENSG00000037897	METTL1	mRNA	-0.489917	0.018362	6.56	8.9675	0.00327296
51512	ENSG00000075218	GTSE1	mRNA	-0.493006	5.98772e-13	23.3525	32.3575	1.205e-14
26528	ENSG00000071626	DAZAP1	mRNA	-0.493069	2.99641e-10	49.9	68.995	8.9196e-12
5425	ENSG00000106628	POLD2	mRNA	-0.493098	3.4278e-07	138.352	191.817	1.6096e-08
54512	ENSG00000178896	EXOSC4	mRNA	-0.49316	5.42416e-09	42.9925	59.36	1.93952e-10
10245	ENSG00000126768	TIMM17B	mRNA	-0.49323	1.03333e-11	52.5625	72.3875	2.46945e-13
2077	ENSG00000105722	ERF	mRNA	-0.493424	3.97065e-11	86.92	121.933	1.02501e-12
84798	ENSG00000167747	C19orf48	mRNA	-0.493781	9.29671e-11	50.87	70.05	2.57809e-12
102723728	ENSG00000185164	LOC102723728	mRNA	-0.493969	5.14091e-05	26.7475	37.0675	3.91046e-06
56905	ENSG00000167173	C15orf39	mRNA	-0.493992	0.000553092	8.98	12.49	5.46267e-05
23371	ENSG00000111077	TNS2	mRNA	-0.494021	2.23533e-05	3.985	5.5475	1.55271e-06
150771	ENSG00000198885	ITPRIPL1	mRNA	-0.495698	0.00455879	3.1675	4.3075	0.000615994
54458	ENSG00000205352	PRR13	mRNA	-0.495963	3.6938e-12	57.5625	79.6975	8.27432e-14
80174	ENSG00000161692	DBF4B	mRNA	-0.496653	2.27218e-10	13.565	20.1575	6.62765e-12
2115	ENSG00000006468	ETV1	mRNA	-0.497001	1.07898e-17	111.987	155.428	1.49284e-19
79144	ENSG00000125534	PPDPF	mRNA	-0.497223	1.99108e-05	974.85	1353.51	1.36547e-06
1397	ENSG00000182809	CRIP2	mRNA	-0.498622	2.66059e-12	242.218	359.733	5.8324e-14
342979	ENSG00000187867	PALM3	mRNA	-0.498905	0.00270869	4.055	5.6175	0.000335341
995	ENSG00000158402	CDC25C	mRNA	-0.498915	0.000282983	5.505	7.3725	2.58136e-05
285382	ENSG00000187068	C3orf70	mRNA	-0.499056	6.32873e-10	9.215	12.815	1.96351e-11
2273	ENSG00000022267	FHL1	mRNA	-0.499093	1.14787e-17	63.6275	88.6475	1.59503e-19
51478	ENSG00000132196	HSD17B7	mRNA	-0.499479	0.0184398	5.875	8.215	0.00328793
10105	ENSG00000108179	PPIF	mRNA	-0.499553	2.19294e-09	23.1475	32.1575	7.27653e-11
3487	ENSG00000141753	IGFBP4	mRNA	-0.499928	1.02037e-08	33.7025	46.9175	3.77079e-10
84894	ENSG00000169783	LINGO1	mRNA	-0.500487	2.663e-05	10.0775	14.2075	1.87252e-06
7023	ENSG00000090447	TFAP4	mRNA	-0.503582	0.00538557	3.81	5.315	0.000754805
79711	ENSG00000196497	IPO4	mRNA	-0.504061	7.01586e-08	15.495	21.6425	2.9709e-09
6347	ENSG00000108691	CCL2	mRNA	-0.504239	6.37534e-13	125.532	174.26	1.29447e-14
4061	ENSG00000160932	LY6E	mRNA	-0.504719	4.61579e-07	117.552	164.123	2.20373e-08
146909	ENSG00000186185	KIF18B	mRNA	-0.504919	1.98161e-06	14.6375	20.515	1.06702e-07
10056	ENSG00000116120	FARSB	mRNA	-0.505355	3.51117e-10	21.205	29.645	1.06201e-11
220042	ENSG00000165490	DDIAS	mRNA	-0.505414	3.93893e-05	6.305	8.63	2.89475e-06
6558	ENSG00000064651	SLC12A2	mRNA	-0.505502	4.67839e-06	5.3575	7.4725	2.73205e-07
30819	ENSG00000120049	KCNIP2	mRNA	-0.505696	1.52628e-10	44.91	61.9875	4.3514e-12
29015	ENSG00000134802	SLC43A3	mRNA	-0.50576	8.88886e-08	18.795	26.1175	3.81194e-09
124045	ENSG00000167523	SPATA33	mRNA	-0.506979	9.45811e-05	10.205	14.3625	7.64194e-06
2897	ENSG00000171189	GRIK1	mRNA	-0.507161	0.000168417	3.63	4.935	1.44853e-05
23507	ENSG00000197147	LRRC8B	mRNA	-0.507231	0.000267039	2.2025	3.1	2.41992e-05
6737	ENSG00000132109	TRIM21	mRNA	-0.50771	0.00167373	6.66	9.26	0.000192374
9133	ENSG00000157456	CCNB2	mRNA	-0.5079	1.75285e-09	31.535	43.92	5.72175e-11
203068	ENSG00000196230	TUBB	mRNA	-0.508793	2.90224e-10	825.957	1156.91	8.56973e-12
4826	ENSG00000053438	NNAT	mRNA	-0.508956	8.3959e-12	78.3875	109.347	1.98633e-13
79102	ENSG00000173456	RNF26	mRNA	-0.509419	4.00335e-10	44.5825	62.43	1.22048e-11
6628	ENSG00000125835	SNRPB	mRNA	-0.509473	2.9607e-08	54.6275	75.88	1.17215e-09
5093	ENSG00000169564	PCBP1	mRNA	-0.509837	6.63065e-11	181.775	254.673	1.7911e-12
90871	ENSG00000137038	DMAC1	mRNA	-0.510194	1.93457e-06	11.62	16.2475	1.03936e-07
113000	ENSG00000007376	RPUSD1	mRNA	-0.510213	4.14146e-09	24.2275	33.725	1.44862e-10
5933	ENSG00000080839	RBL1	mRNA	-0.510654	3.3861e-07	5.8625	8.3475	1.588e-08
144097	ENSG00000168005	SPINDOC	mRNA	-0.510926	1.10243e-11	41.2525	57.7925	2.66099e-13
51642	ENSG00000175581	MRPL48	mRNA	-0.511051	0.0129565	7.25	10.3625	0.0021426
144455	ENSG00000165891	E2F7	mRNA	-0.511402	6.59472e-07	4.19	5.9025	3.2231e-08
1415	ENSG00000244752	CRYBB2	mRNA	-0.513145	0.00567438	13.52	18.9025	0.00080276
51181	ENSG00000169738	DCXR	mRNA	-0.51385	2.68754e-13	124.835	174.79	5.2637e-15
4188	ENSG00000112559	MDFI	mRNA	-0.515109	2.3708e-13	119.22	167.37	4.58653e-15
54413	ENSG00000196338	NLGN3	mRNA	-0.516193	5.15965e-09	224.743	324.308	1.82949e-10
391	ENSG00000177105	RHOG	mRNA	-0.52042	4.94242e-07	32.565	45.905	2.37115e-08
143282	ENSG00000174721	FGFBP3	mRNA	-0.520712	1.68188e-10	28.55	40.24	4.84537e-12
81610	ENSG00000101447	FAM83D	mRNA	-0.521266	4.4392e-05	8.9125	12.525	3.31044e-06
9830	ENSG00000106785	TRIM14	mRNA	-0.523051	0.0197692	1.74	2.485	0.0035676
2289	ENSG00000096060	FKBP5	mRNA	-0.524336	1.86628e-06	7.625	10.7275	9.95962e-08
199746	ENSG00000161265	U2AF1L4	mRNA	-0.524551	0.0171456	11.9825	16.855	0.00300889
51063	ENSG00000138172	CALHM2	mRNA	-0.524604	0.000171641	4.805	6.725	1.47831e-05
10411	ENSG00000079337	RAPGEF3	mRNA	-0.525574	0.0449693	0.8375	1.27	0.00972288
7547	ENSG00000156925	ZIC3	mRNA	-0.525588	1.33336e-10	12.995	18.3725	3.76943e-12
55759	ENSG00000138442	WDR12	mRNA	-0.527118	0.000101178	6.2625	8.9725	8.22341e-06
552900	ENSG00000183336	BOLA2	mRNA	-0.527205	9.91744e-05	12.295	17.3625	8.05465e-06
654483	ENSG00000169627	BOLA2B	mRNA	-0.527205	9.91744e-05	12.295	17.3625	8.05465e-06
1993	ENSG00000107105	ELAVL2	mRNA	-0.527416	0.00676921	3.3075	4.4975	0.000986433
122786	ENSG00000139926	FRMD6	mRNA	-0.529097	0.0252559	1.4125	2.14	0.0047922
79035	ENSG00000139579	NABP2	mRNA	-0.529739	6.75446e-10	77.8575	110.528	2.10369e-11
55959	ENSG00000196562	SULF2	mRNA	-0.530053	9.55077e-07	10.14	14.7	4.83373e-08
6881	ENSG00000166337	TAF10	mRNA	-0.530187	5.88966e-15	195.803	277.22	1.01594e-16
65243	ENSG00000187801	ZFP69B	mRNA	-0.530283	0.00396874	2.0925	2.9375	0.000524855
221150	ENSG00000165480	SKA3	mRNA	-0.5323	4.76691e-10	13.33	19.0425	1.47039e-11
91319	ENSG00000099958	DERL3	mRNA	-0.532767	0.00035584	5.555	8.095	3.33334e-05
6446	ENSG00000118515	SGK1	mRNA	-0.53282	0.0408715	1.6925	2.42	0.00861689
1831	ENSG00000157514	TSC22D3	mRNA	-0.534249	0.00307221	4.025	5.585	0.000388994
221184	ENSG00000140848	CPNE2	mRNA	-0.534497	8.60813e-18	284.7	405.435	1.17552e-19
27242	ENSG00000146072	TNFRSF21	mRNA	-0.534813	5.42416e-09	13.385	19.6675	1.93939e-10
353	ENSG00000198931	APRT	mRNA	-0.535108	1.22436e-09	73.92	108.215	3.90862e-11
25797	ENSG00000115828	QPCT	mRNA	-0.53569	0.00109601	5.3575	7.6125	0.000118953
79723	ENSG00000152455	SUV39H2	mRNA	-0.536224	0.000189033	4.3725	6.15	1.65403e-05
79180	ENSG00000142634	EFHD2	mRNA	-0.536626	3.69894e-11	30.7525	43.825	9.50435e-13
51090	ENSG00000102934	PLLP	mRNA	-0.537043	3.61457e-05	14.37	20.455	2.62389e-06
55723	ENSG00000105011	ASF1B	mRNA	-0.540634	6.08914e-09	22.0875	31.5325	2.19553e-10
79644	ENSG00000128039	SRD5A3	mRNA	-0.541661	0.00897127	2.9075	4.5475	0.0013847
7456	ENSG00000115935	WIPF1	mRNA	-0.541765	4.27852e-12	13.01	18.6125	9.73788e-14
79897	ENSG00000241370	RPP21	mRNA	-0.541779	6.66171e-05	43.0375	61.2175	5.16706e-06
2149	ENSG00000181104	F2R	mRNA	-0.541882	8.21361e-16	54.5775	77.985	1.32335e-17
1468	ENSG00000183048	SLC25A10	mRNA	-0.542663	1.50682e-07	14.1825	20.3225	6.70561e-09
55247	ENSG00000109674	NEIL3	mRNA	-0.543203	0.0132794	3.92	5.3925	0.00220555
339122	ENSG00000172780	RAB43	mRNA	-0.543857	0.0036029	3.96	5.7925	0.000468489
79845	ENSG00000133874	RNF122	mRNA	-0.543936	0.000114792	6.6075	9.4675	9.49495e-06
8802	ENSG00000163541	SUCLG1	mRNA	-0.544891	2.34556e-12	41.1325	58.775	5.09966e-14
11065	ENSG00000175063	UBE2C	mRNA	-0.54668	4.76691e-10	72.2775	103.252	1.46852e-11
221545	ENSG00000204564	C6orf136	mRNA	-0.547561	2.21778e-06	25.7	37.0725	1.20878e-07
50861	ENSG00000197457	STMN3	mRNA	-0.548237	1.81094e-14	150.847	216.99	3.23227e-16
4794	ENSG00000146232	NFKBIE	mRNA	-0.548599	0.000400724	5.7075	8.2275	3.81379e-05
10777	ENSG00000172995	ARPP21	mRNA	-0.55013	0.0300745	1.08	1.5625	0.00589925
57630	ENSG00000154447	SH3RF1	mRNA	-0.550212	7.65763e-07	4.5325	6.5275	3.77853e-08
24147	ENSG00000179431	FJX1	mRNA	-0.550486	4.79742e-18	58.8625	84.695	6.32147e-20
89944	ENSG00000149328	GLB1L2	mRNA	-0.550875	0.00148433	6.2825	9.1	0.000167316
57118	ENSG00000183049	CAMK1D	mRNA	-0.551023	1.82376e-08	4.2875	5.855	6.94724e-10
429	ENSG00000139352	ASCL1	mRNA	-0.551115	9.18208e-10	23.925	34.48	2.89277e-11
125704	ENSG00000187773	FAM69C	mRNA	-0.551302	5.64346e-06	6.895	9.925	3.36999e-07
10383	ENSG00000188229	TUBB4B	mRNA	-0.552338	2.07687e-13	260.555	375.498	3.99302e-15
23246	ENSG00000261236	BOP1	mRNA	-0.552904	2.03054e-07	28.3725	41.0275	9.18218e-09
90381	ENSG00000140534	TICRR	mRNA	-0.553386	4.46778e-11	7.64	11.0375	1.16939e-12
1466	ENSG00000175183	CSRP2	mRNA	-0.554106	2.15711e-06	31.7275	45.5925	1.17054e-07
114804	ENSG00000141576	RNF157	mRNA	-0.554467	8.85705e-15	34.7075	52.84	1.54903e-16
284403	ENSG00000075702	WDR62	mRNA	-0.554946	4.25324e-10	25.995	38.5375	1.30175e-11
8818	ENSG00000136908	DPM2	mRNA	-0.55567	6.25602e-11	54.3975	78.5425	1.67866e-12
7804	ENSG00000157193	LRP8	mRNA	-0.555871	2.38012e-13	12.745	19.815	4.61882e-15
8742	ENSG00000239697	TNFSF12	mRNA	-0.556345	4.44935e-09	18.525	26.745	1.56164e-10
84337	ENSG00000130165	ELOF1	mRNA	-0.557013	1.33521e-09	59.955	86.855	4.27849e-11
57633	ENSG00000175928	LRRN1	mRNA	-0.558528	3.30367e-30	53.3425	77.215	2.27553e-32
64147	ENSG00000088727	KIF9	mRNA	-0.558813	0.028018	1.19	1.74	0.00540764
388962	ENSG00000163170	BOLA3	mRNA	-0.55929	0.0121901	14.0625	19.93	0.00199396
6668	ENSG00000167182	SP2	mRNA	-0.559737	6.03333e-11	35.43	51.4525	1.61168e-12
4833	ENSG00000103202	NME4	mRNA	-0.560006	4.74462e-20	394.637	573.648	5.56987e-22
138162	ENSG00000160345	C9orf116	mRNA	-0.560512	0.00253294	12.38	17.9525	0.00031055
3795	ENSG00000138030	KHK	mRNA	-0.561652	0.0223332	2.3175	3.3575	0.00412454
1643	ENSG00000134574	DDB2	mRNA	-0.561759	1.28298e-07	14.7075	21.085	5.65837e-09
375704	ENSG00000168913	ENHO	mRNA	-0.561911	5.69559e-14	90.8	131.59	1.0507e-15
57509	ENSG00000129422	MTUS1	mRNA	-0.562051	1.00537e-06	4.5175	6.595	5.10635e-08
50814	ENSG00000147383	NSDHL	mRNA	-0.564118	3.12044e-07	20.945	30.655	1.45406e-08
7298	ENSG00000176890	TYMS	mRNA	-0.56459	1.33759e-13	63.0625	91.5425	2.53963e-15
4015	ENSG00000113083	LOX	mRNA	-0.564918	0.049207	0.5275	0.77	0.0109107
4998	ENSG00000085840	ORC1	mRNA	-0.566764	4.19137e-05	5.78	8.44	3.10788e-06
1104	ENSG00000180198	RCC1	mRNA	-0.567517	4.87259e-13	18.8025	27.345	9.71834e-15
3151	ENSG00000198830	HMGN2	mRNA	-0.568146	1.64425e-23	210.645	306.59	1.52647e-25
11277	ENSG00000213689	TREX1	mRNA	-0.569233	3.96711e-10	26.83	39.005	1.20705e-11
390940	ENSG00000234465	PINLYP	mRNA	-0.570541	0.00241649	10.52	16.14	0.000293811
2787	ENSG00000174021	GNG5	mRNA	-0.570645	9.76978e-16	174.105	253.01	1.59163e-17
83461	ENSG00000111665	CDCA3	mRNA	-0.571308	2.66059e-12	19.87	30.34	5.8179e-14
374946	ENSG00000162490	DRAXIN	mRNA	-0.571863	6.21536e-06	17.1725	25.4525	3.73755e-07
54478	ENSG00000129195	PIMREG	mRNA	-0.571892	4.11717e-14	47.1725	68.705	7.42254e-16
57596	ENSG00000183092	BEGAIN	mRNA	-0.572302	3.122e-07	7.4	10.835	1.45666e-08
6252	ENSG00000139970	RTN1	mRNA	-0.573357	1.05965e-12	52.9025	76.0525	2.21501e-14
6633	ENSG00000125743	SNRPD2	mRNA	-0.573993	9.18864e-06	52.6425	76.5025	5.80068e-07
2222	ENSG00000079459	FDFT1	mRNA	-0.57442	7.14241e-24	95.4475	140.042	6.50244e-26
408	ENSG00000137486	ARRB1	mRNA	-0.576406	0.000368049	1.1825	1.7275	3.46313e-05
4974	ENSG00000126861	OMG	mRNA	-0.576924	0.00695237	2.55	3.7325	0.00101645
53916	ENSG00000167578	RAB4B	mRNA	-0.577494	3.51355e-09	42.97	62.8575	1.20584e-10
994	ENSG00000101224	CDC25B	mRNA	-0.577716	3.09185e-13	51.3125	76.6225	6.09259e-15
80725	ENSG00000277363	SRCIN1	mRNA	-0.578125	9.80618e-09	11.8075	17.72	3.618e-10
65057	ENSG00000102977	ACD	mRNA	-0.578169	1.86124e-08	23.1625	33.97	7.11231e-10
326625	ENSG00000139428	MMAB	mRNA	-0.578584	2.68711e-08	11.03	18.17	1.0574e-09
3786	ENSG00000184156	KCNQ3	mRNA	-0.57859	0.0158249	0.525	0.7775	0.00271551
9232	ENSG00000164611	PTTG1	mRNA	-0.579717	5.35864e-13	85.43	125.293	1.07198e-14
349667	ENSG00000186907	RTN4RL2	mRNA	-0.581901	6.11925e-11	20.49	30.17	1.6383e-12
11170	ENSG00000168309	FAM107A	mRNA	-0.582254	1.94819e-14	155.11	229.83	3.48891e-16
4830	ENSG00000239672	NME1	mRNA	-0.583313	6.62551e-20	115.138	168.725	7.89696e-22
90993	ENSG00000157613	CREB3L1	mRNA	-0.583508	1.386e-11	41.6575	61.4475	3.37037e-13
344148	ENSG00000176771	NCKAP5	mRNA	-0.58425	3.42417e-06	1.93	2.9	1.92579e-07
7351	ENSG00000175567	UCP2	mRNA	-0.584342	5.98449e-08	24.9625	36.8125	2.50907e-09
11346	ENSG00000171992	SYNPO	mRNA	-0.586	3.07215e-09	21.92	32.1125	1.04147e-10
29780	ENSG00000188677	PARVB	mRNA	-0.586796	0.0191951	2.2675	3.3375	0.00345019
29906	ENSG00000101638	ST8SIA5	mRNA	-0.588024	4.57889e-06	7.94	11.825	2.66023e-07
10376	ENSG00000123416	TUBA1B	mRNA	-0.588334	1.13833e-11	2076.66	3071.49	2.75446e-13
5886	ENSG00000179262	RAD23A	mRNA	-0.590476	4.15119e-17	95.8325	142.438	6.06666e-19
128434	ENSG00000132821	VSTM2L	mRNA	-0.591616	0.00484376	6.775	10.1575	0.000662912
254863	ENSG00000205544	TMEM256	mRNA	-0.591677	4.26478e-06	40.0375	58.865	2.46242e-07
56097	ENSG00000240764	PCDHGC5	mRNA	-0.592992	3.72101e-06	3.905	5.77	2.11502e-07
9846	ENSG00000033327	GAB2	mRNA	-0.593128	1.51533e-09	6.7875	10.1125	4.91013e-11
9212	ENSG00000178999	AURKB	mRNA	-0.594259	1.44676e-07	33.72	50.45	6.421e-09
8086	ENSG00000094914	AAAS	mRNA	-0.594999	4.39182e-14	71.895	106.705	7.9703e-16
91607	ENSG00000172716	SLFN11	mRNA	-0.597036	0.00367332	1.105	1.63	0.000480067
10024	ENSG00000135451	TROAP	mRNA	-0.597501	2.74834e-09	26.74	41.8625	9.28404e-11
116448	ENSG00000184221	OLIG1	mRNA	-0.598154	5.52649e-12	101.112	150.722	1.27769e-13
389058	ENSG00000204335	SP5	mRNA	-0.59818	0.0131756	2.8125	4.2275	0.00218514
1630	ENSG00000187323	DCC	mRNA	-0.598676	0.0435543	0.255	0.3825	0.00933361
8842	ENSG00000007062	PROM1	mRNA	-0.59908	1.39915e-05	2.6075	3.8425	9.28521e-07
3751	ENSG00000184408	KCND2	mRNA	-0.601714	2.42391e-09	3.9175	5.835	8.12168e-11
2874	ENSG00000132522	GPS2	mRNA	-0.603493	8.88646e-16	93.3625	139.298	1.4424e-17
2900	ENSG00000149403	GRIK4	mRNA	-0.605335	0.000584443	1.875	2.745	5.82133e-05
78995	ENSG00000125319	C17orf53	mRNA	-0.606176	4.6362e-06	6.2975	9.19	2.70186e-07
112268124		LOC112268124	lncRNA	-0.606814	0.0282841	2.2325	3.325	0.00546505
2118	ENSG00000175832	ETV4	mRNA	-0.607074	4.25198e-12	56.025	84.9275	9.65201e-14
26511	ENSG00000109220	CHIC2	mRNA	-0.607529	0.000178393	4.6275	6.97	1.54395e-05
471	ENSG00000138363	ATIC	mRNA	-0.60887	1.34512e-05	9.11	13.685	8.90406e-07
54492	ENSG00000214357	NEURL1B	mRNA	-0.609397	1.38521e-06	2.565	3.915	7.2015e-08
2852	ENSG00000164850	GPER1	mRNA	-0.609547	0.0045141	2.4225	3.6875	0.000607956
8495	ENSG00000166387	PPFIBP2	mRNA	-0.610964	0.00722078	1.615	2.505	0.00106348
402	ENSG00000213465	ARL2	mRNA	-0.611336	8.89928e-13	77.965	116.987	1.84424e-14
991	ENSG00000117399	CDC20	mRNA	-0.612836	1.97253e-20	88.6975	133.248	2.24473e-22
4326	ENSG00000198598	MMP17	mRNA	-0.613863	0.000658121	4.12	6.125	6.70892e-05
25798	ENSG00000164713	BRI3	mRNA	-0.617224	1.29865e-07	127.35	194.565	5.74811e-09
5050	ENSG00000079462	PAFAH1B3	mRNA	-0.617742	6.52249e-14	99.835	152.575	1.21105e-15
10262	ENSG00000143368	SF3B4	mRNA	-0.618025	1.09671e-09	154.105	233.185	3.48799e-11
1471	ENSG00000101439	CST3	mRNA	-0.620977	3.42507e-18	3201.8	4837.1	4.41057e-20
3949	ENSG00000130164	LDLR	mRNA	-0.622637	1.06831e-15	13.9825	21.0825	1.75962e-17
4201	ENSG00000124733	MEA1	mRNA	-0.622927	5.23229e-18	79.365	120.825	6.9885e-20
55143	ENSG00000134690	CDCA8	mRNA	-0.623773	3.67553e-12	15.6125	23.5475	8.21137e-14
79019	ENSG00000100162	CENPM	mRNA	-0.624274	1.63085e-06	22.64	34.3775	8.60554e-08
9229	ENSG00000170579	DLGAP1	mRNA	-0.624518	2.2108e-13	9.8275	15.9725	4.26376e-15
83695	ENSG00000171792	RHNO1	mRNA	-0.625136	1.70016e-15	39.2775	59.435	2.83088e-17
125988	ENSG00000174917	C19orf70	mRNA	-0.625237	5.59977e-08	24.9425	37.66	2.34106e-09
10634	ENSG00000185340	GAS2L1	mRNA	-0.626334	1.45862e-12	27.2275	41.3325	3.08392e-14
7425	ENSG00000128564	VGF	mRNA	-0.626879	0.0110255	2.1875	3.32	0.00178101
284346	ENSG00000176472	ZNF575	mRNA	-0.627071	0.00125629	5.8125	8.7825	0.000138526
706	ENSG00000100300	TSPO	mRNA	-0.62787	2.64638e-14	67.825	102.52	4.75512e-16
9148	ENSG00000107954	NEURL1	mRNA	-0.628394	3.03525e-05	3.335	5.16	2.15609e-06
55022	ENSG00000153823	PID1	mRNA	-0.628514	1.04085e-11	11.99	18.225	2.49365e-13
57819	ENSG00000204392	LSM2	mRNA	-0.629046	1.31327e-12	48.2175	72.91	2.75303e-14
54212	ENSG00000147481	SNTG1	mRNA	-0.629714	0.00603265	1.5525	2.68	0.000863201
81930	ENSG00000121621	KIF18A	mRNA	-0.630255	3.51609e-05	3.155	4.8025	2.54399e-06
83541	ENSG00000125898	FAM110A	mRNA	-0.631136	0.000250051	6.7925	10.0975	2.24201e-05
26256	ENSG00000154040	CABYR	mRNA	-0.632473	0.0340279	2.7175	4.2625	0.00689077
81831	ENSG00000171208	NETO2	mRNA	-0.633337	5.33383e-21	26.3475	40.09	5.71846e-23
728833	ENSG00000215784	FAM72D	mRNA	-0.633619	0.0393867	1.49	2.29	0.00825903
3638	ENSG00000186480	INSIG1	mRNA	-0.634279	9.7917e-13	14.36	21.8675	2.04091e-14
441151	ENSG00000178233	TMEM151B	mRNA	-0.634298	2.33838e-08	3.5775	5.465	9.13167e-10
107986163		LOC107986163	lncRNA	-0.634547	3.72436e-05	1.6125	2.7375	2.71252e-06
143458	ENSG00000179241	LDLRAD3	mRNA	-0.635408	8.79311e-26	37.64	57.47	7.32057e-28
168090	ENSG00000112539	C6orf118	mRNA	-0.636058	0.00825928	2.2175	3.465	0.00125156
81620	ENSG00000167513	CDT1	mRNA	-0.636136	3.50165e-07	26.0725	39.97	1.64848e-08
10215	ENSG00000205927	OLIG2	mRNA	-0.636385	2.76414e-16	48.845	74.2475	4.32104e-18
6456	ENSG00000107295	SH3GL2	mRNA	-0.636953	0.0349979	1.23	1.865	0.00712283
3755	ENSG00000026559	KCNG1	mRNA	-0.637205	0.000508423	2.53	3.79	4.98188e-05
80745	ENSG00000138050	THUMPD2	mRNA	-0.637255	0.0202065	2.255	3.395	0.00366182
84250	ENSG00000133302	SLF1	mRNA	-0.638056	0.0027458	1.17	1.7775	0.000340922
6282	ENSG00000163191	S100A11	mRNA	-0.638933	3.53998e-18	115.385	175.805	4.57976e-20
5427	ENSG00000100479	POLE2	mRNA	-0.639569	5.33982e-06	6.0925	9.44	3.16628e-07
1717	ENSG00000172893	DHCR7	mRNA	-0.641793	1.25589e-20	40.005	61.425	1.39159e-22
79080	ENSG00000110104	CCDC86	mRNA	-0.642142	9.42328e-17	31.715	48.665	1.40536e-18
121053	ENSG00000151131	C12orf45	mRNA	-0.642525	0.0159576	6.8425	10.4125	0.00274459
30818	ENSG00000115041	KCNIP3	mRNA	-0.642559	0.0190741	1.27	2.0675	0.00342159
976	ENSG00000123146	ADGRE5	mRNA	-0.643248	3.52441e-07	12.445	18.97	1.6613e-08
201254	ENSG00000169689	CENPX	mRNA	-0.6439	1.91472e-08	60.8875	94.69	7.33962e-10
4605	ENSG00000101057	MYBL2	mRNA	-0.644073	2.65179e-10	82.3925	127.01	7.78258e-12
2791	ENSG00000127920	GNG11	mRNA	-0.64577	0.00402933	6.4275	9.8125	0.000534161
1600	ENSG00000173406	DAB1	mRNA	-0.6466	5.65426e-14	6.065	9.2925	1.0363e-15
285367	ENSG00000156990	RPUSD3	mRNA	-0.646695	9.57629e-10	27.525	42.2725	3.03991e-11
93663	ENSG00000146376	ARHGAP18	mRNA	-0.650731	0.0127132	1.34	2.04	0.00209551
644150	ENSG00000122574	WIPF3	mRNA	-0.65136	0.000185532	2.6175	4.0575	1.61907e-05
83742	ENSG00000155254	MARVELD1	mRNA	-0.651666	5.2446e-07	6.4425	9.955	2.52555e-08
10495	ENSG00000165675	ENOX2	mRNA	-0.656217	1.29886e-05	2.5975	4.135	8.54187e-07
388419	ENSG00000204347	BTBD17	mRNA	-0.657523	1.9255e-09	79.2125	122.828	6.31991e-11
222008	ENSG00000170419	VSTM2A	mRNA	-0.658906	0.000172422	2.5675	3.8625	1.48608e-05
11161	ENSG00000133935	ERG28	mRNA	-0.65905	5.86104e-16	46.52	72.045	9.26757e-18
10991	ENSG00000188338	SLC38A3	mRNA	-0.660298	3.5551e-07	8.035	12.495	1.6779e-08
516	ENSG00000159199	ATP5MC1	mRNA	-0.660545	2.39118e-08	52.2475	80.6475	9.35217e-10
55502	ENSG00000144485	HES6	mRNA	-0.660702	3.77356e-16	24.0325	37.2225	5.94422e-18
23649	ENSG00000014138	POLA2	mRNA	-0.661807	5.66984e-14	19.1175	30.8925	1.04255e-15
26147	ENSG00000119403	PHF19	mRNA	-0.663204	2.66154e-29	50.135	81.435	1.94483e-31
130355	ENSG00000186132	C2orf76	mRNA	-0.663292	0.00266116	7.1725	10.975	0.000328661
51025	ENSG00000217930	PAM16	mRNA	-0.663724	0.0244285	8.2225	12.6625	0.00461034
9363	ENSG00000134594	RAB33A	mRNA	-0.664422	0.00751716	3.1725	5.0025	0.00111839
11015	ENSG00000100196	KDELR3	mRNA	-0.665328	2.22176e-06	7.0775	10.9825	1.21228e-07
5347	ENSG00000166851	PLK1	mRNA	-0.665811	1.80095e-20	95.7375	149.338	2.02791e-22
79073	ENSG00000110108	TMEM109	mRNA	-0.665933	1.64393e-11	18.425	28.7225	4.03696e-13
5355	ENSG00000102007	PLP2	mRNA	-0.666945	4.45301e-11	34.01	52.9875	1.16286e-12
9262	ENSG00000081320	STK17B	mRNA	-0.66816	0.000183725	1.575	2.53	1.5956e-05
4597	ENSG00000167508	MVD	mRNA	-0.668324	3.62716e-19	37.235	58.0875	4.43184e-21
57540	ENSG00000204624	DISP3	mRNA	-0.668465	4.49943e-11	9.455	14.4025	1.18037e-12
54207	ENSG00000100433	KCNK10	mRNA	-0.669295	0.031163	0.32	0.505	0.00617249
54986	ENSG00000168038	ULK4	mRNA	-0.670008	0.0461116	0.585	0.865	0.0100476
201232	ENSG00000174327	SLC16A13	mRNA	-0.67053	0.00899481	3.465	5.4225	0.00138887
1690	ENSG00000100473	COCH	mRNA	-0.674705	0.0203565	1.0725	1.68	0.00369309
11270	ENSG00000137404	NRM	mRNA	-0.677098	4.70629e-15	62.65	98.84	8.03361e-17
390205	ENSG00000204950	LRRC10B	mRNA	-0.677669	4.73667e-18	67.8725	106.823	6.18468e-20
6641	ENSG00000172164	SNTB1	mRNA	-0.678451	1.52863e-11	5.345	8.8025	3.72636e-13
7145	ENSG00000079308	TNS1	mRNA	-0.679663	8.01429e-17	14.535	22.8975	1.19043e-18
22941	ENSG00000162105	SHANK2	mRNA	-0.679999	0.00128097	0.5275	0.83	0.000141716
81832	ENSG00000166342	NETO1	mRNA	-0.681759	1.18285e-05	3.2425	5.475	7.66218e-07
81848	ENSG00000187678	SPRY4	mRNA	-0.682082	5.24239e-33	111.295	176.088	3.04571e-35
5359	ENSG00000188313	PLSCR1	mRNA	-0.685176	0.00175256	5.74	9.165	0.00020259
114787	ENSG00000169258	GPRIN1	mRNA	-0.685287	9.81952e-11	6.945	11.005	2.7466e-12
374378	ENSG00000110328	GALNT18	mRNA	-0.685803	0.0240794	0.995	1.63	0.00451704
23037	ENSG00000133401	PDZD2	mRNA	-0.686099	0.0105442	0.2425	0.395	0.00168811
2842	ENSG00000183150	GPR19	mRNA	-0.686783	0.00573866	2.295	3.5875	0.000813228
55924	ENSG00000284755	INKA2	mRNA	-0.687426	1.15382e-34	27.835	44.16	6.3579e-37
441478	ENSG00000198435	NRARP	mRNA	-0.688048	8.21749e-06	3.5	5.53	5.13347e-07
79733	ENSG00000129173	E2F8	mRNA	-0.688383	0.000454548	3.0675	4.855	4.405e-05
2192	ENSG00000077942	FBLN1	mRNA	-0.689163	3.51609e-05	2.8175	4.49	2.54376e-06
5580	ENSG00000163932	PRKCD	mRNA	-0.689271	0.00732186	1.72	2.695	0.00108275
9319	ENSG00000071539	TRIP13	mRNA	-0.689925	1.08056e-16	15.2375	24.065	1.61799e-18
6591	ENSG00000019549	SNAI2	mRNA	-0.691921	0.0266732	1.175	1.88	0.00510426
6382	ENSG00000115884	SDC1	mRNA	-0.693024	4.33199e-05	4.015	6.46	3.22253e-06
2305	ENSG00000111206	FOXM1	mRNA	-0.69331	2.47931e-16	90.4375	144.083	3.84608e-18
25907	ENSG00000249992	TMEM158	mRNA	-0.693735	5.18841e-09	23.545	37.4625	1.84279e-10
541468	ENSG00000171357	LURAP1	mRNA	-0.693965	0.0366311	1.43	2.2575	0.00754956
8633	ENSG00000182168	UNC5C	mRNA	-0.694934	3.56229e-09	3.39	5.395	1.22896e-10
83992	ENSG00000077063	CTTNBP2	mRNA	-0.694939	2.98366e-05	1.6525	3.04	2.11587e-06
54108	ENSG00000104472	CHRAC1	mRNA	-0.695736	1.739e-11	9.1	14.4425	4.29126e-13
1956	ENSG00000146648	EGFR	mRNA	-0.696282	8.33023e-21	30.9725	50.195	9.03073e-23
8438	ENSG00000085999	RAD54L	mRNA	-0.698987	1.76624e-09	8.5775	13.6625	5.77605e-11
64123	ENSG00000162618	ADGRL4	mRNA	-0.701902	0.000720645	1.5175	2.435	7.41967e-05
1731	ENSG00000180096	2001-09-01	mRNA	-0.70254	0.00273939	2.6325	4.2075	0.000339798
283991	ENSG00000185262	UBALD2	mRNA	-0.705939	2.13888e-25	57.8225	92.645	1.80631e-27
39	ENSG00000120437	ACAT2	mRNA	-0.706603	3.46057e-17	29.4175	46.965	4.99519e-19
4435	ENSG00000125931	CITED1	mRNA	-0.706707	1.74448e-12	35.255	58.015	3.73011e-14
56938	ENSG00000029153	ARNTL2	mRNA	-0.708015	0.000104796	0.8275	1.2975	8.54261e-06
112399	ENSG00000129521	EGLN3	mRNA	-0.708971	0.0367396	0.755	1.2125	0.00757413
379	ENSG00000175906	ARL4D	mRNA	-0.709371	0.00236147	2.5425	4.07	0.000286698
4598	ENSG00000110921	MVK	mRNA	-0.710531	1.16043e-08	9.775	16.0675	4.31616e-10
114	ENSG00000155897	ADCY8	mRNA	-0.711456	7.15462e-10	5.0325	8.1775	2.23689e-11
27292	ENSG00000086189	DIMT1	mRNA	-0.71146	5.66918e-07	6.09	9.7525	2.75038e-08
27253	ENSG00000118946	PCDH17	mRNA	-0.71401	2.88134e-12	2.695	4.61	6.33356e-14
55796	ENSG00000076770	MBNL3	mRNA	-0.71513	2.15402e-05	0.995	1.41	1.48882e-06
10278	ENSG00000100842	EFS	mRNA	-0.716052	4.30692e-20	18.53	30.3675	4.95286e-22
5138	ENSG00000186642	PDE2A	mRNA	-0.717489	0.000302695	1.3175	2.105	2.79199e-05
89958	ENSG00000186193	SAPCD2	mRNA	-0.721018	4.18797e-22	13.175	21.3525	4.16389e-24
125875	ENSG00000160318	CLDND2	mRNA	-0.721781	0.021154	1.8125	3.0375	0.00386311
760	ENSG00000104267	CA2	mRNA	-0.722847	0.0107196	2.1775	3.5275	0.00172069
7852	ENSG00000121966	CXCR4	mRNA	-0.725628	2.24323e-09	9.3075	15.1075	7.45684e-11
4741	ENSG00000104722	NEFM	mRNA	-0.727526	2.61957e-06	3	4.8775	1.4419e-07
28999	ENSG00000163884	KLF15	mRNA	-0.727596	6.16112e-18	15.51	26.0225	8.266e-20
51659	ENSG00000131153	GINS2	mRNA	-0.729418	2.60068e-21	44.865	73.01	2.75707e-23
7277	ENSG00000127824	TUBA4A	mRNA	-0.730013	0.00200351	2.8375	4.66	0.000235689
100127983	ENSG00000253250	C8orf88	mRNA	-0.732129	0.0102668	3.3	5.3425	0.00163263
84915	ENSG00000139438	FAM222A	mRNA	-0.732536	3.52807e-09	8.545	13.9975	1.21505e-10
80832	ENSG00000100336	APOL4	mRNA	-0.73335	0.00515025	0.985	1.62	0.000713496
84790	ENSG00000167553	TUBA1C	mRNA	-0.734291	1.50128e-14	106.302	173.968	2.6526e-16
2150	ENSG00000164251	F2RL1	mRNA	-0.734422	0.00979575	1.005	1.6625	0.00154188
10451	ENSG00000134215	VAV3	mRNA	-0.734899	1.53405e-08	3.4125	5.7175	5.7885e-10
101927423	ENSG00000274897	PANO1	mRNA	-0.735527	0.0121027	1.9825	3.2625	0.00197821
2049	ENSG00000182580	EPHB3	mRNA	-0.73618	5.00644e-17	18.3675	30.15	7.34653e-19
55714	ENSG00000218336	TENM3	mRNA	-0.743521	3.6559e-07	2.225	3.66	1.72985e-08
91768	ENSG00000134508	CABLES1	mRNA	-0.748897	2.04893e-11	3.835	6.5775	5.09286e-13
10602	ENSG00000163171	CDC42EP3	mRNA	-0.749651	3.24798e-08	1.8075	2.9725	1.30339e-09
7283	ENSG00000131462	TUBG1	mRNA	-0.752671	2.04741e-16	77.0275	128.018	3.15156e-18
54550	ENSG00000103154	NECAB2	mRNA	-0.75863	8.42318e-07	5.2925	8.82	4.19746e-08
10683	ENSG00000090932	DLL3	mRNA	-0.758736	1.35737e-18	24.8075	41.135	1.69102e-20
55092	ENSG00000171729	TMEM51	mRNA	-0.764661	2.94446e-17	15.85	26.4875	4.1973e-19
80774	ENSG00000136490	LIMD2	mRNA	-0.766029	5.89416e-16	22.3575	37.2425	9.35525e-18
2000	ENSG00000102034	ELF4	mRNA	-0.76748	5.63868e-05	1.65	2.825	4.30264e-06
642938	ENSG00000188916	INSYN2	mRNA	-0.770767	0.0152993	0.5475	0.9725	0.00261616
27346	ENSG00000109084	TMEM97	mRNA	-0.771826	4.9871e-20	29.43	49.3775	5.8844e-22
79825	ENSG00000114654	EFCC1	mRNA	-0.77381	3.37937e-12	12.505	21.3625	7.48902e-14
145864	ENSG00000140511	HAPLN3	mRNA	-0.775357	0.0309702	0.7925	1.4	0.00612318
22837	ENSG00000082438	COBLL1	mRNA	-0.776861	8.40032e-07	0.865	1.455	4.17498e-08
494514		TYMSOS	mRNA	-0.779501	0.00289152	3.9275	6.6125	0.000362479
8624	ENSG00000183527	PSMG1	mRNA	-0.780016	3.73988e-09	11.0025	18.9075	1.29695e-10
5881	ENSG00000169750	RAC3	mRNA	-0.780237	5.21601e-22	77.2725	130.3	5.21726e-24
6017	ENSG00000140522	RLBP1	mRNA	-0.781305	0.00133287	2.47	4.2125	0.000148408
201191	ENSG00000167100	SAMD14	mRNA	-0.782534	7.15462e-10	7.2925	12.28	2.23334e-11
5100	ENSG00000136099	PCDH8	mRNA	-0.784403	8.68472e-07	2.87	4.82	4.3486e-08
6461	ENSG00000107338	SHB	mRNA	-0.785744	6.74937e-11	2.3825	4.0425	1.83007e-12
2770	ENSG00000127955	GNAI1	mRNA	-0.786405	9.6099e-05	1.4525	2.4625	7.78761e-06
53340	ENSG00000064199	SPA17	mRNA	-0.788316	1.89933e-06	8.02	13.615	1.01701e-07
3398	ENSG00000115738	ID2	mRNA	-0.788723	3.65381e-23	28.525	48.3025	3.52338e-25
64283	ENSG00000214944	ARHGEF28	mRNA	-0.789129	0.00466518	0.5275	0.905	0.000633863
1960	ENSG00000179388	EGR3	mRNA	-0.796452	1.55627e-10	2.625	4.4075	4.45554e-12
114884	ENSG00000144645	OSBPL10	mRNA	-0.804064	0.00153121	1.09	1.87	0.000173151
11013	ENSG00000158164	TMSB15A	mRNA	-0.806181	3.91645e-05	10.0725	17.18	2.87353e-06
85462	ENSG00000137460	FHDC1	mRNA	-0.808959	1.73252e-05	1.3	2.255	1.17466e-06
55630	ENSG00000147804	SLC39A4	mRNA	-0.814207	5.67296e-05	7.73	13.6025	4.33219e-06
11248	ENSG00000182575	NXPH3	mRNA	-0.814774	2.48143e-05	0.945	1.6375	1.7275e-06
1033	ENSG00000100526	CDKN3	mRNA	-0.815822	7.68857e-11	16.0875	27.6	2.1045e-12
6585	ENSG00000187122	SLIT1	mRNA	-0.818354	3.5827e-09	2.5	4.35	1.23815e-10
84329	ENSG00000122986	HVCN1	mRNA	-0.818389	0.0122493	1.775	3.0675	0.00200585
2006	ENSG00000049540	ELN	mRNA	-0.823137	4.79152e-18	8.1625	14.31	6.285e-20
6781	ENSG00000159167	STC1	mRNA	-0.825535	1.33648e-08	1.95	3.4	5.00299e-10
554282	ENSG00000263513	FAM72C	mRNA	-0.829937	0.0364579	1.6525	3.0525	0.00750004
80036	ENSG00000083067	TRPM3	mRNA	-0.834801	0.00120721	0.77	1.225	0.000132536
2199	ENSG00000163520	FBLN2	mRNA	-0.839355	4.6656e-32	43.11	75.9475	2.90622e-34
9283	ENSG00000170075	GPR37L1	mRNA	-0.839451	1.53729e-11	4.75	8.3775	3.75668e-13
26150	ENSG00000128408	RIBC2	mRNA	-0.840222	0.0490125	1.0125	1.8	0.010844
79746	ENSG00000134463	ECHDC3	mRNA	-0.843723	0.00710531	1.225	2.165	0.00104009
55806	ENSG00000168453	HR	mRNA	-0.848385	0.0389824	0.245	0.4175	0.00814856
1164	ENSG00000123975	CKS2	mRNA	-0.849598	3.23487e-12	31.5525	55.5375	7.14941e-14
23129	ENSG00000004399	PLXND1	mRNA	-0.851194	1.21683e-08	2.9225	4.91	4.53324e-10
4900	ENSG00000154146	NRGN	mRNA	-0.854151	5.60664e-30	101.692	180.702	3.96253e-32
219699	ENSG00000107731	UNC5B	mRNA	-0.854381	0.000436799	0.9225	1.76	4.21206e-05
1075	ENSG00000109861	CTSC	mRNA	-0.855283	7.86924e-12	8.2625	14.6625	1.85702e-13
5796	ENSG00000152894	PTPRK	mRNA	-0.859382	5.40632e-11	2.6725	5.1225	1.43124e-12
389337	ENSG00000183111	ARHGEF37	mRNA	-0.865097	0.00740493	0.405	0.7475	0.00109859
22943	ENSG00000107984	DKK1	mRNA	-0.86668	0.000322651	1.7225	3.075	2.99345e-05
2735	ENSG00000111087	GLI1	mRNA	-0.875806	6.60791e-06	1.3775	2.495	4.01715e-07
5648	ENSG00000127241	MASP1	mRNA	-0.878053	6.03333e-11	3.69	6.405	1.61056e-12
134829	ENSG00000146352	CLVS2	mRNA	-0.88229	1.5566e-10	0.91	1.645	4.46582e-12
648791	ENSG00000219607	PPP1R3G	mRNA	-0.883015	0.00046675	1.5175	2.7425	4.52884e-05
55930	ENSG00000128833	MYO5C	mRNA	-0.885455	1.85887e-16	3.025	5.49	2.85021e-18
3939	ENSG00000134333	LDHA	mRNA	-0.886776	3.78765e-39	64.005	118.62	1.83756e-41
822	ENSG00000042493	CAPG	mRNA	-0.891497	0.0118234	1.2475	2.2625	0.00192831
388341	ENSG00000181350	LRRC75A	mRNA	-0.892899	3.81371e-32	14.1725	25.7775	2.35273e-34
6281	ENSG00000197747	S100A10	mRNA	-0.894131	2.22777e-16	19.96	36.4075	3.44253e-18
83857	ENSG00000133687	TMTC1	mRNA	-0.894853	6.43278e-20	2.1275	3.89	7.62872e-22
57795	ENSG00000198797	BRINP2	mRNA	-0.90724	5.69977e-06	1.1925	2.24	3.41386e-07
5997	ENSG00000116741	RGS2	mRNA	-0.913802	0.000392318	2.3425	4.3125	3.72204e-05
8482	ENSG00000138623	SEMA7A	mRNA	-0.917739	0.000250442	1.2375	2.3025	2.24702e-05
151176	ENSG00000178752	ERFE	mRNA	-0.919012	0.048029	0.475	0.8825	0.0105833
761	ENSG00000164879	CA3	mRNA	-0.921407	0.0447032	0.675	1.245	0.009655
79890	ENSG00000100599	RIN3	mRNA	-0.927335	0.00223338	0.8575	1.59	0.000268471
1368	ENSG00000135678	CPM	mRNA	-0.93022	9.78395e-09	1.2225	2.5475	3.60394e-10
79148	ENSG00000271447	MMP28	mRNA	-0.930851	0.0103888	0.9325	1.7275	0.00165701
728689	ENSG00000205609	EIF3CL	mRNA	-0.93093	0.0138878	24.255	45.9225	0.00232822
124925	ENSG00000063015	SEZ6	mRNA	-0.932476	1.29221e-24	21.015	39.65	1.13772e-26
83593	ENSG00000266094	RASSF5	mRNA	-0.934257	0.0293034	0.3025	0.56	0.00571289
2030	ENSG00000112759	SLC29A1	mRNA	-0.935475	6.45612e-17	7.295	13.58	9.55116e-19
149345	ENSG00000198892	SHISA4	mRNA	-0.939827	1.9646e-48	101.817	192.058	7.76615e-51
3017	ENSG00000158373	HIST1H2BD	mRNA	-0.94024	0.0285868	1.59	3.035	0.00554066
57528	ENSG00000183775	KCTD16	mRNA	-0.941383	0.000404691	0.255	0.395	3.86124e-05
2869	ENSG00000198873	GRK5	mRNA	-0.944394	5.65964e-22	8.7875	16.5625	5.6949e-24
145501	ENSG00000100593	ISM2	mRNA	-0.949835	0.00101007	0.805	1.515	0.000107868
10555	ENSG00000169692	AGPAT2	mRNA	-0.958391	0.028018	1.26	2.3775	0.00540702
753	ENSG00000168675	LDLRAD4	mRNA	-0.969674	2.7198e-10	0.705	1.345	7.99845e-12
23682	ENSG00000123892	RAB38	mRNA	-0.981173	0.00367135	1.2775	2.4275	0.000479369
84842	ENSG00000186603	HPDL	mRNA	-0.989204	0.0342575	0.625	1.22	0.00694547
3781	ENSG00000080709	KCNN2	mRNA	-0.989238	0.0379311	0.5275	0.955	0.00786972
7473	ENSG00000108379	WNT3	mRNA	-0.989672	0.000134813	0.8125	1.5775	1.13367e-05
116496	ENSG00000135842	FAM129A	mRNA	-0.996024	1.7531e-32	7.035	13.8025	1.03951e-34
4023	ENSG00000175445	LPL	mRNA	-1.0291	1.60841e-08	1.3425	2.69	6.08836e-10
102724788	ENSG00000277196	LOC102724788	mRNA	-1.03038	2.47554e-11	4.165	8.7675	6.21257e-13
542767		PCOTH	mRNA	-1.03274	0.018257	1.585	3.135	0.00325096
100534012	ENSG00000163156	TNFAIP8L2-SCNM1	mRNA	-1.03375	0.0429836	0.96	1.9075	0.00917547
200150	ENSG00000180287	PLD5	mRNA	-1.04294	3.78025e-08	1.0475	2.1525	1.5351e-09
7071	ENSG00000155090	KLF10	mRNA	-1.0444	3.16406e-15	2.94	6.005	5.32523e-17
3251	ENSG00000165704	HPRT1	mRNA	-1.04512	0.00194029	1.2025	2.43	0.000226581
399947	ENSG00000185742	C11orf87	mRNA	-1.04656	1.89083e-05	0.62	1.2625	1.29332e-06
1230	ENSG00000163823	CCR1	mRNA	-1.05411	0.0324329	0.345	0.7075	0.00648424
2786	ENSG00000168243	GNG4	mRNA	-1.06105	3.43562e-38	5.7325	11.73	1.68736e-40
55203	ENSG00000153012	LGI2	mRNA	-1.06171	3.76792e-17	1.8275	3.5975	5.46141e-19
79570	ENSG00000084628	NKAIN1	mRNA	-1.06478	3.87375e-09	1.9725	4.07	1.35034e-10
57214	ENSG00000103888	CEMIP	mRNA	-1.08627	3.825e-10	0.875	1.8275	1.16152e-11
92211	ENSG00000148600	CDHR1	mRNA	-1.09347	1.30871e-14	1.45	3.0125	2.30451e-16
339855	ENSG00000174611	KY	mRNA	-1.09983	0.0331577	0.15	0.345	0.0066788
7857	ENSG00000171951	SCG2	mRNA	-1.10517	7.87895e-09	3.28	6.9275	2.86919e-10
79987	ENSG00000165124	SVEP1	mRNA	-1.11428	1.07313e-05	0.25	0.53	6.83881e-07
56704	ENSG00000104369	JPH1	mRNA	-1.13748	0.00403365	0.24	0.505	0.00053513
347735	ENSG00000168528	SERINC2	mRNA	-1.13823	6.21436e-19	8.295	17.9325	7.66746e-21
389136	ENSG00000206538	VGLL3	mRNA	-1.14149	5.08433e-21	1.805	4.7475	5.42052e-23
23237	ENSG00000198576	ARC	mRNA	-1.14521	4.12745e-66	72.9675	158.845	9.14684e-69
51700	ENSG00000166394	CYB5R2	mRNA	-1.14753	0.000896649	1.1625	2.4525	9.44124e-05
8038	ENSG00000148848	ADAM12	mRNA	-1.16768	1.06591e-11	1.16	2.6275	2.56647e-13
256126	ENSG00000161860	SYCE2	mRNA	-1.1706	0.00796276	0.8575	1.9225	0.00119899
30010	ENSG00000122584	NXPH1	mRNA	-1.17179	8.82132e-11	2.27	5	2.43041e-12
9547	ENSG00000145824	CXCL14	mRNA	-1.1891	6.67775e-13	4.02	8.99	1.36387e-14
2185	ENSG00000120899	PTK2B	mRNA	-1.19206	7.45833e-62	20.445	46.335	1.8762e-64
93273	ENSG00000186007	LEMD1	mRNA	-1.19319	0.0326966	1.06	2.4	0.00655077
65078	ENSG00000040608	RTN4R	mRNA	-1.20841	1.69731e-23	10.515	23.9325	1.58589e-25
7444	ENSG00000028116	VRK2	mRNA	-1.2113	0.00540002	0.2825	0.6	0.000757154
26577	ENSG00000163710	PCOLCE2	mRNA	-1.21591	0.031163	0.31	0.7025	0.0061704
23452	ENSG00000136859	ANGPTL2	mRNA	-1.21946	5.32411e-35	5.88	13.795	2.80619e-37
3026	ENSG00000148702	HABP2	mRNA	-1.22728	0.00995709	0.2575	0.6025	0.00157017
1464	ENSG00000173546	CSPG4	mRNA	-1.23825	1.23875e-19	1.72	4.0025	1.48388e-21
388585	ENSG00000197921	HES5	mRNA	-1.24353	5.47213e-10	2.6875	6.25	1.69447e-11
9378	ENSG00000179915	NRXN1	mRNA	-1.24665	4.70296e-15	0.8175	1.96	7.99976e-17
6423	ENSG00000145423	SFRP2	mRNA	-1.27276	1.9328e-32	10.0675	23.9675	1.15764e-34
633	ENSG00000182492	BGN	mRNA	-1.28343	0.000435146	0.5175	1.18	4.18049e-05
57211	ENSG00000112414	ADGRG6	mRNA	-1.28413	2.9342e-08	0.4175	0.99	1.1599e-09
5909	ENSG00000076864	RAP1GAP	mRNA	-1.29179	2.79399e-71	12.165	29.4625	5.52239e-74
126014	ENSG00000170909	OSCAR	mRNA	-1.30528	0.0283951	0.295	0.715	0.00549816
2840	ENSG00000144230	GPR17	mRNA	-1.30673	3.17578e-06	0.8675	2.1075	1.78419e-07
347	ENSG00000189058	APOD	mRNA	-1.31534	0.000558579	1.0825	2.63	5.52357e-05
100532726	ENSG00000259112	NDUFC2-KCTD14	mRNA	-1.32242	3.01895e-06	1.4025	3.4375	1.68523e-07
886	ENSG00000163394	CCKAR	mRNA	-1.33009	0.0462859	0.2525	0.625	0.0100954
284111	ENSG00000141485	SLC13A5	mRNA	-1.33132	6.71561e-31	7.805	19.2125	4.34407e-33
4929	ENSG00000153234	NR4A2	mRNA	-1.3317	0.00218305	0.3525	0.8825	0.00026059
158038	ENSG00000174482	LINGO2	mRNA	-1.33589	4.46177e-18	0.505	1.2775	5.79902e-20
100132074		FOXO6	mRNA	-1.35044	3.38867e-05	0.73	1.825	2.44165e-06
112616	ENSG00000153551	CMTM7	mRNA	-1.3948	0.00168055	0.5425	1.4675	0.000193461
387522	ENSG00000124208	TMEM189-UBE2V1	mRNA	-1.40667	1.34298e-05	3.5075	9.1	8.88027e-07
51305	ENSG00000169427	KCNK9	mRNA	-1.42977	1.39514e-06	0.585	1.6225	7.26147e-08
4881	ENSG00000169418	NPR1	mRNA	-1.4447	4.58484e-05	0.2975	0.765	3.44357e-06
4147	ENSG00000132561	MATN2	mRNA	-1.46557	4.43095e-74	6.625	17.745	8.22709e-77
57495	ENSG00000174145	NWD2	mRNA	-1.48179	3.31348e-05	0.16	0.44	2.37679e-06
50487	ENSG00000100078	PLA2G3	mRNA	-1.50591	0.000210211	0.4925	1.4375	1.85206e-05
93010	ENSG00000156966	B3GNT7	mRNA	-1.54124	1.0746e-05	0.31	0.8875	6.86105e-07
1101	ENSG00000136457	CHAD	mRNA	-1.56222	0.000476325	0.47	1.38	4.63907e-05
5924	ENSG00000113319	RASGRF2	mRNA	-1.57906	0.00460651	0.1125	0.3225	0.000624098
65987	ENSG00000151364	KCTD14	mRNA	-1.58391	0.0233072	0.265	0.7425	0.0043373
170690	ENSG00000145536	ADAMTS16	mRNA	-1.60565	0.00196112	0.1275	0.3675	0.00022987
5995	ENSG00000148604	RGR	mRNA	-1.61037	0.00458469	0.355	1.0525	0.00062022
642273	ENSG00000184731	FAM110C	mRNA	-1.61658	2.13387e-05	0.3625	0.805	1.46978e-06
255743	ENSG00000168743	NPNT	mRNA	-1.6312	2.06105e-64	3.665	11.19	5.06127e-67
55107	ENSG00000131620	ANO1	mRNA	-1.63412	2.984e-47	2.925	9.0375	1.19746e-49
6860	ENSG00000132872	SYT4	mRNA	-1.67248	0.0230662	0.0775	0.2425	0.00428553
3164	ENSG00000123358	NR4A1	mRNA	-1.70311	2.84674e-58	5.635	18.425	7.67269e-61
23630	ENSG00000176076	KCNE5	mRNA	-1.71448	2.72084e-07	1.0075	3.23	1.25156e-08
7133	ENSG00000028137	TNFRSF1B	mRNA	-1.71993	4.88134e-05	0.2825	0.9175	3.67796e-06
116173	ENSG00000166091	CMTM5	mRNA	-1.79804	2.1988e-06	0.7525	2.475	1.19712e-07
28984	ENSG00000102760	RGCC	mRNA	-1.8267	5.91957e-57	7.7525	27.33	1.70184e-59
407738	ENSG00000183662	FAM19A1	mRNA	-1.82831	0.0173532	0.14	0.4975	0.00305884
107987377		LOC107987377	mRNA	-1.86411	0.000283177	0.195	0.7025	2.58482e-05
64399	ENSG00000164161	HHIP	mRNA	-1.87631	3.01875e-08	0.2675	0.9625	1.19875e-09
23428	ENSG00000092068	SLC7A8	mRNA	-1.87991	0.00665694	0.09	0.3375	0.000968079
6480	ENSG00000073849	ST6GAL1	mRNA	-1.91112	5.94632e-12	0.3675	1.39	1.389e-13
256691	ENSG00000165072	MAMDC2	mRNA	-1.99817	1.26008e-13	0.455	1.665	2.37736e-15
7164	ENSG00000111907	TPD52L1	mRNA	-2.01736	7.84434e-05	0.3625	1.5175	6.22529e-06
5156	ENSG00000134853	PDGFRA	mRNA	-2.0212	5.60429e-135	8.1525	32.195	3.35667e-138
221416	ENSG00000181577	C6orf223	lncRNA	-2.05264	0.00217196	0.0525	0.2125	0.000258879
2170	ENSG00000121769	FABP3	mRNA	-2.06571	0.000593091	0.275	1.25	5.92168e-05
6649	ENSG00000109610	SOD3	mRNA	-2.27526	0.0149734	0.095	0.4475	0.00255057
1469	ENSG00000170373	CST1	mRNA	-2.28934	0.00158354	0.3075	1.465	0.000179732
9317	ENSG00000165983	PTER	mRNA	-2.32636	0.0463069	0.03	0.135	0.0101068
55200	ENSG00000008323	PLEKHG6	mRNA	-2.37898	0.0361477	0.0325	0.175	0.0074168
2835	ENSG00000132975	GPR12	mRNA	-2.44298	2.46118e-10	0.13	0.6925	7.2084e-12
100885850	ENSG00000108825	PTGES3L-AARSD1	mRNA	-2.71838	0.00104565	0.1	0.5825	0.000112231
3397	ENSG00000125968	ID1	mRNA	-2.83101	5.74856e-14	0.63	4.355	1.06391e-15
170825	ENSG00000180613	GSX2	mRNA	-2.89478	1.40533e-30	0.9775	7.1325	9.34308e-33
3603	ENSG00000172349	IL16	mRNA	-2.96162	0.0323391	0.0075	0.06	0.00645968
79658	ENSG00000071205	ARHGAP10	mRNA	-3.02513	0.00675436	0.025	0.2	0.00098346
151258	ENSG00000169507	SLC38A11	mRNA	-3.1165	0.00200267	0.0675	0.4775	0.00023546
3399	ENSG00000117318	ID3	mRNA	-3.13856	1.3787e-48	1.7225	14.9075	5.36747e-51
200373	ENSG00000163075	CFAP221	mRNA	-3.2374	0.00140665	0.0275	0.33	0.000157717
3352	ENSG00000179546	HTR1D	mRNA	-3.29909	1.26247e-10	0.1	0.95	3.56148e-12
92196	ENSG00000163331	DAPL1	mRNA	-3.75336	0.0178996	0.0625	0.8425	0.00317552
6405	ENSG00000001617	SEMA3F	mRNA	-3.8706	0.0114758	0.0175	0.15	0.00186474
4277	ENSG00000204516	MICB	mRNA	-4.21592	0.0490127	0	0.0875	0.010847

## Sheet: solvent vs DEX (GR)
Gene ID	Ensembl Gene ID	Gene Symbol	Type	log2 (DEX / SC_Prol)	Qvalue (DEX / SC_Prol)	SC_Prol Average FPKM	DEX Average FPKM	Pvalue(DEX / SC_Prol)
267004	ENSG00000225830	PGBD3	mRNA	5.81608	0.0447486	0	0.2925	0.00727898
106865373		WRB-SH3BGR	mRNA	4.95095	0.00605162	0	0.2775	0.000592223
80111	ENSG00000221972	C3orf36	lncRNA	4.91947	7.09467e-21	0.1	3.1175	2.54944e-23
151	ENSG00000274286	ADRA2B	mRNA	4.66418	0.0102226	0	0.085	0.00113693
644591	ENSG00000236334	PPIAL4G	mRNA	4.57553	0.019288	0	0.4	0.00248016
341676	ENSG00000197168	NEK5	mRNA	4.46722	0.008425	0.0075	0.1475	0.000894855
170692	ENSG00000140873	ADAMTS18	mRNA	4.19234	0.0375485	0	0.04	0.00575592
283208	ENSG00000149380	P4HA3	mRNA	4.18792	0.0454117	0	0.1125	0.00740861
1608	ENSG00000058866	DGKG	mRNA	3.86318	8.52806e-15	0.0375	0.5775	4.95431e-17
9966	ENSG00000181634	TNFSF15	mRNA	3.85533	0.0361991	0.005	0.045	0.00549283
89932	ENSG00000100767	PAPLN	mRNA	3.72823	8.68031e-52	0.1725	2.205	1.09173e-54
695	ENSG00000010671	BTK	mRNA	3.68763	0.0282007	0.0125	0.175	0.00398096
4885	ENSG00000106236	NPTX2	mRNA	3.49324	1.86122e-08	0.2475	2.8825	2.89823e-10
6578	ENSG00000174640	SLCO2A1	mRNA	3.47334	0	9.485	110.23	0
64344	ENSG00000124440	HIF3A	mRNA	3.44874	6.61723e-152	0.8675	9.0075	1.18894e-155
7704	ENSG00000109906	ZBTB16	mRNA	3.08204	1.192e-69	0.2875	2.275	9.99462e-73
353376	ENSG00000243414	TICAM2	mRNA	2.86253	0.00196439	0.045	0.32	0.000152003
570	ENSG00000136881	BAAT	mRNA	2.85967	0.0139127	0.0225	0.165	0.00165732
58480	ENSG00000116574	RHOU	mRNA	2.76715	5.03251e-34	0.3225	2.2925	9.04206e-37
10840	ENSG00000144908	ALDH1L1	mRNA	2.67209	3.76961e-113	2.1775	14.1875	2.03189e-116
59084	ENSG00000112796	ENPP5	mRNA	2.56548	0.00743815	0.0325	0.1975	0.000765332
4060	ENSG00000139329	LUM	mRNA	2.45308	0.0119782	0.0625	0.3575	0.00137738
340267	ENSG00000215018	COL28A1	mRNA	2.1559	8.55287e-118	3.34	15.615	3.58568e-121
6898	ENSG00000198650	TAT	mRNA	2.10546	0.000166152	0.1225	0.5525	8.59769e-06
4504	ENSG00000087250	MT3	mRNA	2.1044	7.95853e-81	28.205	127.23	5.71973e-84
151258	ENSG00000169507	SLC38A11	mRNA	2.07469	1.37961e-08	0.4775	2.0025	2.0326e-10
124602	ENSG00000196169	KIF19	mRNA	2.01523	0.0404039	0.0425	0.1775	0.00636899
64900	ENSG00000132793	LPIN3	mRNA	2.01345	0.0365436	0.0675	0.155	0.00556788
10231	ENSG00000172348	RCAN2	mRNA	1.95927	0.00198694	0.0975	0.395	0.000154104
1634	ENSG00000011465	DCN	mRNA	1.88838	7.29759e-05	0.2175	0.8225	3.32603e-06
643699	ENSG00000232653	GOLGA8N	mRNA	1.88755	0.0322462	0.0525	0.1925	0.00473738
79658	ENSG00000071205	ARHGAP10	mRNA	1.85184	4.20014e-05	0.2	0.745	1.76094e-06
344905	ENSG00000187527	ATP13A5	mRNA	1.83274	0.032856	0.09	0.295	0.00485058
3908	ENSG00000196569	LAMA2	mRNA	1.81621	3.98434e-05	0.07	0.26	1.65368e-06
729359	ENSG00000167676	PLIN4	mRNA	1.80717	0.0225493	0.03	0.13	0.00301972
28984	ENSG00000102760	RGCC	mRNA	1.74179	2.89807e-117	27.33	94.955	1.38855e-120
56999	ENSG00000163638	ADAMTS9	mRNA	1.69572	1.0609e-109	3.27	11.1	6.98925e-113
83937	ENSG00000107551	RASSF4	mRNA	1.68719	9.46632e-119	9.075	28.405	2.83474e-122
5187	ENSG00000179094	PER1	mRNA	1.6753	1.35077e-237	19.7175	65.0375	1.61798e-241
54498	ENSG00000088826	SMOX	mRNA	1.66407	1.42682e-111	11.65	38.7675	8.54539e-115
2560	ENSG00000163288	GABRB1	mRNA	1.64517	0.00438737	0.0575	0.2075	0.000400189
80332	ENSG00000149451	ADAM33	mRNA	1.63873	0.000652801	0.205	0.6925	4.17164e-05
5342	ENSG00000125551	PLGLB2	mRNA	1.60197	0.0139209	0.1625	0.47	0.00165997
10529	ENSG00000078114	NEBL	mRNA	1.60117	0.000103753	0.11	0.365	4.96937e-06
1272	ENSG00000018236	CNTN1	mRNA	1.57836	1.99894e-11	0.415	1.2825	1.77184e-13
5243	ENSG00000085563	ABCB1	mRNA	1.57714	0.000584221	0.1625	0.5	3.65291e-05
146760	ENSG00000185924	RTN4RL1	mRNA	1.55857	0.0323601	0.0925	0.2825	0.00475604
9957	ENSG00000002587	HS3ST1	mRNA	1.5583	0.00505227	0.2325	0.7025	0.000476412
83716	ENSG00000103196	CRISPLD2	mRNA	1.5546	3.86009e-08	0.405	1.0425	6.3807e-10
7484	ENSG00000158955	WNT9B	mRNA	1.51296	0.0212048	0.0775	0.2275	0.00279699
4923	ENSG00000101188	NTSR1	mRNA	1.49403	2.39172e-10	0.575	1.615	2.59269e-12
285220	ENSG00000080224	EPHA6	mRNA	1.4814	0.0130672	0.0325	0.09	0.00152858
91862	ENSG00000140832	MARVELD3	mRNA	1.45821	1.8948e-14	1.6375	4.6325	1.14616e-16
93663	ENSG00000146376	ARHGAP18	mRNA	1.45213	8.1903e-31	2.04	5.86	1.76589e-33
83876	ENSG00000134042	MRO	mRNA	1.45155	0.000890689	0.18	0.5025	5.92122e-05
55273	ENSG00000166292	TMEM100	mRNA	1.42222	4.01092e-05	0.89	2.3325	1.66952e-06
10267	ENSG00000132329	RAMP1	mRNA	1.39102	5.23704e-65	42.7425	115.34	4.70478e-68
100996643		LOC100996643	pseudo	1.39062	0.0358497	0.245	0.5725	0.00543002
57828	ENSG00000099338	CATSPERG	mRNA	1.38925	0.0286184	0.095	0.2825	0.00406163
3691	ENSG00000132470	ITGB4	mRNA	1.36819	0.00243067	0.285	0.6875	0.000195799
1831	ENSG00000157514	TSC22D3	mRNA	1.35044	3.04123e-32	5.585	14.7525	6.37498e-35
342667	ENSG00000141750	STAC2	mRNA	1.34116	1.53462e-52	6.7875	18.2225	1.65438e-55
256764	ENSG00000166415	WDR72	mRNA	1.33406	0.00326817	0.165	0.4275	0.000280486
494513	ENSG00000204311	PJVK	mRNA	1.31194	0.0140359	0.2775	0.815	0.00167872
9935	ENSG00000204103	MAFB	mRNA	1.3053	3.44024e-07	0.6725	1.7275	7.47923e-09
167410	ENSG00000145721	LIX1	mRNA	1.3005	1.12278e-05	0.4775	1.2325	3.89346e-07
84667	ENSG00000179111	HES7	mRNA	1.29941	0.00189125	0.41	1	0.000145098
687	ENSG00000119138	KLF9	mRNA	1.296	3.04699e-05	0.275	0.7	1.20807e-06
80830	ENSG00000221963	APOL6	mRNA	1.28667	0.0222012	0.06	0.145	0.00295981
7143	ENSG00000116147	TNR	mRNA	1.27076	0.00434443	0.13	0.3125	0.000394452
10178	ENSG00000009694	TENM1	mRNA	1.23709	1.22899e-28	1.4725	2.7875	2.87061e-31
1645	ENSG00000187134	AKR1C1	mRNA	1.23146	0.0162766	0.5125	1.175	0.00202276
401262	ENSG00000146215	CRIP3	mRNA	1.21332	0.00472667	0.3275	0.7475	0.000439631
133584	ENSG00000164318	EGFLAM	mRNA	1.20588	0.0291797	0.275	0.655	0.00416454
4493	ENSG00000169715	MT1E	mRNA	1.20529	2.31175e-06	5.81	14.03	6.4796e-08
5654	ENSG00000166033	HTRA1	mRNA	1.19927	1.65674e-140	57.89	138.02	3.96894e-144
9481	ENSG00000153291	SLC25A27	mRNA	1.19409	4.11847e-08	1.305	3.135	6.88179e-10
5596	ENSG00000141639	MAPK4	mRNA	1.18988	1.91254e-73	17.3725	40.5975	1.48907e-76
221481	ENSG00000157343	ARMC12	mRNA	1.1857	0.00554414	0.72	1.425	0.000533927
643707	ENSG00000184206	GOLGA6L4	mRNA	1.17948	9.12479e-07	0.68	1.525	2.20783e-08
23037	ENSG00000133401	PDZD2	mRNA	1.17617	4.16577e-11	0.395	0.92	3.94197e-13
105372269		LOC105372269	mRNA	1.16253	0.0173843	0.3775	0.9575	0.00218957
158219	ENSG00000155158	TTC39B	mRNA	1.15555	0.0295414	0.1175	0.3075	0.004225
101930307		LOC101930307	mRNA	1.13948	2.15295e-06	1.285	2.9375	5.98293e-08
2289	ENSG00000096060	FKBP5	mRNA	1.13566	2.70977e-63	10.7275	24.4225	2.59665e-66
10811	ENSG00000188747	NOXA1	mRNA	1.13378	0.000369464	1.1725	2.675	2.1508e-05
80896	ENSG00000135838	NPL	mRNA	1.13177	0.000843215	0.65	1.4875	5.56016e-05
57571	ENSG00000172508	CARNS1	mRNA	1.12877	8.07241e-07	0.5825	1.325	1.91012e-08
150356	ENSG00000100399	CHADL	mRNA	1.10522	2.11887e-06	1.03	2.305	5.87553e-08
101928589		LOC101928589	mRNA	1.08386	0.0028122	0.9825	2.1425	0.000233438
102723859	ENSG00000278599	TBC1D3E	mRNA	1.08087	3.05002e-06	1.3075	2.8425	8.85945e-08
283933	ENSG00000176723	ZNF843	mRNA	1.08064	0.037324	0.4425	1.015	0.00571584
101060254		LOC101060254	pseudo	1.06799	4.35405e-06	1.3975	3.47	1.33774e-07
23120	ENSG00000118322	ATP10B	mRNA	1.05449	1.81181e-09	0.6775	1.4375	2.31129e-11
1573	ENSG00000134716	CYP2J2	mRNA	1.05129	0.00031976	1.065	2.3025	1.82507e-05
346653	ENSG00000205085	FAM71F2	mRNA	1.04043	0.00060052	0.9125	1.355	3.7764e-05
26118	ENSG00000109046	WSB1	mRNA	1.03692	4.00848e-08	24.78	52.0125	6.67399e-10
4502	ENSG00000125148	MT2A	mRNA	1.03332	1.32978e-56	351.748	759.745	1.35391e-59
5979	ENSG00000165731	RET	mRNA	1.03102	2.3972e-118	36.0775	74.6275	8.61426e-122
22875	ENSG00000001561	ENPP4	mRNA	1.02901	0.00274925	0.355	0.7475	0.000226566
23491	ENSG00000172828	CES3	mRNA	1.02073	0.0476976	0.2725	0.54	0.00792437
102724788	ENSG00000277196	LOC102724788	mRNA	1.01998	2.28585e-25	8.7675	17.76	6.16058e-28
56913	ENSG00000106392	C1GALT1	mRNA	1.01219	1.89468e-30	4.18	8.6925	4.19854e-33
2977	ENSG00000152402	GUCY1A2	mRNA	1.01064	2.729e-08	0.275	0.5725	4.33122e-10
84239	ENSG00000127249	ATP13A4	mRNA	1.00956	1.3028e-16	1.9025	3.9825	6.39813e-19
221687	ENSG00000180537	RNF182	mRNA	0.995345	5.09373e-06	1.125	2.3075	1.59246e-07
23338	ENSG00000043143	JADE2	mRNA	0.988432	6.05998e-06	0.6075	1.24	1.94898e-07
646450	ENSG00000221883	ARIH2OS	lncRNA	0.987095	0.0330261	0.65	1.305	0.00488359
5154	ENSG00000197461	PDGFA	mRNA	0.986568	5.32872e-11	2.4725	5.06	5.1701e-13
9659	ENSG00000178104	PDE4DIP	mRNA	0.985522	3.31935e-44	8.045	16.4925	5.16878e-47
9945	ENSG00000131459	GFPT2	mRNA	0.984764	7.68504e-06	1.1925	2.385	2.54526e-07
22943	ENSG00000107984	DKK1	mRNA	0.967649	1.53274e-08	3.075	6.2525	2.29493e-10
653513		LOC653513	pseudo	0.955425	1.65532e-05	2.1925	4.365	5.97808e-07
162993	ENSG00000196605	ZNF846	mRNA	0.955087	0.0247934	0.755	1.4425	0.00339597
4897	ENSG00000091129	NRCAM	mRNA	0.950844	1.2677e-51	27.89	55.7	1.67032e-54
3299	ENSG00000102878	HSF4	mRNA	0.948302	0.0283553	0.4425	0.8875	0.00400781
440270	ENSG00000215252	GOLGA8B	mRNA	0.943555	0.000246689	5.6175	11.0375	1.36368e-05
91522	ENSG00000050767	COL23A1	mRNA	0.94335	3.37653e-47	25.265	50.78	4.85337e-50
200958	ENSG00000176945	MUC20	mRNA	0.942636	0.00154828	0.99	1.965	0.000113592
10677	ENSG00000135407	AVIL	mRNA	0.938871	0.0239752	0.485	0.9575	0.00324513
137872	ENSG00000147576	ADHFE1	mRNA	0.935647	0.00105527	1.2275	2.445	7.23019e-05
230	ENSG00000109107	ALDOC	mRNA	0.930713	1.39317e-23	18.9975	37.59	4.33881e-26
25840	ENSG00000185432	METTL7A	mRNA	0.920809	2.5833e-45	19.1825	37.6625	3.8679e-48
642658	ENSG00000260428	SCX	mRNA	0.92018	7.33087e-06	3.4875	7.505	2.41479e-07
55711	ENSG00000064763	FAR2	mRNA	0.916268	5.47297e-10	2.2375	4.3025	6.19507e-12
83699	ENSG00000198478	SH3BGRL2	mRNA	0.916205	0.0165012	0.3125	0.6075	0.00206055
8786	ENSG00000076344	RGS11	mRNA	0.913902	0.00173731	7.865	14.7525	0.000131102
8718	ENSG00000215788	TNFRSF25	mRNA	0.90249	0.0061786	1.2525	2.505	0.00060983
25850	ENSG00000251247	ZNF345	mRNA	0.89946	0.0189893	0.535	1.0675	0.00243608
26140	ENSG00000214021	TTLL3	mRNA	0.891047	0.000196841	0.9975	1.9025	1.04977e-05
158880	ENSG00000247746	USP51	mRNA	0.890624	0.0130672	0.365	0.6975	0.00152922
23245	ENSG00000148219	ASTN2	mRNA	0.890542	7.11141e-37	9.3375	18.1475	1.23514e-39
56102	ENSG00000262209	PCDHGB3	mRNA	0.887731	0.000110421	1.0825	2.06	5.36331e-06
132864	ENSG00000137449	CPEB2	mRNA	0.880883	1.11418e-21	3.205	5.88	3.8703e-24
440672	ENSG00000177144	NUDT4B	mRNA	0.879581	0.00222214	0.7575	1.44	0.000175352
25950	ENSG00000122481	RWDD3	mRNA	0.877642	0.0102729	1.33	2.575	0.0011456
79366	ENSG00000198157	HMGN5	mRNA	0.877198	0.00881958	0.9575	1.8275	0.000947087
1294	ENSG00000114270	COL7A1	mRNA	0.87615	0.00834447	0.255	0.49	0.000881531
11343	ENSG00000074416	MGLL	mRNA	0.87034	1.7344e-29	7.7	14.5925	3.94725e-32
148	ENSG00000120907	ADRA1A	mRNA	0.860653	0.00128624	0.675	1.1075	9.13624e-05
81493	ENSG00000162520	SYNC	mRNA	0.858656	0.00820979	0.56	1.04	0.000862429
57447	ENSG00000165795	NDRG2	mRNA	0.852836	2.83893e-24	36.2	66.3275	8.50133e-27
56144	ENSG00000204967	PCDHA4	mRNA	0.84444	0.00257373	0.77	1.4225	0.000208248
51655	ENSG00000108551	RASD1	mRNA	0.843512	0.00160613	1.6175	2.995	0.000119279
51747	ENSG00000108848	LUC7L3	mRNA	0.842959	1.65582e-05	23.0425	42.49	5.98981e-07
6038	ENSG00000258818	RNASE4	mRNA	0.842121	0.00231102	1.61	2.98	0.000184084
79258	ENSG00000142606	MMEL1	mRNA	0.837291	0.045529	0.66	1.18	0.0074441
6338	ENSG00000168447	SCNN1B	mRNA	0.834509	8.20487e-05	1.5175	2.76	3.78376e-06
100462983	ENSG00000256222	MTRNR2L3	mRNA	0.831238	2.59668e-10	8.695	16.065	2.83042e-12
728741	ENSG00000198156	NPIPB6	mRNA	0.830772	1.03621e-05	2.6325	4.735	3.56223e-07
55876	ENSG00000073605	GSDMB	mRNA	0.827512	0.0162977	1.0925	2	0.00202848
492311	ENSG00000182700	IGIP	mRNA	0.826314	0.0131713	0.6125	1.13	0.00154692
253982	ENSG00000174939	ASPHD1	mRNA	0.823969	0.000677608	2.12	3.8925	4.36669e-05
53373	ENSG00000186815	TPCN1	mRNA	0.823309	1.28784e-47	23.6775	42.9875	1.77399e-50
101059953	ENSG00000214940	NPIPA8	mRNA	0.820758	0.0264113	17.5675	34.385	0.00366978
107983998		LOC107983998	mRNA	0.819934	0.00155612	2.6175	4.815	0.000114446
53919	ENSG00000139155	SLCO1C1	mRNA	0.819525	6.87035e-05	1.565	3.005	3.1025e-06
55471	ENSG00000003509	NDUFAF7	mRNA	0.818437	4.48893e-05	2.3175	4.1675	1.92494e-06
22807	ENSG00000030419	IKZF2	mRNA	0.811286	0.00901703	0.2775	0.5	0.000976852
604	ENSG00000113916	BCL6	mRNA	0.807101	7.43348e-26	11.2275	20.0525	1.95887e-28
51380	ENSG00000139631	CSAD	mRNA	0.806506	3.37979e-08	6.845	13.0775	5.41096e-10
168507	ENSG00000158683	PKD1L1	mRNA	0.806061	0.0198888	0.1175	0.2225	0.00257648
5337	ENSG00000075651	PLD1	mRNA	0.799852	0.00941209	0.39	0.67	0.00102819
8741	ENSG00000161955	TNFSF13	mRNA	0.799278	0.0342168	0.935	1.7275	0.00511819
115294	ENSG00000168300	PCMTD1	mRNA	0.792893	0.000146434	1.24	2.2425	7.40194e-06
7220	ENSG00000144935	TRPC1	mRNA	0.78321	0.00177885	0.72	1.2975	0.000134876
2346	ENSG00000086205	FOLH1	mRNA	0.779666	2.82399e-10	5.99	10.4875	3.12893e-12
6263	ENSG00000198838	RYR3	mRNA	0.779008	1.07753e-07	0.7575	1.33	2.07156e-09
253980	ENSG00000174943	KCTD13	mRNA	0.774528	1.86545e-26	33.5725	59.735	4.69241e-29
100996763	ENSG00000270629	NOTCH2NLB	mRNA	0.772777	9.54368e-08	1.515	2.72	1.80619e-09
1809	ENSG00000113657	DPYSL3	mRNA	0.768947	2.30861e-52	36.825	65.45	2.62704e-55
280	ENSG00000240038	AMY2B	mRNA	0.76266	0.00839071	1.055	1.875	0.000889977
255426	ENSG00000146090	RASGEF1C	mRNA	0.758041	0.010049	1.1725	2.055	0.001114
54507	ENSG00000143382	ADAMTSL4	mRNA	0.751513	0.0347059	0.4925	0.8075	0.00522137
100996716		SEC22B2	pseudo	0.750455	6.50629e-05	0.9775	1.695	2.90693e-06
6909	ENSG00000121068	TBX2	mRNA	0.750286	1.39105e-06	2.38	4.1525	3.60737e-08
11093	ENSG00000160323	ADAMTS13	mRNA	0.749621	0.0043774	0.815	1.495	0.000399018
84680	ENSG00000110455	ACCS	mRNA	0.746773	0.0188839	0.99	1.5825	0.00241803
84251	ENSG00000118473	SGIP1	mRNA	0.74152	0.0136304	0.305	0.5325	0.00161227
2012	ENSG00000134531	EMP1	mRNA	0.741108	0.0107541	0.8725	1.515	0.00121151
100134938	ENSG00000267368	UPK3BL1	mRNA	0.737298	2.56861e-08	12.805	22.15	4.06129e-10
400673	ENSG00000187650	VMAC	mRNA	0.736947	0.0243675	1.595	2.7525	0.00332159
9252	ENSG00000100784	RPS6KA5	mRNA	0.735253	0.00900664	0.68	1.2	0.000974726
113791	ENSG00000100100	PIK3IP1	mRNA	0.735206	0.00609849	1.38	2.39	0.000599731
4023	ENSG00000175445	LPL	mRNA	0.734661	2.20525e-06	2.69	4.65	6.15467e-08
79145	ENSG00000170791	CHCHD7	mRNA	0.731907	0.0029539	1.62	2.905	0.000248031
100289561		LOC100289561	mRNA	0.731624	0.00238319	3.42	5.885	0.000191117
2308	ENSG00000150907	FOXO1	mRNA	0.729476	1.0211e-09	2.4075	4.1425	1.24144e-11
58487	ENSG00000137504	CREBZF	mRNA	0.727169	3.17624e-11	6.905	12.055	2.95277e-13
388795	ENSG00000215529	EFCAB8	mRNA	0.726149	0.010245	0.3875	0.6625	0.00114174
108	ENSG00000078295	ADCY2	mRNA	0.720939	3.16336e-17	9.98	16.93	1.43987e-19
220965	ENSG00000148541	FAM13C	mRNA	0.717742	0.000383594	1.91	3.0625	2.23995e-05
27242	ENSG00000146072	TNFRSF21	mRNA	0.715699	1.7259e-23	19.6675	32.3975	5.47839e-26
8974	ENSG00000072682	P4HA2	mRNA	0.713636	0.0472673	0.525	0.8375	0.00783872
80022	ENSG00000266714	MYO15B	mRNA	0.709745	9.07825e-05	1.005	1.69	4.26265e-06
57460	ENSG00000111110	PPM1H	mRNA	0.70891	0.000479406	0.8375	1.39	2.89418e-05
100996709		LOC100996709	mRNA	0.707727	5.35557e-05	4.27	6.84	2.33186e-06
23015	ENSG00000175265	GOLGA8A	mRNA	0.705931	0.00279857	9.2925	15.7025	0.000231775
80336	ENSG00000101104	PABPC1L	mRNA	0.705179	0.0205352	8.595	14.5375	0.00268605
8091	ENSG00000149948	HMGA2	mRNA	0.704083	0.00377303	1.1775	1.9575	0.00033421
116372	ENSG00000150551	LYPD1	mRNA	0.703137	2.23979e-15	12.9175	21.695	1.23412e-17
57035	ENSG00000117616	RSRP1	mRNA	0.701505	3.67774e-06	8.83	12.6875	1.10352e-07
159195	ENSG00000166348	USP54	mRNA	0.695603	5.7686e-33	13.9575	23.555	1.14011e-35
26153	ENSG00000066735	KIF26A	mRNA	0.694922	0.0131677	0.4825	0.785	0.00154492
4179	ENSG00000117335	CD46	mRNA	0.693987	4.94623e-07	4.7825	7.8025	1.10792e-08
727866	ENSG00000179304	FAM156B	mRNA	0.693974	8.69453e-11	8.45	13.78	8.69609e-13
8693	ENSG00000257594	GALNT4	mRNA	0.692706	0.0013141	1.1775	1.98	9.39714e-05
219736	ENSG00000165730	STOX1	mRNA	0.690029	0.000212728	2.545	3.8675	1.15047e-05
84460	ENSG00000166432	ZMAT1	mRNA	0.686958	1.05143e-05	2.3375	4.165	3.62714e-07
9172	ENSG00000036448	MYOM2	mRNA	0.686097	0.0337994	0.405	0.665	0.00502831
79661	ENSG00000140398	NEIL1	mRNA	0.685242	0.00014133	3.12	5.02	7.10866e-06
390595	ENSG00000246922	UBAP1L	mRNA	0.672868	0.00369987	0.465	0.445	0.000326844
91433	ENSG00000166965	RCCD1	mRNA	0.672675	0.00300344	1.9	2.9775	0.000252844
56130	ENSG00000113211	PCDHB6	mRNA	0.671054	0.0151262	0.9075	1.42	0.00184174
29990	ENSG00000121716	PILRB	mRNA	0.670845	0.0119646	15.3775	25.435	0.0013747
54541	ENSG00000168209	DDIT4	mRNA	0.666567	3.63302e-13	26.125	43.0175	2.54574e-15
81669	ENSG00000221978	CCNL2	mRNA	0.658068	0.000321615	25.1325	40.1125	1.84143e-05
5028	ENSG00000169860	P2RY1	mRNA	0.657707	4.00084e-07	1.6925	2.7725	8.84176e-09
828	ENSG00000105519	CAPS	mRNA	0.656727	0.00537046	3.0075	4.9325	0.000512698
101060321	ENSG00000260287	TBC1D3G	mRNA	0.655924	0.0171525	1.5	2.2575	0.0021542
148932	ENSG00000142961	MOB3C	mRNA	0.655864	1.33179e-06	3.6475	5.9725	3.42977e-08
1307	ENSG00000084636	COL16A1	mRNA	0.655015	8.58387e-07	4.4675	7.5475	2.06667e-08
3656	ENSG00000134070	IRAK2	mRNA	0.654831	0.0334482	0.78	1.2675	0.00497005
3269	ENSG00000196639	HRH1	mRNA	0.650539	2.89352e-06	2.325	3.7875	8.37019e-08
23336	ENSG00000182253	SYNM	mRNA	0.6503	1.24307e-21	19.875	32.4225	4.39248e-24
79937	ENSG00000106714	CNTNAP3	mRNA	0.65021	0.00394187	0.765	1.235	0.000351055
10461	ENSG00000153208	MERTK	mRNA	0.64835	5.48707e-09	5.905	9.76	7.59127e-11
2550	ENSG00000204681	GABBR1	mRNA	0.647898	6.77423e-28	96.68	157.178	1.66343e-30
254778	ENSG00000169085	VXN	mRNA	0.646162	0.000240635	1.79	2.905	1.32791e-05
4128	ENSG00000189221	MAOA	mRNA	0.643497	0.00367231	0.8325	1.3475	0.000322649
6894	ENSG00000059588	TARBP1	mRNA	0.643002	6.24051e-05	2.4525	3.515	2.76575e-06
11170	ENSG00000168309	FAM107A	mRNA	0.642902	5.71583e-39	229.83	370.63	9.24283e-42
2295	ENSG00000137273	FOXF2	mRNA	0.641953	0.00679787	1.89	3.0525	0.000679502
6853	ENSG00000008056	SYN1	mRNA	0.641757	1.05817e-10	6.205	10.03	1.07737e-12
29062	ENSG00000105875	WDR91	mRNA	0.639479	2.42327e-08	5.1275	7.905	3.80246e-10
4356	ENSG00000161647	MPP3	mRNA	0.638808	0.0108481	1.8375	3.1425	0.00122599
388403	ENSG00000175155	YPEL2	mRNA	0.63719	0.00890481	0.845	1.3575	0.000958372
94241	ENSG00000164938	TP53INP1	mRNA	0.635389	1.56001e-08	2.605	4.185	2.34511e-10
255743	ENSG00000168743	NPNT	mRNA	0.632443	7.79236e-24	11.19	17.9475	2.38013e-26
64061	ENSG00000184205	TSPYL2	mRNA	0.632068	1.13651e-11	14.52	23.235	9.73355e-14
10384	ENSG00000111801	BTN3A3	mRNA	0.628011	0.00765432	1.3525	2.1475	0.000794275
84620	ENSG00000144057	ST6GAL2	mRNA	0.627929	6.15753e-07	2.1725	3.1375	1.40771e-08
23492	ENSG00000100307	CBX7	mRNA	0.624752	0.0189893	0.8275	1.2925	0.00243721
84532	ENSG00000154930	ACSS1	mRNA	0.619953	1.95632e-23	26.86	41.2525	6.32696e-26
2052	ENSG00000143819	EPHX1	mRNA	0.618644	4.12619e-17	52.635	83.8025	1.92755e-19
9001	ENSG00000173805	HAP1	mRNA	0.61643	1.44283e-07	4.6725	7.435	2.8257e-09
347252	ENSG00000137142	IGFBPL1	mRNA	0.615711	8.59106e-06	4.17	6.625	2.89164e-07
2890	ENSG00000155511	GRIA1	mRNA	0.615525	7.49323e-33	34.13	54.5675	1.52584e-35
2281	ENSG00000119782	FKBP1B	mRNA	0.61511	3.79832e-05	11.38	17.73	1.56737e-06
388558	ENSG00000198482	ZNF808	mRNA	0.614158	0.0325282	0.66	1.0525	0.00478855
56475	ENSG00000177519	RPRM	mRNA	0.613547	2.0147e-05	9.18	14.5925	7.49314e-07
10307	ENSG00000113108	APBB3	mRNA	0.612847	0.000630014	6.9225	10.97	3.99206e-05
84068	ENSG00000120519	SLC10A7	mRNA	0.611697	0.00014133	2.2375	3.52	7.11009e-06
1181	ENSG00000114859	CLCN2	mRNA	0.61139	5.58312e-12	8.535	12.9875	4.54755e-14
4005	ENSG00000135363	LMO2	mRNA	0.61112	8.15734e-17	24.4525	38.595	3.95726e-19
64130	ENSG00000104863	LIN7B	mRNA	0.610903	0.00124022	8.825	14.0575	8.74253e-05
79148	ENSG00000271447	MMP28	mRNA	0.609956	0.0465759	1.7275	2.7975	0.00769338
283870	ENSG00000182685	BRICD5	mRNA	0.608829	0.00969032	7.25	11.505	0.00106497
349075	ENSG00000178665	ZNF713	mRNA	0.60786	0.00869685	0.8525	1.34	0.000931824
79026	ENSG00000124942	AHNAK	mRNA	0.607662	9.07661e-11	3.765	6.41	9.1326e-13
55139	ENSG00000163516	ANKZF1	mRNA	0.607622	3.88753e-08	9.2675	14.38	6.44934e-10
220963	ENSG00000165449	SLC16A9	mRNA	0.607118	0.00291838	1.5575	2.46	0.000243964
25956	ENSG00000075826	SEC31B	mRNA	0.605484	0.00111163	3.16	4.975	7.69629e-05
9413	ENSG00000135063	FAM189A2	mRNA	0.605039	0.0210906	1.74	2.6975	0.00277638
151613	ENSG00000163728	TTC14	mRNA	0.604274	4.15332e-05	5.1825	7.8525	1.73874e-06
2861	ENSG00000170775	GPR37	mRNA	0.602006	0.0264392	0.59	0.9325	0.00367674
100462977	ENSG00000256618	MTRNR2L1	mRNA	0.599748	1.52397e-11	81.1575	127.665	1.3417e-13
79744	ENSG00000105136	ZNF419	mRNA	0.598237	0.00324732	3.005	4.21	0.000277725
23705	ENSG00000182985	CADM1	mRNA	0.597931	1.00257e-33	27.635	43.3375	1.92144e-36
2200	ENSG00000166147	FBN1	mRNA	0.59648	2.01968e-05	1.09	1.705	7.52376e-07
25830	ENSG00000130540	SULT4A1	mRNA	0.59556	0.0394451	1.79	2.99	0.00616824
152926	ENSG00000163644	PPM1K	mRNA	0.594466	0.00512392	0.7875	1.16	0.000485172
55599	ENSG00000185946	RNPC3	mRNA	0.594134	0.000351771	6.46	10.1175	2.03516e-05
5295	ENSG00000145675	PIK3R1	mRNA	0.592329	2.35613e-26	14.1875	22.11	6.06776e-29
101060684		NBPF26	mRNA	0.590583	2.27787e-18	9.325	14.5375	9.68611e-21
388591	ENSG00000158286	RNF207	mRNA	0.590502	0.030653	1.3	1.98	0.00443722
1268	ENSG00000118432	CNR1	mRNA	0.590214	5.27946e-23	11.09	17.1875	1.73906e-25
80298	ENSG00000120832	MTERF2	mRNA	0.589759	0.00064976	4.765	7.0575	4.14442e-05
54795	ENSG00000130529	TRPM4	mRNA	0.588439	6.64042e-06	3.7425	5.8625	2.16747e-07
8906	ENSG00000213983	AP1G2	mRNA	0.584097	0.00548076	2.735	4.07	0.000525853
51141	ENSG00000125629	INSIG2	mRNA	0.58407	0.0296934	1.265	2.0425	0.00425385
6095	ENSG00000069667	RORA	mRNA	0.583114	0.000593711	0.675	1.0375	3.72292e-05
88	ENSG00000077522	ACTN2	mRNA	0.582777	7.11786e-07	4.24	6.5825	1.64124e-08
3488	ENSG00000115461	IGFBP5	mRNA	0.580888	4.63694e-06	1.8175	2.8175	1.43299e-07
165631	ENSG00000173200	PARP15	mRNA	0.579063	0.00789075	1.205	1.8575	0.00082466
152404	ENSG00000144847	IGSF11	mRNA	0.575315	1.04399e-19	16.8325	26.0575	4.18921e-22
9170	ENSG00000064547	LPAR2	mRNA	0.572841	0.000274834	6.0575	9.2825	1.53902e-05
55603	ENSG00000112773	TENT5A	mRNA	0.571948	0.0101091	0.8975	1.3775	0.0011225
549	ENSG00000148090	AUH	mRNA	0.571829	0.0299432	1.35	1.8675	0.0043004
729978	ENSG00000234719	NPIPB2	mRNA	0.571644	0.0267219	4.4475	6.94	0.00372988
6430	ENSG00000100650	SRSF5	mRNA	0.571015	5.51615e-13	45.6425	67.405	3.96441e-15
57406	ENSG00000163686	ABHD6	mRNA	0.570779	0.0169257	1.745	2.665	0.00212268
129531	ENSG00000158411	MITD1	mRNA	0.570757	0.0241513	4.7375	7.33	0.00327764
79605	ENSG00000177614	PGBD5	mRNA	0.570506	4.7879e-07	7.695	11.8375	1.06672e-08
9256	ENSG00000005379	TSPOAP1	mRNA	0.569343	0.000180318	1.665	2.595	9.48192e-06
9098	ENSG00000129204	USP6	mRNA	0.567135	0.00150853	1.0425	1.605	0.000110043
10335	ENSG00000072952	MRVI1	mRNA	0.566716	0.000168118	1.6725	2.5575	8.73968e-06
83660	ENSG00000171914	TLN2	mRNA	0.565357	1.11556e-24	7.7525	11.8675	3.14016e-27
90187	ENSG00000183798	EMILIN3	mRNA	0.564264	1.4764e-09	8.68	13.2925	1.84805e-11
50863	ENSG00000182667	NTM	mRNA	0.56194	6.77657e-15	12.5525	17.8925	3.89621e-17
653319	ENSG00000196123	KIAA0895L	mRNA	0.560029	0.0263717	12.6375	19.2925	0.00365795
8643	ENSG00000117425	PTCH2	mRNA	0.5587	3.43126e-07	5.145	7.845	7.42585e-09
219287	ENSG00000165566	AMER2	mRNA	0.554544	2.23e-20	6.81	10.2975	8.28051e-23
3977	ENSG00000113594	LIFR	mRNA	0.553692	6.15449e-12	14.42	21.6925	5.08666e-14
3965	ENSG00000168961	LGALS9	mRNA	0.553597	0.0339723	3.1425	4.805	0.00506204
4194	ENSG00000198625	MDM4	mRNA	0.55274	1.70318e-08	2.6425	3.875	2.59094e-10
583	ENSG00000125124	BBS2	mRNA	0.5527	6.97577e-13	21.7325	32.915	5.18054e-15
10561	ENSG00000137965	IFI44	mRNA	0.552424	0.0188241	1.9125	2.5325	0.00240925
285464	ENSG00000163945	CRIPAK	mRNA	0.551468	0.00137314	1.6975	2.575	9.92623e-05
153222	ENSG00000164463	CREBRF	mRNA	0.549657	0.0179915	0.5475	0.83	0.00229082
644150	ENSG00000122574	WIPF3	mRNA	0.548404	3.27147e-07	4.0575	6.15	7.03394e-09
199223	ENSG00000168026	TTC21A	mRNA	0.548117	0.0414006	0.9875	1.4475	0.00657074
440295	ENSG00000197978	GOLGA6L9	mRNA	0.547734	0.00034668	2.48	3.815	2.00363e-05
728841		NBPF8	mRNA	0.544692	3.13602e-06	3.34	5.0375	9.12801e-08
387921	ENSG00000188811	NHLRC3	mRNA	0.544581	0.00312473	1.8325	2.775	0.000264059
8646	ENSG00000090539	CHRD	mRNA	0.543186	0.00135299	2.915	4.4025	9.74e-05
1195	ENSG00000013441	CLK1	mRNA	0.542506	0.000164087	7.385	11.15	8.46914e-06
652968	ENSG00000239282	CASTOR1	mRNA	0.542392	0.000115946	6.87	10.38	5.67334e-06
1153	ENSG00000099622	CIRBP	mRNA	0.541796	8.59447e-11	69.765	104.565	8.54454e-13
23263	ENSG00000126217	MCF2L	mRNA	0.541407	4.16233e-14	9.0575	13.66	2.66736e-16
114823	ENSG00000167615	LENG8	mRNA	0.540087	0.00465234	78.3525	113.868	0.000429451
112611	ENSG00000013392	RWDD2A	mRNA	0.540006	0.000571725	2.55	3.7825	3.56451e-05
101060376	ENSG00000274512	TBC1D3L	mRNA	0.539664	0.02921	3.135	4.645	0.00417093
53344	ENSG00000204116	CHIC1	mRNA	0.537523	0.0056082	1.1325	1.685	0.000540829
57337	ENSG00000138468	SENP7	mRNA	0.535922	1.64758e-05	3.2475	4.96	5.94024e-07
1052	ENSG00000221869	CEBPD	mRNA	0.534945	0.00695982	6.185	9.3375	0.000701594
9617	ENSG00000120662	MTRF1	mRNA	0.534279	0.01397	2.315	3.1575	0.00166833
54468	ENSG00000164654	MIOS	mRNA	0.533604	3.5593e-06	5.095	7.5825	1.05768e-07
6843	ENSG00000139190	VAMP1	mRNA	0.533326	0.000196841	6.68	8.7075	1.05158e-05
114805	ENSG00000144278	GALNT13	mRNA	0.532144	0.00549714	1.2275	1.81	0.000528491
84152	ENSG00000131771	PPP1R1B	mRNA	0.5316	0.00270135	3.695	5.54	0.000221324
29964	ENSG00000278224	PRICKLE4	mRNA	0.530512	0.0127422	5.465	8.1925	0.00148203
51186	ENSG00000185222	TCEAL9	mRNA	0.528952	9.99165e-05	12.525	18.7975	4.75241e-06
8905	ENSG00000182287	AP1S2	mRNA	0.52728	5.45325e-14	27.125	39.7975	3.52729e-16
64772	ENSG00000167280	ENGASE	mRNA	0.526914	2.67009e-05	4.2	6.165	1.02665e-06
653857	ENSG00000106526	ACTR3C	mRNA	0.525356	0.0122721	0.7725	1.1325	0.00141705
57396	ENSG00000113240	CLK4	mRNA	0.525051	0.00153735	5.065	7.5525	0.000112514
256471	ENSG00000164073	MFSD8	mRNA	0.524863	0.0159946	1.33	1.78	0.00197813
100288332	ENSG00000183793	NPIPA5	mRNA	0.523021	5.20121e-06	19.12	28.125	1.63852e-07
1119	ENSG00000110721	CHKA	mRNA	0.522402	3.59336e-09	14.82	21.2675	4.84222e-11
9515	ENSG00000145087	STXBP5L	mRNA	0.517024	0.0108484	0.775	1.0925	0.00122732
199870	ENSG00000009780	FAM76A	mRNA	0.516674	0.00739885	1.885	2.835	0.000760845
256987	ENSG00000164300	SERINC5	mRNA	0.515892	1.72476e-18	22.735	33.63	7.23085e-21
100463488	ENSG00000256045	MTRNR2L10	mRNA	0.515493	0.0405248	4.3775	6.5325	0.00640503
7148	ENSG00000168477	TNXB	mRNA	0.515018	0.0380318	1.185	1.6875	0.00585287
389114	ENSG00000182983	ZNF662	mRNA	0.514747	0.024362	0.96	1.425	0.00331937
92597	ENSG00000173542	MOB1B	mRNA	0.514046	6.44051e-08	4.9425	7.335	1.16104e-09
130162	ENSG00000162994	CLHC1	mRNA	0.51359	0.0425956	0.935	1.375	0.00682927
55454	ENSG00000169826	CSGALNACT2	mRNA	0.512766	3.04169e-05	3.7525	5.565	1.20414e-06
23328	ENSG00000111961	SASH1	mRNA	0.511558	4.07663e-15	17.86	26.5975	2.29504e-17
56971	ENSG00000186567	CEACAM19	mRNA	0.510421	0.0476534	1.9925	2.935	0.00791416
84105	ENSG00000132570	PCBD2	mRNA	0.510069	0.0328832	2.65	3.91	0.00485853
7710	ENSG00000179909	ZNF154	mRNA	0.509598	0.000325078	2.9925	4.4925	1.86357e-05
5795	ENSG00000149177	PTPRJ	mRNA	0.509431	9.52372e-06	2.4975	3.39	3.23408e-07
10181	ENSG00000003756	RBM5	mRNA	0.509304	1.62917e-08	28.3975	40.9225	2.45884e-10
6565	ENSG00000163406	SLC15A2	mRNA	0.507449	2.1448e-11	11.9225	16.9775	1.92682e-13
55608	ENSG00000088448	ANKRD10	mRNA	0.506769	1.51905e-07	13.3	18.8525	3.00225e-09
10509	ENSG00000185033	SEMA4B	mRNA	0.506425	5.01878e-12	21.4375	31.44	4.02777e-14
9920	ENSG00000176595	KBTBD11	mRNA	0.505901	2.40236e-08	5.25	7.7275	3.75526e-10
51560	ENSG00000154917	RAB6B	mRNA	0.505749	2.04747e-20	19.9525	29.325	7.48012e-23
79037	ENSG00000213413	PVRIG	mRNA	0.504408	0.00100678	10.8575	16.005	6.84238e-05
4267	ENSG00000002586	CD99	mRNA	0.504094	2.79823e-14	264.075	389.413	1.74292e-16
124491	ENSG00000166822	TMEM170A	mRNA	0.503586	1.16759e-06	3.9725	5.81	2.93699e-08
6575	ENSG00000168575	SLC20A2	mRNA	0.502905	8.65168e-13	13.615	19.635	6.47697e-15
7746	ENSG00000137185	ZSCAN9	mRNA	0.501874	0.0489953	2.0075	2.8225	0.00819865
757	ENSG00000142188	TMEM50B	mRNA	0.501642	2.26201e-05	7.625	11.205	8.50776e-07
147686	ENSG00000196724	ZNF418	mRNA	0.500098	0.0396154	1.3875	2.0475	0.00621148
3300	ENSG00000135924	DNAJB2	mRNA	0.498524	2.47355e-12	45.01	63.75	1.89623e-14
10057	ENSG00000114770	ABCC5	mRNA	0.498438	4.25107e-05	5.215	7.7025	1.78985e-06
1540	ENSG00000083799	CYLD	mRNA	0.497756	0.00769248	1.44	1.9275	0.00079978
7277	ENSG00000127824	TUBA4A	mRNA	0.496651	0.00970119	4.66	6.9525	0.00106674
55082	ENSG00000134884	ARGLU1	mRNA	0.495868	8.84992e-08	35	49.2975	1.659e-09
8082	ENSG00000123096	SSPN	mRNA	0.495522	0.0380281	1.1	1.6025	0.00584803
10272	ENSG00000070404	FSTL3	mRNA	0.49452	0.00469993	3.0225	4.4075	0.000436018
197342	ENSG00000197774	EME2	mRNA	0.494319	0.0291167	4.6575	6.855	0.0041538
619208	ENSG00000203778	FAM229B	mRNA	0.493326	0.0287091	6.8525	8.7925	0.00408018
378108	ENSG00000174353	TRIM74	mRNA	0.493073	0.000109839	14.3875	20.9075	5.31532e-06
9465	ENSG00000118507	AKAP7	mRNA	0.491759	3.56251e-06	8.7325	12.6725	1.06254e-07
221078	ENSG00000241058	NSUN6	mRNA	0.491752	0.0432413	2.1025	2.9325	0.00697165
4126	ENSG00000109323	MANBA	mRNA	0.490883	7.18318e-05	4.0475	6.01	3.26528e-06
10520	ENSG00000121417	ZNF211	mRNA	0.490686	0.00363562	3.37	4.9775	0.000317902
80279	ENSG00000108465	CDK5RAP3	mRNA	0.489656	7.55425e-08	30.865	42.3725	1.38897e-09
80325	ENSG00000114626	ABTB1	mRNA	0.489421	0.0267213	2.71	3.585	0.00372566
23462	ENSG00000164683	HEY1	mRNA	0.489045	0.000159723	7.3875	10.7475	8.17787e-06
29094	ENSG00000119862	LGALSL	mRNA	0.488584	4.1809e-06	5.9525	8.6575	1.27453e-07
89849	ENSG00000168010	ATG16L2	mRNA	0.488113	0.000614726	5.61	8.075	3.86942e-05
7769	ENSG00000167380	ZNF226	mRNA	0.487163	0.00280834	2.9975	4.195	0.000232949
266743	ENSG00000174576	NPAS4	mRNA	-0.486863	0.0165864	4.6375	3.4675	0.00207417
126789	ENSG00000169972	PUSL1	mRNA	-0.488402	0.00215487	15.51	11.5425	0.000168291
3671	ENSG00000129009	ISLR	mRNA	-0.489662	0.0110299	4.8475	3.52	0.00125116
5156	ENSG00000134853	PDGFRA	mRNA	-0.489761	4.18643e-12	32.195	23.91	3.3347e-14
4605	ENSG00000101057	MYBL2	mRNA	-0.4912	1.66997e-16	127.01	93.65	8.30137e-19
353	ENSG00000198931	APRT	mRNA	-0.491584	6.74258e-13	108.215	78.6725	4.96698e-15
9148	ENSG00000107954	NEURL1	mRNA	-0.492508	0.00027399	5.16	3.755	1.53265e-05
5662	ENSG00000059915	PSD	mRNA	-0.493068	0.000287686	5.355	3.965	1.62477e-05
991	ENSG00000117399	CDC20	mRNA	-0.493158	9.18993e-20	133.248	98.3525	3.57756e-22
81620	ENSG00000167513	CDT1	mRNA	-0.493766	1.38855e-09	39.97	29.4225	1.71313e-11
2275	ENSG00000183386	FHL3	mRNA	-0.494264	4.7579e-05	25.03	18.01	2.05738e-06
8061	ENSG00000175592	FOSL1	mRNA	-0.496599	0.000398814	11.82	8.675	2.34793e-05
200150	ENSG00000180287	PLD5	mRNA	-0.497392	0.0196285	2.1525	1.555	0.00253453
30811	ENSG00000142149	HUNK	mRNA	-0.497989	0.000109336	3.2425	2.415	5.27789e-06
56097	ENSG00000240764	PCDHGC5	mRNA	-0.500227	9.64295e-06	5.77	4.2625	3.28612e-07
55247	ENSG00000109674	NEIL3	mRNA	-0.50255	0.0270118	5.3925	3.9825	0.00378072
390940	ENSG00000234465	PINLYP	mRNA	-0.502974	0.0140328	16.14	12.4125	0.00167751
10195	ENSG00000214160	ALG3	mRNA	-0.504522	2.73326e-10	57.8575	42.1625	3.00456e-12
8438	ENSG00000085999	RAD54L	mRNA	-0.506238	3.97911e-06	13.6625	9.9775	1.20348e-07
83742	ENSG00000155254	MARVELD1	mRNA	-0.506782	2.41995e-05	9.955	7.27	9.15976e-07
4288	ENSG00000148773	MKI67	mRNA	-0.50819	1.87991e-24	83.9175	61.2875	5.40431e-27
170825	ENSG00000180613	GSX2	mRNA	-0.512411	0.0162304	7.1325	5.2025	0.00201604
392617	ENSG00000225968	ELFN1	mRNA	-0.512644	0.0302538	1.7125	1.26	0.00436493
90381	ENSG00000140534	TICRR	mRNA	-0.513326	1.14995e-11	11.0375	8.01	9.9864e-14
55714	ENSG00000218336	TENM3	mRNA	-0.513793	0.000145357	3.66	2.6525	7.33081e-06
286183	ENSG00000185942	NKAIN3	mRNA	-0.515198	0.00822988	2.5575	2.0375	0.000865525
2030	ENSG00000112759	SLC29A1	mRNA	-0.517024	2.03586e-07	13.58	9.8025	4.13341e-09
53340	ENSG00000064199	SPA17	mRNA	-0.517242	0.00265485	13.615	9.8925	0.000216401
115123	ENSG00000173926	MARCH3	mRNA	-0.518253	0.0254363	1.455	1.1625	0.00350383
23129	ENSG00000004399	PLXND1	mRNA	-0.51833	1.66716e-05	4.91	3.5675	6.05078e-07
2000	ENSG00000102034	ELF4	mRNA	-0.518856	0.00731039	2.825	2.0325	0.000749121
2199	ENSG00000163520	FBLN2	mRNA	-0.522161	5.97447e-14	75.9475	54.735	3.97177e-16
114900	ENSG00000172247	C1QTNF4	mRNA	-0.527076	0.0146293	5.3275	3.55	0.00176284
90050	ENSG00000140067	FAM181A	mRNA	-0.532895	7.81782e-07	17.55	12.6025	1.83073e-08
4900	ENSG00000154146	NRGN	mRNA	-0.533347	2.17116e-14	180.702	129.845	1.32634e-16
1958	ENSG00000120738	EGR1	mRNA	-0.534013	9.75374e-20	143.352	102.55	3.85546e-22
116412	ENSG00000152475	ZNF837	mRNA	-0.536665	0.0334317	3.2175	2.3475	0.0049656
101927423	ENSG00000274897	PANO1	mRNA	-0.537022	0.0400541	3.2625	2.3425	0.00630425
89944	ENSG00000149328	GLB1L2	mRNA	-0.546048	1.66536e-06	9.1	6.4725	4.43842e-08
814	ENSG00000152495	CAMK4	mRNA	-0.547421	0.000411418	1.18	0.8325	2.43526e-05
2819	ENSG00000167588	GPD1	mRNA	-0.554334	0.0441877	1.745	1.2375	0.00716393
3642	ENSG00000173404	INSM1	mRNA	-0.557408	0.0486431	2.85	2.0175	0.00812806
9844	ENSG00000155849	ELMO1	mRNA	-0.55918	0.00128624	4.405	3.0825	9.12918e-05
387597	ENSG00000143195	ILDR2	mRNA	-0.559569	3.60217e-16	13.55	9.5275	1.83377e-18
23616	ENSG00000100092	SH3BP1	mRNA	-0.559853	0.0323716	2.2125	1.555	0.00475968
10046	ENSG00000013619	MAMLD1	mRNA	-0.56181	7.04641e-18	19.59	13.7375	3.08072e-20
9750	ENSG00000111913	RIPOR2	mRNA	-0.565395	0.0498562	1.34	0.8725	0.00837258
83715	ENSG00000187017	ESPN	mRNA	-0.569214	3.83647e-14	51.6075	36.04	2.43556e-16
117584	ENSG00000092871	RFFL	mRNA	-0.569313	8.52848e-15	24.05	16.8075	5.00564e-17
340348	ENSG00000158457	TSPAN33	mRNA	-0.571719	0.0241281	3.84	2.755	0.00327306
2302	ENSG00000129654	FOXJ1	mRNA	-0.572746	0.0284989	2.525	1.76	0.00403494
6876	ENSG00000149591	TAGLN	mRNA	-0.573209	6.11059e-08	10.5	7.2875	1.09425e-09
9572	ENSG00000126368	NR1D1	mRNA	-0.574636	0.000214567	7.4125	5.1525	1.1617e-05
3371	ENSG00000041982	TNC	mRNA	-0.577072	2.36451e-37	388.095	270.42	3.96517e-40
64409	ENSG00000185274	GALNT17	mRNA	-0.581705	0.00199438	2.9	1.9925	0.000154801
1749	ENSG00000105880	DLX5	mRNA	-0.583924	0.0318761	3.3775	2.3775	0.00466866
79987	ENSG00000165124	SVEP1	mRNA	-0.585528	0.0201633	0.53	0.365	0.00262532
26256	ENSG00000154040	CABYR	mRNA	-0.586097	0.037079	4.2625	2.8675	0.00567048
29775	ENSG00000100065	CARD10	mRNA	-0.589444	0.0133984	1.495	1.03	0.0015768
147645	ENSG00000186806	VSIG10L	mRNA	-0.595057	0.000386756	2.915	1.9975	2.26305e-05
11135	ENSG00000128283	CDC42EP1	mRNA	-0.599418	6.31524e-15	84.585	57.88	3.59315e-17
10777	ENSG00000172995	ARPP21	mRNA	-0.601012	0.0106117	1.5625	1.075	0.00119164
8407	ENSG00000158710	TAGLN2	mRNA	-0.603075	1.75661e-22	266.71	182.47	5.8915e-25
6382	ENSG00000115884	SDC1	mRNA	-0.605227	2.05153e-06	6.46	4.3675	5.63965e-08
63876	ENSG00000165495	PKNOX2	mRNA	-0.605296	6.10288e-17	17	11.5775	2.92406e-19
5648	ENSG00000127241	MASP1	mRNA	-0.610802	2.4566e-06	6.405	4.445	6.99194e-08
4435	ENSG00000125931	CITED1	mRNA	-0.611874	1.4119e-08	58.015	38.7525	2.09709e-10
3159	ENSG00000137309	HMGA1	mRNA	-0.612887	6.92946e-22	311.335	211.488	2.36557e-24
79570	ENSG00000084628	NKAIN1	mRNA	-0.624791	0.000258109	4.07	2.73	1.4299e-05
5327	ENSG00000104368	PLAT	mRNA	-0.625124	1.2234e-11	10.085	6.7975	1.06975e-13
4036	ENSG00000081479	LRP2	mRNA	-0.627241	0.0427911	0.25	0.165	0.00687699
10398	ENSG00000101335	MYL9	mRNA	-0.631467	6.73174e-05	12.4425	8.475	3.02781e-06
2735	ENSG00000111087	GLI1	mRNA	-0.632737	0.0024244	2.495	1.6725	0.000195149
4016	ENSG00000129038	LOXL1	mRNA	-0.643377	0.00543943	2.8925	1.9975	0.000519933
541468	ENSG00000171357	LURAP1	mRNA	-0.648556	0.0467253	2.2575	1.495	0.00772085
440519	ENSG00000196081	ZNF724	mRNA	-0.649898	0.0170904	1.8075	1.195	0.00214539
113179	ENSG00000213638	ADAT3	mRNA	-0.652615	0.00148379	8.2725	5.5475	0.000108061
85376	ENSG00000275793	RIMBP3	mRNA	-0.655998	0.0100668	1.395	0.9175	0.00111659
124925	ENSG00000063015	SEZ6	mRNA	-0.661948	8.57273e-25	39.65	25.8625	2.36177e-27
753	ENSG00000168675	LDLRAD4	mRNA	-0.664755	2.67009e-05	1.345	0.8825	1.0252e-06
494514		TYMSOS	mRNA	-0.679218	0.0135249	6.6125	4.2975	0.00159493
84858	ENSG00000165655	ZNF503	mRNA	-0.682452	9.42315e-05	3.805	2.4525	4.43588e-06
114	ENSG00000155897	ADCY8	mRNA	-0.690913	3.75854e-11	8.1775	5.1625	3.53411e-13
8913	ENSG00000006283	CACNA1G	mRNA	-0.692385	5.28873e-05	1.4725	0.945	2.29959e-06
9975	ENSG00000174738	NR1D2	mRNA	-0.697133	4.26348e-05	2.035	1.31	1.79762e-06
3084	ENSG00000157168	NRG1	mRNA	-0.704796	2.11833e-10	7.75	5.1175	2.28363e-12
22997	ENSG00000080854	IGSF9B	mRNA	-0.707116	0.00100622	2.355	1.475	6.82788e-05
57211	ENSG00000112414	ADGRG6	mRNA	-0.723631	0.00100678	0.99	0.6225	6.84373e-05
11248	ENSG00000182575	NXPH3	mRNA	-0.730951	0.000171066	1.6375	1.0225	8.91364e-06
23452	ENSG00000136859	ANGPTL2	mRNA	-0.73222	3.72717e-19	13.795	8.485	1.51792e-21
399947	ENSG00000185742	C11orf87	mRNA	-0.733333	0.00318297	1.2625	0.79	0.000270506
114907	ENSG00000156804	FBXO32	mRNA	-0.739367	0.0183977	0.5675	0.3575	0.00234915
53335	ENSG00000119866	BCL11A	mRNA	-0.740305	0.00425535	1.49	0.7725	0.000385344
80144	ENSG00000138759	FRAS1	mRNA	-0.746642	0.0487134	0.2175	0.1375	0.00814272
256691	ENSG00000165072	MAMDC2	mRNA	-0.754209	0.00280834	1.665	1.055	0.000232847
249	ENSG00000162551	ALPL	mRNA	-0.754446	5.99112e-16	14.8175	9.2175	3.15756e-18
1959	ENSG00000122877	EGR2	mRNA	-0.764029	2.85817e-07	5.64	3.455	6.04261e-09
7368	ENSG00000174607	UGT8	mRNA	-0.765318	0.00453009	1.135	0.7	0.000416463
27112	ENSG00000130054	FAM155B	mRNA	-0.774374	0.00843832	1.12	0.665	0.000898059
100132074		FOXO6	mRNA	-0.77563	0.00481509	1.825	1.1075	0.000449586
374378	ENSG00000110328	GALNT18	mRNA	-0.779763	0.0112807	1.63	0.9125	0.00128772
642938	ENSG00000188916	INSYN2	mRNA	-0.790307	0.0105853	0.9725	0.5725	0.00118805
11346	ENSG00000171992	SYNPO	mRNA	-0.790551	8.47877e-34	32.1125	19.22	1.57419e-36
55079	ENSG00000153266	FEZF2	mRNA	-0.80071	0.000421552	3.5025	2.0875	2.50452e-05
6658	ENSG00000134595	SOX3	mRNA	-0.80317	4.12619e-17	34.845	20.705	1.92128e-19
135152	ENSG00000112309	B3GAT2	mRNA	-0.823233	2.43726e-11	15.07	8.8325	2.21874e-13
338382	ENSG00000276600	RAB7B	mRNA	-0.827137	5.07383e-13	9.22	5.46	3.61613e-15
51334	ENSG00000184838	PRR16	mRNA	-0.84134	0.0237985	1.735	1.0225	0.00321409
6347	ENSG00000108691	CCL2	mRNA	-0.841754	5.70629e-52	174.26	101.703	6.83511e-55
4810	ENSG00000188158	NHS	mRNA	-0.852076	0.00904008	0.575	0.335	0.000982135
2995	ENSG00000136732	GYPC	mRNA	-0.866176	0.000431449	4.945	2.84	2.57882e-05
57569	ENSG00000137727	ARHGAP20	mRNA	-0.870246	0.00039271	0.8925	0.5175	2.30494e-05
7004	ENSG00000197905	TEAD4	mRNA	-0.874386	0.00834447	2.48	1.395	0.000881575
5742	ENSG00000095303	PTGS1	mRNA	-0.930242	3.13766e-20	7.9	4.325	1.18388e-22
2039	ENSG00000158856	DMTN	mRNA	-0.942939	0.00114405	1.6075	0.8575	7.96871e-05
344838	ENSG00000188582	PAQR9	mRNA	-0.948142	0.0313467	1.1175	0.6	0.00456956
118738	ENSG00000265763	ZNF488	mRNA	-0.954672	0.00959854	0.73	0.395	0.00105201
8835	ENSG00000120833	SOCS2	mRNA	-0.962624	1.91402e-07	3.97	2.3075	3.84019e-09
8482	ENSG00000138623	SEMA7A	mRNA	-0.97082	9.71879e-05	2.3025	1.205	4.59252e-06
1280	ENSG00000139219	COL2A1	mRNA	-0.980611	0.00347915	0.6325	0.3325	0.000301095
388585	ENSG00000197921	HES5	mRNA	-1.04476	3.6419e-06	6.25	3.1125	1.0884e-07
9890	ENSG00000117600	PLPPR4	mRNA	-1.08118	2.73326e-10	2.47	1.2	3.01204e-12
445	ENSG00000130707	ASS1	mRNA	-1.10341	4.20069e-19	14.3025	6.91	1.73593e-21
8870	ENSG00000137331	IER3	mRNA	-1.19845	0.0163869	1.345	0.6075	0.00204333
285800	ENSG00000176381	PRR18	mRNA	-1.20024	0.0307122	0.83	0.3725	0.00445131
26047	ENSG00000174469	CNTNAP2	mRNA	-1.20316	6.15749e-12	1.06	0.4775	5.12602e-14
170690	ENSG00000145536	ADAMTS16	mRNA	-1.24517	0.0189416	0.3675	0.16	0.00242768
6572	ENSG00000187714	SLC18A3	mRNA	-1.27592	2.12492e-09	3.7625	1.61	2.76162e-11
29951	ENSG00000165966	PDZRN4	mRNA	-1.28407	0.0182205	0.4475	0.185	0.00232435
1101	ENSG00000136457	CHAD	mRNA	-1.55556	0.00052478	1.38	0.485	3.2341e-05
200373	ENSG00000163075	CFAP221	mRNA	-2.00909	0.0264392	0.33	0.1	0.00367736
55200	ENSG00000008323	PLEKHG6	mRNA	-2.36315	0.0396307	0.175	0.035	0.00621625
102723722		LOC102723722	mRNA	-4.69955	0.00249698	0.955	0.045	0.000201589
8363	ENSG00000197238	HIST1H4J	mRNA	-5.13457	0.00294008	1.3425	0	0.000246184
100526832	ENSG00000213160	PHOSPHO2-KLHL23	mRNA	-20.86	4.33955e-08	0.25	0	7.38116e-10

## Sheet: solvent vs T3 (THR)
Gene ID	Ensembl Gene ID	Gene Symbol	Type	log2 (T3 / SC_Diff)	Qvalue (T3 / SC_Diff)	SC_Diff Average FPKM	T3 Average FPKM	Pvalue(T3 / SC_Diff)
100526740	ENSG00000248919	ATP5MF-PTCD1	mRNA	21.534	3.88039e-08	0	0.4575	2.00293e-10
8532	ENSG00000109625	CPZ	mRNA	7.83861	5.44426e-11	0.0075	1.795	1.93803e-13
284076	ENSG00000170703	TTLL6	mRNA	6.98872	3.67699e-08	0.005	0.79	1.87613e-10
55806	ENSG00000168453	HR	mRNA	6.25557	0	0.555	43.415	0
1428	ENSG00000103316	CRYM	mRNA	5.807	1.00546e-07	0.03	1.7825	5.72673e-10
114897	ENSG00000173918	C1QTNF1	mRNA	5.37892	4.85542e-160	0.59	24.955	8.6421e-164
107987373	ENSG00000276345	LOC107987373	mRNA	5.30709	2.38428e-07	0.12	3.6075	1.51361e-09
1735	ENSG00000197406	DIO3	mRNA	5.24709	8.02589e-06	0.0225	0.835	8.04732e-08
5322	ENSG00000127472	PLA2G5	mRNA	4.97602	0.0364426	0	0.2825	0.00284103
285679	ENSG00000204661	C5orf60	mRNA	4.86358	0.0365445	0	0.26	0.0028579
112268393		LOC112268393	pseudo	4.84608	0.046241	0	0.18	0.00401917
1396	ENSG00000213145	CRIP1	mRNA	4.45096	0.0233405	0.035	0.9575	0.00149695
56920	ENSG00000010319	SEMA3G	mRNA	4.44975	0.0342854	0.0025	0.0825	0.00260894
151306	ENSG00000179921	GPBAR1	mRNA	4.30536	0.0326296	0.0175	0.405	0.00241722
7253	ENSG00000165409	TSHR	mRNA	4.26736	4.15128e-12	0.1275	1.5125	1.20684e-14
56169	ENSG00000147697	GSDMC	mRNA	4.22311	0.00219717	0.035	0.6675	5.90519e-05
51086	ENSG00000116783	TNNI3K	mRNA	4.06245	0.00140466	0.025	0.335	3.36684e-05
7122	ENSG00000184113	CLDN5	mRNA	3.95141	4.01014e-28	0.3725	5.9475	4.52048e-31
7075	ENSG00000066056	TIE1	mRNA	3.69321	0.0322106	0.0225	0.2325	0.00236396
100996747		LOC100996747	mRNA	3.52543	0.00849322	3.0975	36.4375	0.000350714
687	ENSG00000119138	KLF9	mRNA	3.51109	4.74239e-46	0.3275	3.9025	3.37637e-49
83742	ENSG00000155254	MARVELD1	mRNA	3.32753	5.14568e-176	3.9625	41.375	6.10582e-180
57512	ENSG00000151025	GPR158	mRNA	3.00018	1.04515e-67	0.63	5.3425	4.96069e-71
85445	ENSG00000152910	CNTNAP4	mRNA	2.92802	0.0285345	0.02	0.135	0.00196212
342538	ENSG00000253506	NACA2	mRNA	2.79579	0.0206052	0.19	1.365	0.00125917
114960	ENSG00000213265	TSGA13	mRNA	2.784	0.0129783	0.0875	0.58	0.000645346
4828	ENSG00000197696	NMB	mRNA	2.53615	2.46095e-96	11.9725	72.2275	7.30037e-100
56256	ENSG00000082497	SERTAD4	mRNA	2.40196	6.91515e-07	0.185	0.785	4.80019e-09
50509	ENSG00000080573	COL5A3	mRNA	2.37285	3.17667e-62	4.3475	24.145	2.07318e-65
284612	ENSG00000143028	SYPL2	mRNA	2.34982	0.0189311	0.0525	0.28	0.00110745
8331	ENSG00000276368	HIST1H2AJ	mRNA	2.28269	0.0497171	0.465	2.2525	0.00444814
3487	ENSG00000141753	IGFBP4	mRNA	2.2782	2.24621e-107	20.6275	103.927	5.33068e-111
143244	ENSG00000253626	EIF5AL1	mRNA	2.2723	0.0204859	0.0575	0.29	0.00124945
26153	ENSG00000066735	KIF26A	mRNA	2.19506	1.22654e-62	1.195	5.58	6.54932e-66
340547	ENSG00000101842	VSIG1	mRNA	2.19258	0.0338592	0.1025	0.445	0.00255531
1512	ENSG00000103811	CTSH	mRNA	2.09476	3.27672e-24	2.1	9.2525	4.08253e-27
126868	ENSG00000173212	MAB21L3	mRNA	2.08726	0.000312008	0.215	0.9525	5.38679e-06
4923	ENSG00000101188	NTSR1	mRNA	2.03201	1.86258e-08	0.305	1.305	9.0615e-11
56892	ENSG00000176907	TCIM	mRNA	1.94748	2.54334e-22	2.325	9.295	3.62149e-25
100996741		100996741	mRNA	1.93658	0.04697	0.0875	0.31	0.00409925
388115	ENSG00000188549	CCDC9B	mRNA	1.88324	1.28954e-34	1.95	7.4675	1.14762e-37
10225	ENSG00000153283	CD96	mRNA	1.85327	0.0458064	0.1575	0.5625	0.00396781
379	ENSG00000175906	ARL4D	mRNA	1.84904	2.31161e-35	6.6225	24.75	1.78291e-38
1601	ENSG00000153071	DAB2	mRNA	1.84188	1.22004e-05	0.25	0.925	1.25225e-07
3745	ENSG00000158445	KCNB1	mRNA	1.82895	5.80543e-09	0.2075	0.77	2.58325e-11
4217	ENSG00000197442	MAP3K5	mRNA	1.79507	3.41339e-17	1.3325	4.8	5.87294e-20
203102	ENSG00000197140	ADAM32	mRNA	1.78737	0.00608342	0.255	0.915	0.000220887
441478	ENSG00000198435	NRARP	mRNA	1.7488	2.37177e-62	17.245	60.2	1.40716e-65
1628	ENSG00000105516	DBP	mRNA	1.71332	1.23761e-26	8.1825	28.0475	1.46853e-29
79870	ENSG00000164929	BAALC	mRNA	1.70149	1.38704e-79	17.7175	59.7675	5.76048e-83
100133301		100133301	mRNA	1.66422	0.0366479	0.11	0.355	0.00287803
79366	ENSG00000198157	HMGN5	mRNA	1.63843	8.76858e-15	1.61	5.215	1.92487e-17
8061	ENSG00000175592	FOSL1	mRNA	1.63067	0.00839833	0.53	1.725	0.000343806
378708	ENSG00000175279	CENPS	mRNA	1.62896	0.0107419	0.645	2.0325	0.000495827
84275	ENSG00000171612	SLC25A33	mRNA	1.58958	5.00819e-15	5.1725	16.09	9.80542e-18
6866	ENSG00000166863	TAC3	mRNA	1.55752	7.35051e-13	4.6875	14.335	1.87524e-15
158399	ENSG00000173258	ZNF483	mRNA	1.55388	2.64349e-11	0.395	1.3175	9.09654e-14
90427	ENSG00000104081	BMF	mRNA	1.53963	1.85292e-18	2.3275	7.0025	2.9682e-21
6653	ENSG00000137642	SORL1	mRNA	1.5237	5.79909e-31	3.24	9.975	5.50492e-34
2899	ENSG00000163873	GRIK3	mRNA	1.48146	1.00383e-86	14.535	42.2175	3.57339e-90
360200	ENSG00000178297	TMPRSS9	mRNA	1.48078	0.0159333	0.3025	1.1025	0.00084795
441869	ENSG00000235098	ANKRD65	mRNA	1.43862	0.0393605	0.3525	0.8975	0.00320162
91584	ENSG00000221866	PLXNA4	mRNA	1.33979	1.08945e-19	2.865	7.62	1.68056e-22
8644	ENSG00000196139	AKR1C3	mRNA	1.2739	7.23301e-07	2.955	7.3425	5.10666e-09
80705	ENSG00000135951	TSGA10	mRNA	1.25833	0.038722	0.215	0.4725	0.003129
157753	ENSG00000164841	TMEM74	mRNA	1.25252	0.0194519	0.1875	0.4625	0.00115292
55450	ENSG00000162545	CAMK2N1	mRNA	1.24835	4.92605e-35	19.875	49.12	4.09165e-38
80243	ENSG00000046889	PREX2	mRNA	1.2338	3.11323e-05	0.4325	0.955	3.49096e-07
57538	ENSG00000136383	ALPK3	mRNA	1.2268	6.15885e-06	0.5	1.215	5.81582e-08
100526694		MSANTD3-TMEFF1	mRNA	1.2191	0.0383545	1.145	2.7225	0.00307883
6000	ENSG00000182901	RGS7	mRNA	1.21629	0.000205272	1.0575	2.5225	3.25642e-06
9283	ENSG00000170075	GPR37L1	mRNA	1.19425	7.0596e-11	1.6175	3.8525	2.55494e-13
3675	ENSG00000005884	ITGA3	mRNA	1.17858	1.23759e-09	1.8625	4.465	5.06636e-12
114984	ENSG00000162076	FLYWCH2	mRNA	1.14638	8.30812e-12	15.195	35.9975	2.71105e-14
1299	ENSG00000092758	COL9A3	mRNA	1.14343	9.26801e-13	41.7925	95.605	2.41941e-15
4016	ENSG00000129038	LOXL1	mRNA	1.12929	0.000331364	1.6175	3.73	5.7996e-06
345222	ENSG00000188981	MSANTD1	mRNA	1.12679	0.0226618	0.3275	0.61	0.00143325
58504	ENSG00000128805	ARHGAP22	mRNA	1.10625	0.00603557	0.9075	2.1675	0.000218076
10603	ENSG00000160999	SH2B2	mRNA	1.10246	4.97251e-14	8.6625	19.8275	1.18007e-16
91942	ENSG00000164182	NDUFAF2	mRNA	1.09784	0.00222959	3.85	8.55	6.01878e-05
6636	ENSG00000139343	SNRPF	mRNA	1.06593	6.96052e-13	16.95	36.865	1.73445e-15
389015	ENSG00000180251	SLC9A4	mRNA	1.06473	0.00346922	0.85	1.8275	0.000105795
79627	ENSG00000119900	OGFRL1	mRNA	1.05671	4.72609e-24	7.9075	17.1275	6.16873e-27
124925	ENSG00000063015	SEZ6	mRNA	1.0555	5.8667e-18	26.245	56.77	9.74593e-21
5631	ENSG00000147224	PRPS1	mRNA	1.03987	1.37728e-30	25.34	54.1675	1.38913e-33
84915	ENSG00000139438	FAM222A	mRNA	1.02831	5.37687e-22	27.0425	57.3525	7.97518e-25
8323	ENSG00000164930	FZD6	mRNA	1.02539	0.00492322	0.575	1.195	0.000169706
11248	ENSG00000182575	NXPH3	mRNA	1.02464	5.97002e-12	2.805	5.935	1.84183e-14
1302	ENSG00000204248	COL11A2	mRNA	1.01764	3.25505e-07	1.3375	2.935	2.10502e-09
54865	ENSG00000160818	GPATCH4	mRNA	1.01728	1.46571e-07	3.845	8.0125	8.60903e-10
83648	ENSG00000154319	FAM167A	mRNA	1.01286	1.37608e-07	1.4475	3.05	8.00096e-10
84879	ENSG00000168389	MFSD2A	mRNA	0.986781	6.94912e-06	2.745	5.6575	6.84399e-08
10235	ENSG00000068831	RASGRP2	mRNA	0.981139	3.19076e-06	3.3225	6.98	2.70709e-08
84520	ENSG00000170270	GON7	mRNA	0.978535	0.00770331	2.885	5.895	0.00030163
84443	ENSG00000147234	FRMPD3	mRNA	0.968699	0.00142934	0.9825	2.0175	3.46841e-05
65109	ENSG00000125351	UPF3B	mRNA	0.958144	2.94152e-07	5.175	10.75	1.88481e-09
79017	ENSG00000006625	GGCT	mRNA	0.957924	3.9547e-06	5.96	11.8275	3.496e-08
9890	ENSG00000117600	PLPPR4	mRNA	0.954031	1.72373e-05	3.985	8.045	1.8306e-07
23671	ENSG00000144339	TMEFF2	mRNA	0.947269	0.0102633	1.4775	2.96	0.00046582
3682	ENSG00000083457	ITGAE	mRNA	0.943753	0.0177978	0.535	1.1175	0.00101475
3700	ENSG00000055955	ITIH4	mRNA	0.943133	0.0338592	0.715	1.4425	0.00255727
27237	ENSG00000130762	ARHGEF16	mRNA	0.942725	0.0415535	0.53	1.105	0.00344903
58527	ENSG00000146386	ABRACL	mRNA	0.941893	0.00636551	4.32	8.61	0.000233018
219699	ENSG00000107731	UNC5B	mRNA	0.940128	4.96196e-09	1.2475	2.485	2.17849e-11
1107	ENSG00000170004	CHD3	mRNA	0.938511	2.73797e-29	32.68	64.5325	2.92397e-32
5947	ENSG00000114115	RBP1	mRNA	0.933748	4.83036e-12	35.5775	70.3675	1.43292e-14
5414	ENSG00000108387	2004-09-01	mRNA	0.921913	0.0188458	1.38	2.8125	0.0010979
93145	ENSG00000105088	OLFM2	mRNA	0.916373	4.85746e-17	69.7475	144.985	8.81808e-20
140767	ENSG00000152954	NRSN1	mRNA	0.907585	3.19566e-06	5.1625	10.085	2.7302e-08
54762	ENSG00000178075	GRAMD1C	mRNA	0.893707	0.0246448	1.0925	2.0925	0.00160985
221074	ENSG00000148482	SLC39A12	mRNA	0.890821	0.029368	0.84	1.6575	0.00205602
388795	ENSG00000215529	EFCAB8	mRNA	0.889501	0.0412755	0.4775	0.92	0.00340881
126382	ENSG00000184162	NR2C2AP	mRNA	0.88872	9.14511e-05	4.2975	7.8575	1.20994e-06
11339	ENSG00000104147	OIP5	mRNA	0.883518	0.0240729	2.785	5.38	0.00156392
222962	ENSG00000164638	SLC29A4	mRNA	0.880297	3.91731e-13	43.46	83.43	9.52891e-16
219670	ENSG00000151023	ENKUR	mRNA	0.879192	3.37136e-12	7.5425	14.455	9.401e-15
51602	ENSG00000055044	NOP58	mRNA	0.87114	2.8922e-10	7.545	14.3525	1.11536e-12
57453	ENSG00000177103	DSCAML1	mRNA	0.8595	1.90711e-07	2.22	4.2625	1.18094e-09
23500	ENSG00000146122	DAAM2	mRNA	0.846792	3.48318e-05	1.315	2.4475	4.02979e-07
3397	ENSG00000125968	ID1	mRNA	0.846678	0.00595595	7.5925	14.3	0.000214492
5125	ENSG00000099139	PCSK5	mRNA	0.843769	0.00349121	0.785	1.425	0.000107087
22874	ENSG00000143850	PLEKHA6	mRNA	0.842992	3.46869e-05	0.8525	1.645	3.99244e-07
84331	ENSG00000172366	MCRIP2	mRNA	0.841549	0.0270192	3.8825	7.4125	0.00181303
338657	ENSG00000186166	CCDC84	mRNA	0.839724	0.00731758	8.99	16.8925	0.000280026
10858	ENSG00000036530	CYP46A1	mRNA	0.834751	0.0437215	1.6825	3.08	0.00371458
3858	ENSG00000186395	KRT10	mRNA	0.833611	0.00328625	2.0625	3.82	9.74613e-05
3336	ENSG00000115541	HSPE1	mRNA	0.833315	1.27415e-08	24.505	45.3725	5.8208e-11
6902	ENSG00000171530	TBCA	mRNA	0.832972	2.78644e-09	61.515	114.08	1.19029e-11
476	ENSG00000163399	ATP1A1	mRNA	0.819439	2.86892e-23	35.2225	64.84	3.91487e-26
54995	ENSG00000151093	OXSM	mRNA	0.816844	0.0187262	1.5275	3.3075	0.00108324
7071	ENSG00000155090	KLF10	mRNA	0.81569	0.000437604	5.48	10.135	8.12637e-06
129807	ENSG00000204099	NEU4	mRNA	0.812481	1.99094e-06	4.89	9.045	1.59464e-08
898	ENSG00000105173	CCNE1	mRNA	0.811018	0.000390974	3.5375	6.5625	7.05168e-06
85315	ENSG00000170915	PAQR8	mRNA	0.809456	3.48289e-12	22.795	41.6175	9.91865e-15
388524		RPSAP58	mRNA	0.804583	0.00123288	16.79	30.53	2.88197e-05
51186	ENSG00000185222	TCEAL9	mRNA	0.804124	1.84977e-06	14.855	27.01	1.45962e-08
146712	ENSG00000175711	B3GNTL1	mRNA	0.800543	0.0419607	1.93	3.0825	0.00349527
5837	ENSG00000068976	PYGM	mRNA	0.797571	0.0314411	0.7225	1.31	0.00227017
4860	ENSG00000198805	PNP	mRNA	0.791099	0.00015441	3.8975	7.01	2.23531e-06
9196	ENSG00000170049	KCNAB3	mRNA	0.790875	2.76212e-06	5.3125	9.57	2.26148e-08
81628	ENSG00000166925	TSC22D4	mRNA	0.788183	1.71757e-06	78.41	140.79	1.33493e-08
51747	ENSG00000108848	LUC7L3	mRNA	0.782776	5.01247e-12	25.9025	53.49	1.51668e-14
83482	ENSG00000261678	SCRT1	mRNA	0.782119	0.000548138	2.43	4.3375	1.05367e-05
55603	ENSG00000112773	TENT5A	mRNA	0.781613	0.0188458	0.7075	1.2625	0.00110005
92162	ENSG00000167874	TMEM88	mRNA	0.78114	0.00871614	6.6225	11.625	0.000370899
58476	ENSG00000078804	TP53INP2	mRNA	0.778483	9.33482e-15	24.935	44.8	2.10456e-17
4137	ENSG00000186868	MAPT	mRNA	0.775308	7.16327e-12	25.975	46.2925	2.29497e-14
51053	ENSG00000112312	GMNN	mRNA	0.766645	3.41818e-05	13.1425	23.315	3.89375e-07
51491	ENSG00000048162	NOP16	mRNA	0.76394	0.0215034	3.5525	6.55	0.00133355
4326	ENSG00000198598	MMP17	mRNA	0.761437	0.01488	2.86	5.0325	0.000776004
1645	ENSG00000187134	AKR1C1	mRNA	0.761328	0.00156539	4.605	8.4025	3.86356e-05
445571	ENSG00000196873	CBWD3	mRNA	0.760168	0.0338592	2.155	3.5875	0.00255653
5303	ENSG00000102309	PIN4	mRNA	0.75509	0.0264979	5.0825	8.965	0.00176705
55646	ENSG00000145220	LYAR	mRNA	0.753953	0.00646802	3.4025	5.95	0.000238689
285613	ENSG00000164620	RELL2	mRNA	0.751057	0.00442759	2.1125	3.8125	0.000145744
29089	ENSG00000077152	UBE2T	mRNA	0.736968	0.00031346	15.98	27.66	5.43045e-06
268	ENSG00000104899	AMH	mRNA	0.733825	0.0316238	3.3	5.68	0.0022965
23452	ENSG00000136859	ANGPTL2	mRNA	0.73052	1.67206e-07	36.64	63.635	1.01186e-09
23457	ENSG00000150967	ABCB9	mRNA	0.726166	0.04819	1.415	2.4825	0.00425884
9360	ENSG00000138398	PPIG	mRNA	0.725631	4.87831e-10	8.7775	18.805	1.91022e-12
215	ENSG00000101986	ABCD1	mRNA	0.716087	7.52481e-05	5.225	8.94	9.77712e-07
102723859	ENSG00000278599	TBC1D3E	mRNA	0.709281	0.0170858	2	3.385	0.000946611
59269	ENSG00000127124	HIVEP3	mRNA	0.702852	0.000401231	1.63	2.7725	7.30196e-06
136	ENSG00000170425	ADORA2B	mRNA	0.697853	0.00537108	3.17	5.425	0.00019102
84081	ENSG00000126653	NSRP1	mRNA	0.694858	1.19863e-06	8.665	14.575	9.03149e-09
9001	ENSG00000173805	HAP1	mRNA	0.693179	0.0012045	3.555	5.9675	2.78708e-05
93058	ENSG00000135469	COQ10A	mRNA	0.693034	0.00746093	4.715	8.0825	0.000287246
80818	ENSG00000125945	ZNF436	mRNA	0.692731	4.22967e-15	14.8075	24.975	8.03023e-18
26521	ENSG00000150779	TIMM8B	mRNA	0.686698	0.0305521	7.2975	12.18	0.00216973
140730	ENSG00000101098	RIMS4	mRNA	0.686625	0.000933585	2.895	4.8375	1.99955e-05
389792	ENSG00000188483	IER5L	mRNA	0.678319	0.0174819	2.57	4.275	0.00098044
163154	ENSG00000212123	PRR22	mRNA	0.677352	0.0320806	4.3575	7.2375	0.00235061
54913	ENSG00000178718	RPP25	mRNA	0.672534	0.0323103	1.845	3.055	0.00237511
9498	ENSG00000050438	SLC4A8	mRNA	0.672092	4.17679e-05	2.535	3.985	5.00571e-07
79676	ENSG00000111325	OGFOD2	mRNA	0.670522	0.00838564	2.95	4.8975	0.000342774
26230	ENSG00000146426	TIAM2	mRNA	0.670482	2.89307e-06	5.9175	10.5825	2.38586e-08
641371	ENSG00000184227	ACOT1	mRNA	0.665392	0.00163286	6.8925	11.2425	4.07853e-05
6882	ENSG00000064995	TAF11	mRNA	0.664232	4.34901e-05	9.8025	16.17	5.26778e-07
4678	ENSG00000132780	NASP	mRNA	0.661162	7.74648e-11	37.2825	62.2025	2.84949e-13
80119	ENSG00000140451	PIF1	mRNA	0.661038	0.0249154	3.49	5.685	0.00163579
79896	ENSG00000185875	THNSL1	mRNA	0.659745	0.00426946	1.635	2.675	0.000137798
202243	ENSG00000183323	CCDC125	mRNA	0.658062	0.0385214	1.56	2.485	0.00310822
8405	ENSG00000121067	SPOP	mRNA	0.656047	7.199e-10	18.6675	30.64	2.86166e-12
29893	ENSG00000131470	PSMC3IP	mRNA	0.653953	0.0043194	6.375	10.4325	0.000140435
196410	ENSG00000170439	METTL7B	mRNA	0.652896	0.000602088	10.15	16.5975	1.17167e-05
7942	ENSG00000112561	TFEB	mRNA	0.651543	0.0190761	2.7025	4.4	0.00112159
29899	ENSG00000121957	GPSM2	mRNA	0.650657	6.79364e-15	19.04	31.3	1.37042e-17
825	ENSG00000092529	CAPN3	mRNA	0.649579	0.0367037	2.79	5.3625	0.00288617
100505573	ENSG00000259330	INAFM2	mRNA	0.648644	0.000103175	5.8775	9.4875	1.3773e-06
10536	ENSG00000110811	P3H3	mRNA	0.648071	0.0284813	2.0025	3.2575	0.00195508
2171	ENSG00000164687	FABP5	mRNA	0.647332	1.58681e-07	92.935	151.34	9.50859e-10
5202	ENSG00000143256	PFDN2	mRNA	0.647233	0.00116525	19.325	31.535	2.67547e-05
7083	ENSG00000167900	TK1	mRNA	0.645079	0.00871614	8.0125	12.98	0.000371296
11151	ENSG00000102879	CORO1A	mRNA	0.644797	0.0414652	4.6425	7.79	0.00343223
85364	ENSG00000247315	ZCCHC3	mRNA	0.644383	6.6115e-06	14.0575	22.8425	6.39379e-08
51690	ENSG00000130332	LSM7	mRNA	0.641087	5.3458e-05	81.205	131.305	6.66045e-07
55036	ENSG00000141519	CCDC40	mRNA	0.638726	0.000529587	3.705	6.1225	1.00859e-05
27338	ENSG00000108106	UBE2S	mRNA	0.637419	0.000335476	151.803	244.778	5.89148e-06
4694	ENSG00000125356	NDUFA1	mRNA	0.635992	0.00570326	19.3275	31.32	0.000204038
25946	ENSG00000161642	ZNF385A	mRNA	0.635531	0.000871152	73.0775	118.88	1.8345e-05
53335	ENSG00000119866	BCL11A	mRNA	0.631075	8.11142e-06	5.36	9.1975	8.1812e-08
2632	ENSG00000114480	GBE1	mRNA	0.629119	0.00371611	3.175	5.105	0.000115088
55859	ENSG00000133169	BEX1	mRNA	0.626025	0.000110985	77.0275	123.382	1.51048e-06
8479	ENSG00000149929	HIRIP3	mRNA	0.62594	3.99298e-06	8.445	13.64	3.55353e-08
80975	ENSG00000166682	TMPRSS5	mRNA	0.625151	0.00449449	4	6.4	0.000149861
4913	ENSG00000065057	NTHL1	mRNA	0.624494	0.0117637	9.4325	15.0725	0.000562536
80346	ENSG00000168476	REEP4	mRNA	0.621645	0.000145801	13.16	21.1275	2.09338e-06
400506	ENSG00000103550	KNOP1	mRNA	0.619256	0.000734346	5.92	9.6875	1.49004e-05
6164	ENSG00000109475	RPL34	mRNA	0.619066	1.32416e-06	339.405	542.908	1.01345e-08
2079	ENSG00000100632	ERH	mRNA	0.617846	2.95686e-06	47.2475	75.515	2.45601e-08
10591	ENSG00000112667	DNPH1	mRNA	0.616187	0.0176433	27.825	44.2275	0.000998971
79228	ENSG00000131652	THOC6	mRNA	0.615834	0.000447291	11.815	19.0525	8.33281e-06
51264	ENSG00000108826	MRPL27	mRNA	0.612809	0.0249154	15.7925	25.055	0.00163701
9669	ENSG00000158417	EIF5B	mRNA	0.609117	2.37418e-05	16.45	26.0225	2.57772e-07
770	ENSG00000063180	CA11	mRNA	0.607049	0.000403115	6.83	10.81	7.36633e-06
3148	ENSG00000164104	HMGB2	mRNA	0.606235	5.92586e-07	97.765	154.623	4.04316e-09
3162	ENSG00000100292	HMOX1	mRNA	0.6051	0.000113453	38.165	60.2375	1.56163e-06
151194	ENSG00000144401	METTL21A	mRNA	0.603914	0.0314357	5.8425	9.2125	0.00226544
51574	ENSG00000174720	LARP7	mRNA	0.602812	8.82872e-07	17.395	27.24	6.39041e-09
9086	ENSG00000198692	EIF1AY	mRNA	0.590891	0.00214832	7.6025	11.8975	5.72291e-05
1728	ENSG00000181019	NQO1	mRNA	0.587748	7.14061e-06	17.9325	27.94	7.07494e-08
151887	ENSG00000091986	CCDC80	mRNA	0.586683	6.47997e-06	9.965	15.7	6.22816e-08
57405	ENSG00000152253	SPC25	mRNA	0.584428	0.00015518	13.975	21.7325	2.26486e-06
5984	ENSG00000163918	RFC4	mRNA	0.584409	0.00343742	8.4175	13.0875	0.000104554
10471	ENSG00000204220	PFDN6	mRNA	0.583801	0.00805885	19.42	30.135	0.000320824
3145	ENSG00000256269	HMBS	mRNA	0.583706	0.00328134	8.2375	12.8875	9.69509e-05
55119	ENSG00000134186	PRPF38B	mRNA	0.581803	6.21303e-06	15.195	19.58	5.93473e-08
23594	ENSG00000091651	ORC6	mRNA	0.578703	0.015199	7.6775	11.865	0.000798952
55872	ENSG00000168078	PBK	mRNA	0.577827	0.000775539	9.945	15.4475	1.59663e-05
51622	ENSG00000122674	CCZ1	mRNA	0.576595	0.0168595	6.105	9.4275	0.000923245
3161	ENSG00000072571	HMMR	mRNA	0.575855	0.00906103	3.2575	5.1325	0.000392013
4707	ENSG00000183648	NDUFB1	mRNA	0.570353	0.0133042	36.2775	56.09	0.000672463
6387	ENSG00000107562	CXCL12	mRNA	0.570042	0.0043317	5.34	8.3525	0.000141092
91368	ENSG00000237190	CDKN2AIPNL	mRNA	0.569421	0.0176433	8.2775	12.89	0.00100047
51175	ENSG00000074935	TUBE1	mRNA	0.567106	0.0249134	2.45	3.755	0.00163182
23205	ENSG00000103740	ACSBG1	mRNA	0.566117	0.00856021	2.56	3.92	0.000358051
84300	ENSG00000137288	UQCC2	mRNA	0.565587	0.00987233	20.27	31.1025	0.000441048
92840	ENSG00000115255	REEP6	mRNA	0.56387	0.024623	9.9525	15.2925	0.00160696
84298	ENSG00000139233	LLPH	mRNA	0.56226	0.0126261	9.3	14.28	0.00061501
5209	ENSG00000170525	PFKFB3	mRNA	0.561905	2.38259e-08	19.905	28.35	1.17327e-10
165631	ENSG00000173200	PARP15	mRNA	0.561196	0.0360973	1.7125	2.63	0.00280554
9136	ENSG00000114767	RRP9	mRNA	0.560475	0.00113716	7.7125	11.815	2.60423e-05
6168	ENSG00000197756	RPL37A	mRNA	0.559425	4.40268e-08	595.315	914.923	2.29864e-10
116541	ENSG00000183617	MRPL54	mRNA	0.556918	0.0442208	17.655	26.96	0.00380684
6627	ENSG00000131876	SNRPA1	mRNA	0.554044	0.00118638	10.7125	16.365	2.73102e-05
6876	ENSG00000149591	TAGLN	mRNA	0.553404	0.0084301	4.3975	6.7525	0.000346607
6100	ENSG00000164610	RP9	mRNA	0.55222	0.00738416	11.195	17.05	0.00028345
729288	ENSG00000249459	ZNF286B	pseudo	0.550009	0.0320464	1.495	2.2825	0.00234155
2670	ENSG00000131095	GFAP	mRNA	0.547757	4.85746e-17	727.295	1097	8.93393e-20
84265	ENSG00000121851	POLR3GL	mRNA	0.545694	0.0249154	11.1775	16.905	0.00163787
23639	ENSG00000129295	LRRC6	mRNA	0.545146	0.038492	2.455	3.6825	0.00309953
54205	ENSG00000172115	CYCS	mRNA	0.54514	3.23747e-05	7.3875	11.18	3.64947e-07
4708	ENSG00000090266	NDUFB2	mRNA	0.543091	0.00319494	40.54	61.4275	9.32608e-05
10815	ENSG00000168993	CPLX1	mRNA	0.541308	0.00648463	11.2025	16.875	0.000240072
28956	ENSG00000116586	LAMTOR2	mRNA	0.541222	0.0133916	25.0725	37.9225	0.000680109
6506	ENSG00000110436	SLC1A2	mRNA	0.541076	2.54688e-06	6.1975	9.405	2.07014e-08
54858	ENSG00000130517	PGPEP1	mRNA	0.540846	0.00335654	8.57	13.125	0.000100567
9933	ENSG00000080608	PUM3	mRNA	0.540741	0.00854058	4.565	6.9175	0.00035571
401505	ENSG00000175768	TOMM5	mRNA	0.538052	0.0174914	28.25	42.5525	0.000982758
2596	ENSG00000172020	GAP43	mRNA	0.535936	8.82872e-07	45.1275	67.795	6.34772e-09
53919	ENSG00000139155	SLCO1C1	mRNA	0.535909	0.0120775	3.88	5.6675	0.00058399
928	ENSG00000010278	CD9	mRNA	0.535281	0.000256278	20.315	30.645	4.24215e-06
11193	ENSG00000120688	WBP4	mRNA	0.534439	0.00842769	6.5875	10.0375	0.000346008
10682	ENSG00000147155	EBP	mRNA	0.533187	0.0196449	7.24	10.9025	0.00116777
90417	ENSG00000128944	KNSTRN	mRNA	0.532835	0.00253744	11.905	17.7925	7.07564e-05
51315	ENSG00000172086	KRCC1	mRNA	0.529696	0.00692909	6.75	10.17	0.000261125
116832	ENSG00000163923	RPL39L	mRNA	0.528915	0.04382	8	12.0175	0.00374895
51300	ENSG00000113845	TIMMDC1	mRNA	0.528763	0.00141338	20.185	34.7075	3.40997e-05
2286	ENSG00000173486	FKBP2	mRNA	0.528278	0.00213348	27.4475	42.0025	5.6454e-05
147166	ENSG00000108448	TRIM16L	mRNA	0.528264	0.0111242	6.29	9.56	0.000519626
347252	ENSG00000137142	IGFBPL1	mRNA	0.527105	7.97041e-05	29.125	43.5975	1.04034e-06
3182	ENSG00000197451	HNRNPAB	mRNA	0.524504	3.69697e-06	102.23	153.51	3.20236e-08
220134	ENSG00000154839	SKA1	mRNA	0.52281	0.02891	3.47	5.195	0.00200509
27000	ENSG00000105821	DNAJC2	mRNA	0.52136	0.0234298	5.38	9.2725	0.00150546
84153	ENSG00000172922	RNASEH2C	mRNA	0.520302	0.000124844	13.2025	19.655	1.74063e-06
375346	ENSG00000213533	STIMATE	mRNA	0.518125	0.00274664	3.835	5.705	7.77306e-05
51020	ENSG00000111906	HDDC2	mRNA	0.516925	0.0147209	13.3625	20.0275	0.000762467
2192	ENSG00000077942	FBLN1	mRNA	0.516906	0.000210743	18.3775	27.6175	3.37588e-06
1841	ENSG00000168393	DTYMK	mRNA	0.515861	0.0198211	21.275	31.2075	0.00118538
22866	ENSG00000149970	CNKSR2	mRNA	0.514715	0.0119707	7.14	10.65	0.000575985
55355	ENSG00000123485	HJURP	mRNA	0.513785	0.00387739	15.2625	22.5725	0.000122844
64946	ENSG00000153044	CENPH	mRNA	0.512658	0.00466917	8.925	13.2475	0.000157893
6727	ENSG00000140319	SRP14	mRNA	0.512312	1.53116e-11	170.882	253.57	5.0872e-14
6632	ENSG00000167088	SNRPD1	mRNA	0.511178	0.00748186	14.9375	22.05	0.000290308
51065	ENSG00000185088	RPS27L	mRNA	0.510331	0.00492322	40.0325	59.1575	0.00016938
84319	ENSG00000184220	CMSS1	mRNA	0.507489	0.0367037	8.3125	12.26	0.00288752
514	ENSG00000124172	ATP5F1E	mRNA	0.506442	4.40946e-06	176.905	261.882	3.97649e-08
9588	ENSG00000117592	PRDX6	mRNA	0.506422	6.67793e-12	119.287	176.248	2.09985e-14
4670	ENSG00000099783	HNRNPM	mRNA	0.50575	6.79641e-06	51.68	76.3975	6.61294e-08
64118	ENSG00000169718	DUS1L	mRNA	0.505051	0.0281016	15.2975	22.38	0.00190627
4725	ENSG00000168653	NDUFS5	mRNA	0.505018	0.004155	90.3875	133.375	0.000132871
1297	ENSG00000112280	COL9A1	mRNA	0.504965	0.0251811	3.1875	4.685	0.00165982
51042	ENSG00000142684	ZNF593	mRNA	0.504855	0.0210151	18.405	27.1475	0.00129544
51333	ENSG00000179965	ZNF771	mRNA	0.504453	0.0110817	12.9675	19.115	0.00051546
64983	ENSG00000106591	MRPL32	mRNA	0.503546	0.0117637	13.755	20.2425	0.00056241
10428	ENSG00000153774	CFDP1	mRNA	0.503418	0.000632991	26.435	38.6775	1.25434e-05
367	ENSG00000169083	AR	mRNA	0.502682	0.000325997	3.035	4.465	5.68634e-06
51241	ENSG00000133983	COX16	mRNA	0.502198	0.00141338	11.0975	16.34	3.40604e-05
23480	ENSG00000132432	SEC61G	mRNA	0.501175	0.023181	25.0325	36.8825	0.00148397
54737	ENSG00000196199	MPHOSPH8	mRNA	0.500381	0.000905471	6.8075	9.975	1.92886e-05
1026	ENSG00000124762	CDKN1A	mRNA	0.500295	0.000626487	61.21	90.2175	1.23773e-05
1212	ENSG00000175416	CLTB	mRNA	0.498348	0.00805885	39.0175	55.415	0.000319797
100288332	ENSG00000183793	NPIPA5	mRNA	0.497969	0.0026516	17.8575	25.9575	7.47261e-05
51154	ENSG00000053372	MRTO4	mRNA	0.496917	0.00148832	11.795	17.295	3.62496e-05
6741	ENSG00000138385	SSB	mRNA	0.49664	1.01723e-06	25.9975	38.19	7.54397e-09
51645	ENSG00000137168	PPIL1	mRNA	0.496475	0.000519093	15.9175	23.3375	9.85523e-06
3035	ENSG00000170445	HARS	mRNA	0.494199	0.00925235	22.05	32.24	0.00040469
51655	ENSG00000108551	RASD1	mRNA	0.49346	0.00028066	11.5975	17.0125	4.72901e-06
90416	ENSG00000128891	CCDC32	mRNA	0.493438	0.0222697	5.1225	7.4975	0.00140317
2101	ENSG00000173153	ESRRA	mRNA	0.493052	0.0192851	4.8025	7.0525	0.00113617
54984	ENSG00000254093	PINX1	mRNA	0.492772	0.0336273	8.3025	12.1725	0.00251781
5889	ENSG00000108384	RAD51C	mRNA	0.492695	0.0083131	9.7025	14.3725	0.000335385
4085	ENSG00000164109	MAD2L1	mRNA	0.49142	0.0174819	10.4825	15.2975	0.000981183
332	ENSG00000089685	BIRC5	mRNA	0.488096	0.0258441	22.18	32.18	0.00171119
3146	ENSG00000189403	HMGB1	mRNA	0.487082	7.72105e-08	168.917	251.17	4.30601e-10
29896	ENSG00000164548	TRA2A	mRNA	0.486071	2.38214e-05	16.6675	23.615	2.6005e-07
115106	ENSG00000152240	HAUS1	mRNA	0.486056	0.0281016	15.7075	22.8175	0.00190778
11170	ENSG00000168309	FAM107A	mRNA	-0.48601	1.5768e-07	243.68	181.01	9.35511e-10
9781	ENSG00000151692	RNF144A	mRNA	-0.486228	0.00016018	14.08	10.4375	2.38535e-06
7078	ENSG00000100234	TIMP3	mRNA	-0.486818	0.00892279	25.585	19.0325	0.000384863
5789	ENSG00000153707	PTPRD	mRNA	-0.487433	0.0393323	15.5175	11.58	0.00319699
105370687		LOC105370687	lncRNA	-0.488831	0.0387312	4.83	3.585	0.00313435
58499	ENSG00000148143	ZNF462	mRNA	-0.488977	0.017406	13.8025	10.2525	0.00097486
6239	ENSG00000124782	RREB1	mRNA	-0.489705	0.0166743	4.095	3.05	0.000905193
23060	ENSG00000180357	ZNF609	mRNA	-0.48974	0.0105444	43.335	31.76	0.000484836
151354	ENSG00000162981	FAM84A	mRNA	-0.49068	0.0100164	3.045	2.2175	0.000449268
57670	ENSG00000122778	KIAA1549	mRNA	-0.491226	0.0159333	8.9275	6.63	0.000847926
56098	ENSG00000242419	PCDHGC4	mRNA	-0.491692	0.00228346	29.855	22.15	6.19129e-05
55917	ENSG00000143079	CTTNBP2NL	mRNA	-0.491767	0.00748057	14.5875	10.725	0.000289304
84181	ENSG00000124177	CHD6	mRNA	-0.492992	0.0165994	16.8425	12.9125	0.000897193
63827	ENSG00000132692	BCAN	mRNA	-0.493106	4.95988e-11	1557.02	1153.66	1.73618e-13
80012	ENSG00000173889	PHC3	mRNA	-0.493395	0.00915289	11.58	6.735	0.000398835
57496	ENSG00000186260	MRTFB	mRNA	-0.49394	0.0252195	6.26	4.6075	0.00166384
2186	ENSG00000171634	BPTF	mRNA	-0.494319	0.00287262	27.9925	20.86	8.22052e-05
134829	ENSG00000146352	CLVS2	mRNA	-0.494473	0.0278621	4.915	3.64	0.00188154
9991	ENSG00000119314	PTBP3	mRNA	-0.494639	0.0265739	3.7525	2.6225	0.0017737
64101	ENSG00000128594	LRRC4	mRNA	-0.494954	0.00104558	29.5925	21.815	2.32283e-05
162282	ENSG00000153930	ANKFN1	mRNA	-0.494984	0.00233577	8.59	5.81	6.38855e-05
6934	ENSG00000148737	TCF7L2	mRNA	-0.496336	0.0133042	26.8725	19.5425	0.00067208
3084	ENSG00000157168	NRG1	mRNA	-0.496636	0.0149267	10.665	8.0375	0.000781981
118429	ENSG00000163297	ANTXR2	mRNA	-0.496984	0.00313519	5.3925	3.3875	9.13305e-05
83604	ENSG00000147027	TMEM47	mRNA	-0.497041	0.00372462	18.475	13.6275	0.000116091
23462	ENSG00000164683	HEY1	mRNA	-0.497071	0.00194017	15.8025	11.6425	5.07633e-05
57519	ENSG00000159433	STARD9	mRNA	-0.497371	0.00810449	4.125	3.0425	0.000323516
117583	ENSG00000116117	PARD3B	mRNA	-0.497993	0.00191428	4.225	3.13	4.99722e-05
133746	ENSG00000152409	JMY	mRNA	-0.498168	0.0176433	3.245	2.365	0.00100071
726	ENSG00000149260	CAPN5	mRNA	-0.498426	0.000633549	27.3875	20.19	1.2592e-05
26018	ENSG00000144749	LRIG1	mRNA	-0.498772	0.00121072	174.438	131.015	2.81579e-05
169792	ENSG00000107249	GLIS3	mRNA	-0.498785	0.0287342	5.48	3.625	0.00198437
56124	ENSG00000120328	PCDHB12	mRNA	-0.500376	0.0353781	3.8775	2.8625	0.00272889
152503	ENSG00000109686	SH3D19	mRNA	-0.50177	0.000407712	30.005	22.0825	7.47452e-06
6671	ENSG00000105866	SP4	mRNA	-0.50258	0.0133203	6.4975	3.6925	0.000674905
387597	ENSG00000143195	ILDR2	mRNA	-0.503216	0.00027915	14.85	10.925	4.68701e-06
56977	ENSG00000173320	STOX2	mRNA	-0.50364	0.00187168	8.2375	6.2125	4.86381e-05
3732	ENSG00000085117	CD82	mRNA	-0.506265	0.000266147	54.8375	39.7475	4.4371e-06
54795	ENSG00000130529	TRPM4	mRNA	-0.506561	0.0200056	3.6225	2.645	0.00120592
23001	ENSG00000163625	WDFY3	mRNA	-0.506877	0.00789232	11.385	8.535	0.00030998
5836	ENSG00000100504	PYGL	mRNA	-0.507172	0.0048541	14.7575	10.8225	0.000164731
9693	ENSG00000109756	RAPGEF2	mRNA	-0.507275	0.00510117	13.98	10.1875	0.000177353
54790	ENSG00000168769	TET2	mRNA	-0.508004	0.0430446	6.16	4.45	0.00361701
23118	ENSG00000228408	TAB2	mRNA	-0.508163	0.0147991	53.315	39.235	0.00076915
3488	ENSG00000115461	IGFBP5	mRNA	-0.509201	0.000473617	18.4625	13.5225	8.87943e-06
5100	ENSG00000136099	PCDH8	mRNA	-0.509295	0.00215861	9.575	7.0175	5.78311e-05
4983	ENSG00000079482	OPHN1	mRNA	-0.5095	0.00180733	21.82	14.8825	4.63052e-05
84631	ENSG00000185985	SLITRK2	mRNA	-0.509738	0.000117429	25.18	18.6	1.62331e-06
23052	ENSG00000149218	ENDOD1	mRNA	-0.510608	0.016939	2.815	2.055	0.000931189
55083	ENSG00000162849	KIF26B	mRNA	-0.511321	0.0290029	1.275	0.925	0.00201841
5629	ENSG00000117707	PROX1	mRNA	-0.511928	0.00444778	6.365	4.635	0.000147248
10957	ENSG00000146278	PNRC1	mRNA	-0.511983	3.9547e-06	77.505	51.73	3.49123e-08
55809	ENSG00000124496	TRERF1	mRNA	-0.512096	0.0115232	3.605	2.66	0.000546936
558	ENSG00000167601	AXL	mRNA	-0.514609	0.000104452	23.03	16.83	1.41293e-06
4297	ENSG00000118058	KMT2A	mRNA	-0.516298	0.0103238	14.64	10.6325	0.000470406
5058	ENSG00000149269	PAK1	mRNA	-0.518006	0.0291597	4.16	3.0125	0.00203474
65078	ENSG00000040608	RTN4R	mRNA	-0.518283	0.0129343	17.7125	12.8675	0.000639234
463	ENSG00000140836	ZFHX3	mRNA	-0.51844	0.00790614	3.12	2.295	0.000310992
10802	ENSG00000113615	SEC24A	mRNA	-0.519194	0.00910616	9.28	6.2	0.000396014
57502	ENSG00000146938	NLGN4X	mRNA	-0.519237	0.00257318	16.72	12.2125	7.19055e-05
4763	ENSG00000196712	NF1	mRNA	-0.520515	0.00104888	12.0125	8.9375	2.35228e-05
4685	ENSG00000154654	NCAM2	mRNA	-0.520717	0.00372462	15.7975	10.4275	0.000116236
7840	ENSG00000116127	ALMS1	mRNA	-0.521115	0.0133042	4.975	3.62	0.000670639
9289	ENSG00000205336	ADGRG1	mRNA	-0.52223	4.7529e-06	504.623	366.373	4.34261e-08
64344	ENSG00000124440	HIF3A	mRNA	-0.522268	0.0379186	2.1425	1.5275	0.00303259
7074	ENSG00000156299	TIAM1	mRNA	-0.524879	0.00943705	4.545	3.6525	0.000414323
23328	ENSG00000111961	SASH1	mRNA	-0.525217	0.0149267	8.66	6.2525	0.000780253
2736	ENSG00000074047	GLI2	mRNA	-0.525529	0.000155835	27.1675	19.045	2.28711e-06
57630	ENSG00000154447	SH3RF1	mRNA	-0.527066	0.000155861	12.4	8.9575	2.30254e-06
27443	ENSG00000099954	CECR2	mRNA	-0.527737	0.00537108	9.7975	7.195	0.000191198
10979	ENSG00000073712	FERMT2	mRNA	-0.5281	4.36992e-06	95.0825	67.4775	3.91491e-08
79834	ENSG00000173517	PEAK1	mRNA	-0.528117	0.00875618	9.985	6.9925	0.00037456
114794	ENSG00000243902	ELFN2	mRNA	-0.52853	0.00656511	6.62	4.79	0.000243689
57182	ENSG00000151458	ANKRD50	mRNA	-0.528778	0.00122937	3.7425	2.7075	2.86647e-05
1009	ENSG00000140937	CDH11	mRNA	-0.529155	0.00429375	12.0725	8.56	0.000139091
108	ENSG00000078295	ADCY2	mRNA	-0.529383	0.000193641	20.6375	14.92	2.98705e-06
23284	ENSG00000150471	ADGRL3	mRNA	-0.529716	0.00159028	10.0575	7.04	3.96272e-05
80823	ENSG00000198908	BHLHB9	mRNA	-0.530532	0.0320464	5.845	4.175	0.0023424
54510	ENSG00000189184	PCDH18	mRNA	-0.530548	0.0119112	4.0175	2.6575	0.000571116
55777	ENSG00000204406	MBD5	mRNA	-0.530726	0.00287262	8.4075	6.025	8.23183e-05
9706	ENSG00000083290	ULK2	mRNA	-0.531989	0.00104888	8.9775	6.135	2.34731e-05
27347	ENSG00000198648	STK39	mRNA	-0.532707	3.45486e-05	63.1325	41.7625	3.95603e-07
29951	ENSG00000165966	PDZRN4	mRNA	-0.534743	0.00152641	6.7375	4.835	3.74017e-05
57863	ENSG00000162706	CADM3	mRNA	-0.534981	1.30974e-07	48.1075	35.325	7.53752e-10
27245	ENSG00000126705	AHDC1	mRNA	-0.536325	5.90698e-05	27.1375	19.53	7.42972e-07
94015	ENSG00000141540	TTYH2	mRNA	-0.536961	7.10558e-07	26.345	18.985	4.97454e-09
160335	ENSG00000179104	TMTC2	mRNA	-0.536984	0.000411329	19.14	13.3325	7.58964e-06
4086	ENSG00000170365	SMAD1	mRNA	-0.537021	0.00444778	49.2625	33.475	0.00014699
6319	ENSG00000099194	SCD	mRNA	-0.53709	0.00158015	178.528	128.287	3.91873e-05
7042	ENSG00000092969	TGFB2	mRNA	-0.537348	0.00169805	20.515	14.7425	4.31186e-05
57572	ENSG00000130158	DOCK6	mRNA	-0.537417	0.000359771	5.5325	4.2125	6.46756e-06
25938	ENSG00000129493	HEATR5A	mRNA	-0.538021	0.00813808	13.195	9.4775	0.000325934
221037	ENSG00000171988	JMJD1C	mRNA	-0.538132	0.0250683	14.2675	10.4375	0.0016494
9922	ENSG00000144711	IQSEC1	mRNA	-0.538701	0.000984221	36.0375	25.895	2.15472e-05
57722	ENSG00000103742	IGDCC4	mRNA	-0.538758	0.000358599	26.345	18.95	6.40503e-06
23242	ENSG00000106078	COBL	mRNA	-0.539753	0.00242738	6.2025	4.505	6.69672e-05
115548	ENSG00000157107	FCHO2	mRNA	-0.540403	0.00820921	7.89	5.0025	0.000330219
23220	ENSG00000110042	DTX4	mRNA	-0.542171	0.000977766	10.135	7.33	2.11811e-05
253260	ENSG00000164327	RICTOR	mRNA	-0.543643	0.038492	2.11	1.5125	0.00310128
2273	ENSG00000022267	FHL1	mRNA	-0.543955	1.99967e-07	256.58	184.28	1.25758e-09
6304	ENSG00000182568	SATB1	mRNA	-0.544017	0.00181844	30.895	21.385	4.68232e-05
26052	ENSG00000197959	DNM3	mRNA	-0.544054	0.000295408	5.5075	4.1425	5.01255e-06
23426	ENSG00000155974	GRIP1	mRNA	-0.544547	0.0308603	2.88	2.035	0.00219712
65217	ENSG00000150275	PCDH15	mRNA	-0.544819	0.00726306	5.6175	3.9575	0.000277509
2049	ENSG00000182580	EPHB3	mRNA	-0.545734	2.3454e-06	12.3375	8.7875	1.89246e-08
205717	ENSG00000176542	USF3	mRNA	-0.546547	0.0125676	2.0075	1.435	0.000611335
254225	ENSG00000166439	RNF169	mRNA	-0.548014	0.00510505	3.4175	2.4375	0.000178035
22865	ENSG00000121871	SLITRK3	mRNA	-0.548283	0.0409269	3.265	2.3325	0.00336545
1464	ENSG00000173546	CSPG4	mRNA	-0.549003	0.00168324	4.705	3.35	4.25429e-05
63035	ENSG00000085185	BCORL1	mRNA	-0.550053	0.0132225	7.4125	5.325	0.000663612
3673	ENSG00000164171	ITGA2	mRNA	-0.550097	0.0016871	6.595	4.695	4.27405e-05
83539	ENSG00000154080	CHST9	mRNA	-0.552074	0.00692909	6.5175	4.61	0.000261459
2033	ENSG00000100393	EP300	mRNA	-0.552585	0.0028984	44.0175	31.36	8.3401e-05
64651	ENSG00000144655	CSRNP1	mRNA	-0.553271	2.00628e-05	9.8825	7.095	2.15448e-07
10499	ENSG00000140396	NCOA2	mRNA	-0.553552	0.00537356	9.2	6.5	0.000191606
102724788	ENSG00000277196	LOC102724788	mRNA	-0.55388	0.000599057	22.65	16.1	1.16222e-05
7082	ENSG00000104067	TJP1	mRNA	-0.557733	0.0039057	45.7875	32.655	0.000124085
27324	ENSG00000103460	TOX3	mRNA	-0.557816	0.00108586	71.175	50.0675	2.46743e-05
388650	ENSG00000154511	FAM69A	mRNA	-0.558871	0.00417339	8.87	6.2225	0.000133707
4303	ENSG00000184481	FOXO4	mRNA	-0.559877	0.00694116	6.7925	4.8025	0.000262327
54857	ENSG00000130055	GDPD2	mRNA	-0.560743	1.77209e-06	26.8425	19.2225	1.38781e-08
56884	ENSG00000168843	FSTL5	mRNA	-0.561218	0.0227156	7.4375	5.24	0.00143935
1901	ENSG00000170989	S1PR1	mRNA	-0.561632	5.17176e-05	124.15	87.8	6.38223e-07
5980	ENSG00000009413	REV3L	mRNA	-0.562583	0.0149611	14.005	9.83	0.000785288
9743	ENSG00000134909	ARHGAP32	mRNA	-0.563906	0.00165383	13.8475	9.8575	4.14071e-05
8682	ENSG00000162734	PEA15	mRNA	-0.564437	1.40721e-08	1659.29	1166.12	6.55282e-11
2895	ENSG00000152208	GRID2	mRNA	-0.565149	0.016939	5.205	3.51	0.000934634
57181	ENSG00000196950	SLC39A10	mRNA	-0.565167	0.0134042	10.5075	7.2975	0.000681541
165215	ENSG00000144369	FAM171B	mRNA	-0.566155	0.0127353	49.22	34.7	0.000623353
54413	ENSG00000196338	NLGN3	mRNA	-0.568609	0.0034903	138.188	96.92	0.000106852
107986794		LOC107986794	lncRNA	-0.570225	0.00103205	87.605	61.505	2.28392e-05
25945	ENSG00000177707	NECTIN3	mRNA	-0.572845	0.00805885	8.8775	6.5975	0.000319245
80816	ENSG00000141431	ASXL3	mRNA	-0.573034	0.00200158	1.48	1.0175	5.26076e-05
7804	ENSG00000157193	LRP8	mRNA	-0.573051	0.00297081	8.3675	5.3675	8.58373e-05
8085	ENSG00000167548	KMT2D	mRNA	-0.573561	0.00364987	13.38	9.3975	0.00011282
11069	ENSG00000091428	RAPGEF4	mRNA	-0.576544	0.0342406	3.8875	2.6675	0.0026003
84441	ENSG00000184384	MAML2	mRNA	-0.577099	0.00421788	26.125	17.81	0.000135633
8844	ENSG00000141068	KSR1	mRNA	-0.577799	9.19604e-08	25.2825	15.0675	5.18317e-10
221178	ENSG00000273167	SPATA13	mRNA	-0.578014	0.00439966	12.1875	8.73	0.000144089
219287	ENSG00000165566	AMER2	mRNA	-0.57812	0.0003239	7.6575	5.35	5.63053e-06
55672	ENSG00000219481	NBPF1	mRNA	-0.579108	0.00510505	6.0125	4.1925	0.000178348
221895	ENSG00000153814	JAZF1	mRNA	-0.581472	0.00301604	10.285	7.1625	8.7323e-05
84159	ENSG00000150347	ARID5B	mRNA	-0.582117	0.0140105	6.4675	4.6275	0.00071985
2115	ENSG00000006468	ETV1	mRNA	-0.58295	6.25945e-05	170.452	119.002	7.98446e-07
100996717	ENSG00000271383	NOTCH2NLC	mRNA	-0.584376	0.0212033	4.415	2.9	0.00131208
57448	ENSG00000115760	BIRC6	mRNA	-0.585677	0.0103238	6.87	4.8125	0.000470021
5523	ENSG00000073711	PPP2R3A	mRNA	-0.586397	0.003252	6.4775	4.56	9.5891e-05
728130	ENSG00000214562	NUTM2D	mRNA	-0.587469	0.0355529	1.75	1.2125	0.00274847
389136	ENSG00000206538	VGLL3	mRNA	-0.588186	0.0435959	2.925	1.59	0.00369737
5727	ENSG00000185920	PTCH1	mRNA	-0.590051	0.000605152	18.745	12.99	1.18122e-05
51050	ENSG00000137558	PI15	mRNA	-0.590085	0.0104522	2.3025	1.59	0.000477495
10068	ENSG00000137496	IL18BP	mRNA	-0.591483	0.00985266	9.88	6.705	0.000438915
7003	ENSG00000187079	TEAD1	mRNA	-0.59207	0.003252	24.7925	17.1725	9.56516e-05
56110	ENSG00000253485	PCDHGA5	mRNA	-0.592429	0.00427526	4.6625	3.2275	0.000138239
50650	ENSG00000163947	ARHGEF3	mRNA	-0.593169	0.00199535	8.54	5.91	5.23254e-05
256471	ENSG00000164073	MFSD8	mRNA	-0.593238	0.0494868	2.6375	1.82	0.00441873
3742	ENSG00000130035	KCNA6	mRNA	-0.593388	0.000795449	3.885	2.625	1.64234e-05
65125	ENSG00000060237	WNK1	mRNA	-0.593573	0.000857084	53.27	37.2275	1.79502e-05
771	ENSG00000074410	CA12	mRNA	-0.593979	3.72105e-06	29.8325	20.5925	3.2453e-08
344148	ENSG00000176771	NCKAP5	mRNA	-0.600637	0.0255443	4.325	2.98	0.0016883
115123	ENSG00000173926	MARCH3	mRNA	-0.602737	0.00337698	3.79	2.5975	0.00010138
7145	ENSG00000079308	TNS1	mRNA	-0.604445	0.000180093	6.9	4.76	2.72746e-06
222255	ENSG00000146776	ATXN7L1	mRNA	-0.606141	0.0114387	6.405	3.8975	0.000539531
5270	ENSG00000135919	SERPINE2	mRNA	-0.606185	1.80688e-07	52.1825	36.1675	1.10418e-09
85461	ENSG00000115183	TANC1	mRNA	-0.60645	0.0137128	7.5875	5.3275	0.000699673
79633	ENSG00000196159	FAT4	mRNA	-0.607734	0.00746093	2.17	1.5025	0.000287527
11174	ENSG00000049192	ADAMTS6	mRNA	-0.60852	0.0162451	3.1275	2.2	0.000868701
51274	ENSG00000109787	KLF3	mRNA	-0.608779	4.81764e-05	32.8	20.115	5.91665e-07
83715	ENSG00000187017	ESPN	mRNA	-0.609169	0.0248846	3.0225	2.0825	0.00162846
11122	ENSG00000196090	PTPRT	mRNA	-0.609536	0.000803267	6.6975	4.5625	1.66801e-05
6585	ENSG00000187122	SLIT1	mRNA	-0.609702	0.00486788	2.515	1.7175	0.000166065
460	ENSG00000152092	ASTN1	mRNA	-0.610871	0.000135202	30.875	20.2125	1.91714e-06
23389	ENSG00000123066	MED13L	mRNA	-0.611018	0.00328625	14.145	9.6775	9.74858e-05
57685	ENSG00000158966	CACHD1	mRNA	-0.611785	0.00286158	16.4075	11.2125	8.16624e-05
114815	ENSG00000108018	SORCS1	mRNA	-0.612736	1.23223e-05	23.4275	16.0325	1.27938e-07
25937	ENSG00000018408	WWTR1	mRNA	-0.613731	0.000666345	56.825	38.8525	1.32834e-05
57211	ENSG00000112414	ADGRG6	mRNA	-0.614409	0.00341956	2.53	1.73	0.000103672
2086	ENSG00000213462	ERV3-1	mRNA	-0.615027	0.0264979	4.655	3.1775	0.00176234
130271	ENSG00000152527	PLEKHH2	mRNA	-0.616322	0.0194519	1.745	1.2	0.00115286
57633	ENSG00000175928	LRRN1	mRNA	-0.621582	2.69821e-08	95.3225	64.58	1.3447e-10
4088	ENSG00000166949	SMAD3	mRNA	-0.621912	3.08456e-06	12.5825	8.5225	2.59868e-08
7436	ENSG00000147852	VLDLR	mRNA	-0.623159	0.0474445	3.49	2.2625	0.0041578
4853	ENSG00000134250	NOTCH2	mRNA	-0.623507	0.000233846	54.4625	36.92	3.80147e-06
23586	ENSG00000107201	DDX58	mRNA	-0.627917	0.00853693	2.225	1.4975	0.000353619
6489	ENSG00000111728	ST8SIA1	mRNA	-0.630246	0.000178589	2.92	1.965	2.68527e-06
115207	ENSG00000178695	KCTD12	mRNA	-0.630399	0.000124692	3.9125	2.63	1.73112e-06
604	ENSG00000113916	BCL6	mRNA	-0.633538	4.45973e-06	26.57	18.1875	4.04829e-08
27253	ENSG00000118946	PCDH17	mRNA	-0.6336	0.00215861	6.1525	3.885	5.76593e-05
107987364		LOC107987364	mRNA	-0.633658	0.0313222	5.605	3.7725	0.00224858
644150	ENSG00000122574	WIPF3	mRNA	-0.635532	0.000515712	5.76	3.86	9.76043e-06
5796	ENSG00000152894	PTPRK	mRNA	-0.635682	0.000237864	12.46	7.625	3.90913e-06
5028	ENSG00000169860	P2RY1	mRNA	-0.635907	0.00906103	2.1375	1.43	0.000392439
7091	ENSG00000106829	TLE4	mRNA	-0.636825	5.45903e-06	23.34	15.525	5.05256e-08
80315	ENSG00000113742	CPEB4	mRNA	-0.637909	0.00984675	13.6775	7.08	0.000437198
2934	ENSG00000148180	GSN	mRNA	-0.63865	2.30896e-10	31.2525	21.0075	8.63035e-13
3752	ENSG00000171385	KCND3	mRNA	-0.638919	2.67625e-05	40.23	24.69	2.9692e-07
753	ENSG00000168675	LDLRAD4	mRNA	-0.641539	0.00391267	4.78	3.195	0.000124657
139411	ENSG00000165186	PTCHD1	mRNA	-0.642211	0.0186591	1.115	0.7475	0.00107826
120114	ENSG00000165323	FAT3	mRNA	-0.643685	0.0009805	7.1625	4.83	2.13494e-05
23493	ENSG00000135547	HEY2	mRNA	-0.651308	0.0326296	3.88	2.565	0.00242181
57758	ENSG00000175356	SCUBE2	mRNA	-0.656048	0.00034432	3.515	2.34	6.10808e-06
8470	ENSG00000154556	SORBS2	mRNA	-0.656539	0.000490182	12.4375	8.4	9.24816e-06
5803	ENSG00000106278	PTPRZ1	mRNA	-0.656908	0.0421944	357.642	238.82	0.00352726
7035	ENSG00000003436	TFPI	mRNA	-0.661036	1.40721e-08	56.16	37.545	6.59562e-11
80031	ENSG00000137872	SEMA6D	mRNA	-0.662224	2.98862e-06	17.935	11.7925	2.50012e-08
22829	ENSG00000165246	NLGN4Y	mRNA	-0.662527	0.00450571	9.915	6.6825	0.000150502
78990	ENSG00000089723	OTUB2	mRNA	-0.663033	0.00865465	2.8375	1.865	0.000366623
23767	ENSG00000125848	FLRT3	mRNA	-0.663046	0.000261938	5.6025	3.7675	4.35138e-06
80319	ENSG00000168772	CXXC4	mRNA	-0.665795	0.00125971	13.3475	8.81	2.95216e-05
10114	ENSG00000110422	HIPK3	mRNA	-0.668267	0.00864619	4.43	2.9275	0.000364252
83992	ENSG00000077063	CTTNBP2	mRNA	-0.668984	0.00262293	5.17	3.0075	7.36554e-05
27152	ENSG00000164066	INTU	mRNA	-0.676873	0.0133134	3.9175	2.5525	0.000673764
253559	ENSG00000175161	CADM2	mRNA	-0.678466	5.63019e-05	28.895	18.8525	7.04817e-07
677	ENSG00000185650	ZFP36L1	mRNA	-0.679655	7.61169e-07	346.082	225.472	5.41918e-09
6509	ENSG00000115902	SLC1A4	mRNA	-0.681244	3.35567e-08	20.22	13.3025	1.69227e-10
8671	ENSG00000080493	SLC4A4	mRNA	-0.683721	0.000203485	15.03	9.65	3.21134e-06
8324	ENSG00000155760	FZD7	mRNA	-0.684349	8.53472e-10	13.5675	8.7875	3.44326e-12
2487	ENSG00000162998	FRZB	mRNA	-0.685198	0.000210743	24.6575	15.915	3.36555e-06
79674	ENSG00000197415	VEPH1	mRNA	-0.690281	1.4951e-08	37.8775	23.46	7.09631e-11
1462	ENSG00000038427	VCAN	mRNA	-0.690831	0.000232448	49.69	32.375	3.75116e-06
3730	ENSG00000011201	ANOS1	mRNA	-0.691428	0.00108552	33.38	21.0475	2.46022e-05
57526	ENSG00000165194	PCDH19	mRNA	-0.692351	0.000201204	5.31	3.4375	3.16339e-06
27164	ENSG00000256463	SALL3	mRNA	-0.693088	1.03617e-08	43.875	28.265	4.67213e-11
23235	ENSG00000170145	SIK2	mRNA	-0.696208	0.000311279	9.94	6.195	5.35573e-06
55026	ENSG00000125355	TMEM255A	mRNA	-0.708937	1.20795e-05	17.28	10.99	1.23268e-07
4237	ENSG00000117122	MFAP2	mRNA	-0.710425	0.0334524	6.015	3.8275	0.00250273
55008	ENSG00000138642	HERC6	mRNA	-0.711322	0.0100164	2.4425	1.59	0.000448788
9586	ENSG00000146592	CREB5	mRNA	-0.712827	0.000132264	19.405	11.3825	1.86763e-06
84033	ENSG00000154358	OBSCN	mRNA	-0.713481	0.00235689	0.33	0.2075	6.46029e-05
3096	ENSG00000095951	HIVEP1	mRNA	-0.715068	0.00014893	2.68	1.7	2.14713e-06
28999	ENSG00000163884	KLF15	mRNA	-0.715949	2.43229e-11	30.5775	17.6275	8.22548e-14
57462	ENSG00000164976	MYORG	mRNA	-0.72163	4.08736e-07	61.19	38.7125	2.69177e-09
10936	ENSG00000119737	GPR75	mRNA	-0.725219	0.00531221	3.935	2.485	0.000187212
84466	ENSG00000145794	MEGF10	mRNA	-0.728848	0.000290309	21.9525	13.875	4.90881e-06
102725009		LOC102725009	mRNA	-0.730548	0.0149611	18.29	11.4725	0.000785559
5354	ENSG00000123560	PLP1	mRNA	-0.731022	4.87274e-08	38.9025	24.47	2.6597e-10
2335	ENSG00000115414	FN1	mRNA	-0.731791	5.20618e-05	20.59	12.82	6.45561e-07
9846	ENSG00000033327	GAB2	mRNA	-0.737418	1.82033e-09	18.335	11.4275	7.66796e-12
6538	ENSG00000132164	SLC6A11	mRNA	-0.740297	7.3862e-15	33.51	20.69	1.57759e-17
283659	ENSG00000166450	PRTG	mRNA	-0.741716	0.00623919	1.01	0.65	0.000227284
79776	ENSG00000091656	ZFHX4	mRNA	-0.742733	0.0410359	20.865	13.065	0.0033864
7852	ENSG00000121966	CXCR4	mRNA	-0.748435	2.00979e-12	65.405	40.5375	5.48504e-15
8622	ENSG00000284762	PDE8B	mRNA	-0.763198	0.0111242	3.3125	1.9925	0.000519848
10840	ENSG00000144908	ALDH1L1	mRNA	-0.764839	0.0148157	2.34	1.4575	0.00077089
154796	ENSG00000126016	AMOT	mRNA	-0.766339	1.9403e-06	11.125	6.9825	1.54257e-08
64478	ENSG00000183117	CSMD1	mRNA	-0.767509	0.000233582	2.6525	1.595	3.78331e-06
114784	ENSG00000121904	CSMD2	mRNA	-0.767978	6.48839e-07	7.8075	4.7925	4.46546e-09
100132874		LOC100132874	lncRNA	-0.768885	0.0371402	1.5375	0.935	0.00293158
4147	ENSG00000132561	MATN2	mRNA	-0.771073	4.26523e-05	4.445	2.73	5.137e-07
4811	ENSG00000116962	NID1	mRNA	-0.772602	0.000155835	8.1825	5.055	2.29291e-06
1272	ENSG00000018236	CNTN1	mRNA	-0.775387	0.000177921	3.3	2.1575	2.66011e-06
55137	ENSG00000182263	FIGN	mRNA	-0.776581	0.0404417	1.235	0.6675	0.00331596
8708	ENSG00000172318	B3GALT1	mRNA	-0.782336	0.0181764	3.0975	1.91	0.00104281
220213	ENSG00000165312	OTUD1	mRNA	-0.783938	0.017612	2.07	1.2525	0.000990576
4915	ENSG00000148053	NTRK2	mRNA	-0.788553	3.10578e-09	81.3775	49.2025	1.34513e-11
90134	ENSG00000184611	KCNH7	mRNA	-0.790881	0.00273301	8.5075	5.305	7.71826e-05
56899	ENSG00000185046	ANKS1B	mRNA	-0.794998	2.39455e-10	26.97	16.5175	9.09234e-13
2878	ENSG00000211445	GPX3	mRNA	-0.795296	1.90711e-07	58.6075	35.08	1.18806e-09
10125	ENSG00000172575	RASGRP1	mRNA	-0.799374	1.76023e-05	3.81	2.25	1.87981e-07
5159	ENSG00000113721	PDGFRB	mRNA	-0.80194	4.08736e-07	18.3875	11.005	2.6811e-09
56105	ENSG00000253873	PCDHGA11	mRNA	-0.803509	5.41743e-07	6.81	4.14	3.66412e-09
5648	ENSG00000127241	MASP1	mRNA	-0.803916	7.3805e-15	36.51	21.615	1.53259e-17
5168	ENSG00000136960	ENPP2	mRNA	-0.807857	0.0255284	1.4125	0.85	0.00168574
387758	ENSG00000176971	FIBIN	mRNA	-0.809701	4.63761e-07	12.8825	7.6525	3.09891e-09
9720	ENSG00000170160	CCDC144A	mRNA	-0.811421	0.00882945	1.7	1.125	0.00037979
9936	ENSG00000241399	CD302	mRNA	-0.811818	0.0148636	2.2425	1.3425	0.000774264
7412	ENSG00000162692	VCAM1	mRNA	-0.833614	1.48459e-05	41.0825	24.0275	1.55902e-07
5067	ENSG00000113805	CNTN3	mRNA	-0.836418	7.36473e-05	4.72	2.7575	9.48174e-07
221938	ENSG00000136297	MMD2	mRNA	-0.83681	0.00638975	4.835	2.825	0.000234284
710	ENSG00000149131	SERPING1	mRNA	-0.849511	0.016939	2.5375	1.475	0.000934428
388585	ENSG00000197921	HES5	mRNA	-0.857931	1.72846e-09	112.998	64.595	7.1784e-12
25797	ENSG00000115828	QPCT	mRNA	-0.860902	0.00487868	3.5475	2.035	0.000166723
167681	ENSG00000146250	PRSS35	mRNA	-0.866528	0.00364987	3.2075	1.845	0.000112616
3751	ENSG00000184408	KCND2	mRNA	-0.87598	7.52481e-05	6.68	3.7925	9.76639e-07
137872	ENSG00000147576	ADHFE1	mRNA	-0.913213	9.69642e-07	11.315	6.25	7.13353e-09
90139	ENSG00000157570	TSPAN18	mRNA	-0.914977	4.63761e-07	6.3225	3.5375	3.10917e-09
1013	ENSG00000129910	CDH15	mRNA	-0.921961	0.000703366	3.4125	1.8675	1.41466e-05
105379443		LOC105379443	pseudo	-0.923542	0.000228182	2.3025	1.235	3.66878e-06
2897	ENSG00000171189	GRIK1	mRNA	-0.923548	2.5041e-05	3.24	1.76	2.76335e-07
255394	ENSG00000166046	TCP11L2	mRNA	-0.930975	0.00726306	2.3575	1.265	0.000276356
84929	ENSG00000130720	FIBCD1	mRNA	-0.937006	4.45336e-08	6.2025	3.375	2.35152e-10
117	ENSG00000078549	ADCYAP1R1	mRNA	-0.960874	1.71638e-12	24.545	13.1575	4.58244e-15
728656	ENSG00000184911	DMRTC1B	mRNA	-0.961891	0.0105122	4.2825	2.4975	0.000482108
26025	ENSG00000253159	PCDHGA12	mRNA	-0.962707	0.00508428	1.93	1.035	0.000175861
55619	ENSG00000135905	DOCK10	mRNA	-0.968155	0.000423399	2	1.0475	7.83747e-06
4987	ENSG00000125510	OPRL1	mRNA	-0.977562	0.0315064	1.6675	0.8875	0.0022805
123036	ENSG00000165929	TC2N	mRNA	-0.98633	0.00112549	1.94	1.025	2.57083e-05
2904	ENSG00000273079	GRIN2B	mRNA	-0.987599	8.28774e-05	0.4475	0.2375	1.08668e-06
643314	ENSG00000127603	KIAA0754	mRNA	-0.995024	1.58542e-06	9.875	5.185	1.22281e-08
340267	ENSG00000215018	COL28A1	mRNA	-1.00271	3.30922e-05	2.26	1.155	3.74999e-07
1956	ENSG00000146648	EGFR	mRNA	-1.02869	0.000769641	134.9	69.6	1.57992e-05
22997	ENSG00000080854	IGSF9B	mRNA	-1.03202	0.0289739	10.565	5.4475	0.00201468
338645	ENSG00000187398	LUZP2	mRNA	-1.04197	4.92659e-14	14.27	7.145	1.13994e-16
56137	ENSG00000251664	PCDHA12	mRNA	-1.07552	0.0378417	0.845	0.415	0.00302419
10516	ENSG00000140092	FBLN5	mRNA	-1.08772	0.000311279	3.835	1.895	5.34892e-06
1602	ENSG00000276644	DACH1	mRNA	-1.09352	5.14753e-08	11.815	5.825	2.84023e-10
57393	ENSG00000147003	CLTRN	mRNA	-1.09642	0.0223662	2.3125	1.1275	0.0014119
140738	ENSG00000171227	TMEM37	mRNA	-1.10467	0.0369707	1.6675	0.8125	0.00291292
80726	ENSG00000130518	IQCN	mRNA	-1.10808	1.71584e-05	3.6225	1.7725	1.81204e-07
6869	ENSG00000115353	TACR1	mRNA	-1.12524	0.0171937	0.6675	0.295	0.000954809
1600	ENSG00000173406	DAB1	mRNA	-1.14497	4.62871e-08	6.86	3.3125	2.47157e-10
100507747	ENSG00000283199	C13orf46	mRNA	-1.1739	0.0427508	1.045	0.4975	0.0035851
79875	ENSG00000187720	THSD4	mRNA	-1.20469	6.02981e-05	0.9475	0.44	7.65576e-07
92949	ENSG00000178031	ADAMTSL1	mRNA	-1.22482	1.4283e-05	0.8825	0.435	1.49143e-07
3269	ENSG00000196639	HRH1	mRNA	-1.2301	0.0332888	0.92	0.41	0.00248852
57451	ENSG00000145934	TENM2	mRNA	-1.2579	6.15885e-06	1.47	0.6675	5.84643e-08
165679	ENSG00000196542	SPTSSB	mRNA	-1.4032	0.018315	0.505	0.26	0.00105506
6335	ENSG00000169432	SCN9A	mRNA	-1.43633	0.043277	0.18	0.0825	0.00364783
107986175		LOC107986175	mRNA	-1.452	0.00375009	1.9375	0.735	0.000117475
2690	ENSG00000112964	GHR	mRNA	-1.57152	5.87653e-06	1.65	0.5875	5.47384e-08
8330	ENSG00000275221	HIST1H2AK	mRNA	-1.62815	0.0264979	3.7625	1.265	0.00176575
54429	ENSG00000127366	TAS2R5	mRNA	-1.66848	0.0436434	0.935	0.3075	0.00370535
149297	ENSG00000188859	FAM78B	mRNA	-1.70662	0.0449879	0.1925	0.0825	0.00388623
219960	ENSG00000180475	OR10Q1	mRNA	-1.82028	0.0402173	1.4775	0.4375	0.00328802
57608	ENSG00000165757	JCAD	mRNA	-1.90829	0.0379858	0.135	0.0375	0.00304022
3352	ENSG00000179546	HTR1D	mRNA	-1.9381	0.038492	0.3425	0.0925	0.00309982
999	ENSG00000039068	CDH1	mRNA	-2.4285	6.91208e-06	0.8125	0.1575	6.7665e-08
54466	ENSG00000147059	SPIN2A	mRNA	-2.6482	0.0127542	0.825	0.13	0.000626642
5874	ENSG00000041353	RAB27B	mRNA	-3.08763	0.0313222	0.105	0.02	0.00224595
100526835	ENSG00000259030	FPGT-TNNI3K	mRNA	-6.28021	2.81792e-05	0.295	0	3.14309e-07

## Sheet: solvent vs Rosi (PPARG)
Gene ID	Ensembl Gene ID	Gene Symbol	Type	log2 (Rosi / SC_Diff)	Qvalue (Rosi / SC_Diff)	SC_Diff Average FPKM	Rosi Average FPKM	Pvalue(Rosi / SC_Diff)
5032	ENSG00000244165	P2RY11	mRNA	21.5457	3.27027e-06	0	1.1175	1.95872e-10
4515	ENSG00000214827	MTCP1	mRNA	3.1464	0.0292271	0.145	1.105	3.32604e-05
51129	ENSG00000167772	ANGPTL4	mRNA	0.879919	0.000176403	20.015	35.995	3.16967e-08
4502	ENSG00000125148	MT2A	mRNA	0.745658	0.0392605	119.615	197.273	7.28963e-05
29941	ENSG00000160447	PKN3	mRNA	0.733148	0.0249143	7.0675	11.515	2.23835e-05
389813	ENSG00000232434	AJM1	mRNA	0.729935	0.0433041	2.3225	3.7625	0.000103747
9667	ENSG00000130254	SAFB2	mRNA	0.681663	0.0466848	20.42	32.6075	0.000123031
9088	ENSG00000127564	PKMYT1	mRNA	0.639141	0.0469168	15.385	23.455	0.000126453
10460	ENSG00000013810	TACC3	mRNA	0.629418	0.0338989	32.1525	48	4.52943e-05
4670	ENSG00000099783	HNRNPM	mRNA	0.614333	0.0355085	51.68	76.64	6.16762e-05
6421	ENSG00000116560	SFPQ	mRNA	0.584153	0.00791951	103.418	153.488	3.32035e-06
6941	ENSG00000137310	TCF19	mRNA	0.582726	0.0496932	6.015	8.75	0.000142583
5331	ENSG00000149782	PLCB3	mRNA	0.580708	0.042539	11.635	16.095	9.93663e-05
26469	ENSG00000072135	PTPN18	mRNA	0.571789	0.042539	9.02	12.9625	9.58254e-05
2052	ENSG00000143819	EPHX1	mRNA	0.56926	0.042539	58.135	84.385	9.88383e-05
347252	ENSG00000137142	IGFBPL1	mRNA	0.567706	0.00894659	29.125	42.1275	4.43987e-06
1891	ENSG00000104823	ECH1	mRNA	0.553491	0.0267929	106.532	152.9	2.78459e-05
113130	ENSG00000146670	CDCA5	mRNA	0.547236	0.0296686	22.4125	30.595	3.60953e-05
51593	ENSG00000087087	SRRT	mRNA	0.544428	0.0104592	55.3725	79.1175	8.14382e-06
26093	ENSG00000105321	CCDC9	mRNA	0.534939	0.0368144	10.505	14.8875	6.61494e-05
8525	ENSG00000149091	DGKZ	mRNA	0.528621	0.0296686	29.635	41.1325	3.73167e-05
79690	ENSG00000197093	GAL3ST4	mRNA	0.521262	0.0355085	17.475	24.5775	6.01943e-05
4171	ENSG00000073111	MCM2	mRNA	0.519125	0.0267929	34.7475	48.47	2.88855e-05
4194	ENSG00000198625	MDM4	mRNA	0.517	0.0415679	2.885	3.965	8.93861e-05
10024	ENSG00000135451	TROAP	mRNA	0.512998	0.00144345	28.46	40.2	3.45819e-07
10112	ENSG00000112984	KIF20A	mRNA	0.512717	0.0338989	15.1525	20.7	5.057e-05
4678	ENSG00000132780	NASP	mRNA	0.504327	0.00894659	37.2825	51.925	6.08029e-06
79709	ENSG00000130309	COLGALT1	mRNA	0.494622	0.0338989	13.675	18.475	5.22311e-05
3978	ENSG00000105486	LIG1	mRNA	0.491243	0.00894659	20.49	28.245	6.43023e-06
9445	ENSG00000136156	ITM2B	mRNA	-0.515901	0.0496932	299.675	207.08	0.000144079
101060226	ENSG00000271383	NBPF19	mRNA	-0.535799	0.0415679	15.1125	10.18	8.79337e-05
25937	ENSG00000018408	WWTR1	mRNA	-0.550095	0.0338989	56.825	38.1075	5.2039e-05
80310	ENSG00000170962	PDGFD	mRNA	-0.593598	0.00894659	15.1	9.8	5.72628e-06
84059	ENSG00000164199	ADGRV1	mRNA	-0.621158	0.0449122	20.98	13.5125	0.00011298
10438	ENSG00000197223	C1D	mRNA	-0.646832	0.0267929	15.465	9.825	2.69956e-05
83539	ENSG00000154080	CHST9	mRNA	-0.730338	0.00894659	6.5175	3.9325	6.21067e-06
6383	ENSG00000169439	SDC2	mRNA	-0.750351	0.000153252	16.935	9.8925	1.83579e-08
6607	ENSG00000205571	SMN2	mRNA	-0.755486	0.00748244	127.175	69.925	2.24079e-06
100532736	ENSG00000158747	MINOS1-NBL1	mRNA	-6.42626	0.0338989	0.4775	0	5.27893e-05

## Sheet: solvent vs PR (PGR)
Gene ID	Ensembl Gene ID	Gene Symbol	Type	log2 (PG / SC_Diff)	Qvalue (PG / SC_Diff)	SC_Diff Average FPKM	PG Average FPKM	Pvalue(PG / SC_Diff)
60437	ENSG00000124215	CDH26	mRNA	5.15984	0.0157629	0	0.075	0.000216637
84258	ENSG00000213023	SYT3	mRNA	2.4416	0.0139149	0.0775	0.4675	0.000183787
4515	ENSG00000214827	MTCP1	mRNA	2.07056	0.0308125	0.145	0.5725	0.000707644
6444	ENSG00000170624	SGCD	mRNA	1.43773	0.0035088	0.23	0.42	2.56772e-05
79987	ENSG00000165124	SVEP1	mRNA	1.01384	0.0395032	0.155	0.3175	0.00107815
80005	ENSG00000147459	DOCK5	mRNA	0.814894	0.0343617	0.35	0.6275	0.00086681
408050	ENSG00000103226	NOMO3	mRNA	0.695714	0.0173073	3.45	5.6225	0.000258456
51559	ENSG00000111696	NT5DC3	mRNA	0.683315	0.0448824	0.5	0.8325	0.00131977
442213	ENSG00000244694	PTCHD4	mRNA	0.665489	0.00019968	1.6175	2.3675	2.68957e-07
675	ENSG00000139618	BRCA2	mRNA	0.644749	0.0234937	1.305	2.0625	0.000450081
80311	ENSG00000174010	KLHL15	mRNA	0.641916	0.0406753	0.6425	1.0125	0.00113014
283431	ENSG00000139354	GAS2L3	mRNA	0.639123	0.00162887	7.3925	12.085	7.6963e-06
84515	ENSG00000125885	MCM8	mRNA	0.625706	0.000276037	3.765	6.4075	5.38991e-07
4288	ENSG00000148773	MKI67	mRNA	0.622577	0.000193306	58.83	91.405	2.20924e-07
84879	ENSG00000168389	MFSD2A	mRNA	0.60822	0.0342452	2.745	4.2425	0.000861835
2289	ENSG00000096060	FKBP5	mRNA	0.605588	0.00111327	2.725	4.1675	4.23901e-06
9493	ENSG00000137807	KIF23	mRNA	0.604274	1.19932e-05	7.5325	11.34	4.28126e-09
9928	ENSG00000118193	KIF14	mRNA	0.589415	0.00912576	1.5375	2.31	9.88154e-05
1848	ENSG00000139318	DUSP6	mRNA	0.570619	0.0492267	2.255	3.4025	0.0016042
147841	ENSG00000161888	SPC24	mRNA	0.569915	0.0150739	7.65	11.415	0.000204514
54865	ENSG00000160818	GPATCH4	mRNA	0.56458	0.0163401	3.845	5.67	0.000230402
55796	ENSG00000076770	MBNL3	mRNA	0.560303	0.0270021	1.0075	1.585	0.000554244
6941	ENSG00000137310	TCF19	mRNA	0.559526	0.00713404	6.015	8.7875	7.13065e-05
648	ENSG00000168283	BMI1	mRNA	0.558307	0.0314837	10.275	15.32	0.000734269
6843	ENSG00000139190	VAMP1	mRNA	0.557487	0.024076	4.905	7.21	0.00046267
63979	ENSG00000132436	FIGNL1	mRNA	0.552925	0.0018784	1.11	1.655	9.4993e-06
55791	ENSG00000121931	LRIF1	mRNA	0.552105	0.0307348	6.58	9.3325	0.000693033
10257	ENSG00000125257	ABCC4	mRNA	0.54882	0.0488276	1.305	1.98	0.00157739
57082	ENSG00000137812	KNL1	mRNA	0.548317	0.000207937	4.11	6.16	3.46396e-07
2491	ENSG00000102384	CENPI	mRNA	0.547104	0.0255596	2.1275	3.03	0.00051247
29941	ENSG00000160447	PKN3	mRNA	0.545677	0.00676405	7.0675	10.4675	6.55961e-05
1063	ENSG00000117724	CENPF	mRNA	0.543954	0.000256557	21.065	31.0225	4.73183e-07
23171	ENSG00000152642	GPD1L	mRNA	0.536707	0.0210441	2.4575	3.6125	0.000362528
1021	ENSG00000105810	CDK6	mRNA	0.535543	0.000119284	6.6375	9.7225	9.93559e-08
25959	ENSG00000197256	KANK2	mRNA	0.535124	0.00117442	4.9775	7.3025	4.82119e-06
1062	ENSG00000138778	CENPE	mRNA	0.52674	0.000992529	3.4675	5.04	3.54306e-06
116496	ENSG00000135842	FAM129A	mRNA	0.524879	0.00684638	1.5675	2.2825	6.72092e-05
55388	ENSG00000065328	MCM10	mRNA	0.519095	0.000432801	5.7375	8.32	1.09344e-06
6932	ENSG00000081059	TCF7	mRNA	0.512815	0.0229036	2.7925	4.09	0.000421063
285349	ENSG00000144792	ZNF660	mRNA	0.512654	0.0209598	2.2775	3.2825	0.000346545
80164	ENSG00000183248	PRR36	mRNA	0.512452	5.97239e-05	59.5775	86.0025	3.5533e-08
63967	ENSG00000092853	CLSPN	mRNA	0.507217	0.0308125	2.79	3.885	0.000707815
10112	ENSG00000112984	KIF20A	mRNA	0.503277	0.000488561	15.1525	21.6975	1.35468e-06
64793	ENSG00000130695	CEP85	mRNA	0.499206	0.00699596	4.2325	5.885	6.951e-05
80321	ENSG00000114107	CEP70	mRNA	0.496831	0.0161029	5.03	7.325	0.000225607
10189	ENSG00000183684	ALYREF	mRNA	0.496135	0.0461237	46.5275	66.425	0.00139403
1894	ENSG00000114346	ECT2	mRNA	0.495822	0.00116576	11.105	15.865	4.70486e-06
9824	ENSG00000198826	ARHGAP11A	mRNA	0.494649	0.00161323	6.21	8.77	7.2003e-06
6525	ENSG00000183963	SMTN	mRNA	0.491788	0.00488415	5.42	7.65	4.01007e-05
55165	ENSG00000138180	CEP55	mRNA	0.489645	0.0355261	5.45	7.765	0.000913291
6165	ENSG00000182899	RPL35A	mRNA	-0.489135	0.00497761	504.84	368.205	4.18108e-05
10954	ENSG00000065485	PDIA5	mRNA	-0.490676	0.0225259	14.4825	10.3475	0.000400717
706	ENSG00000100300	TSPO	mRNA	-0.491861	0.0330377	63.4925	45.8775	0.000813974
54587	ENSG00000162576	MXRA8	mRNA	-0.494303	0.00225343	14.74	10.7	1.29695e-05
8835	ENSG00000120833	SOCS2	mRNA	-0.494881	0.0232242	7.2425	4.9525	0.000440532
6307	ENSG00000052802	MSMO1	mRNA	-0.49734	0.000100458	36.19	25.9675	7.76983e-08
25834	ENSG00000182050	MGAT4C	mRNA	-0.50085	0.0488276	6.4575	3.97	0.0015635
5159	ENSG00000113721	PDGFRB	mRNA	-0.501187	0.0031187	18.3875	13.1575	2.09695e-05
57804	ENSG00000175482	POLD4	mRNA	-0.505881	0.0295897	8.02	5.7175	0.000653127
6231	ENSG00000197728	RPS26	mRNA	-0.506709	0.000123958	1057.97	755.895	1.10624e-07
6160	ENSG00000071082	RPL31	mRNA	-0.507594	0.0123386	450.822	320.535	0.000157095
4435	ENSG00000125931	CITED1	mRNA	-0.509345	0.000776674	42.8425	30.18	2.58768e-06
11174	ENSG00000049192	ADAMTS6	mRNA	-0.509377	0.0301144	3.1275	2.23	0.000670898
6227	ENSG00000171858	RPS21	mRNA	-0.509898	0.032555	145.782	104.135	0.000790246
6235	ENSG00000213741	RPS29	mRNA	-0.511759	0.00163484	236.51	168.61	7.97578e-06
112812	ENSG00000267673	FDX2	mRNA	-0.513654	0.0316377	18.725	13.35	0.000741626
84333	ENSG00000180628	PCGF5	mRNA	-0.514056	0.0279029	4.085	2.8775	0.000590994
6204	ENSG00000124614	RPS10	mRNA	-0.515608	0.00693601	832.495	593.452	6.85017e-05
401115	ENSG00000243449	C4orf48	mRNA	-0.518187	0.017481	129.722	92.9775	0.000265211
613037	ENSG00000198064	NPIPB13	mRNA	-0.521234	0.00266484	22.2775	15.71	1.64888e-05
50854	ENSG00000204387	C6orf48	lncRNA	-0.526887	0.0253532	106.368	75.32	0.000504693
127687	ENSG00000197982	C1orf122	mRNA	-0.52696	0.00648164	105.62	73.915	6.24718e-05
10809	ENSG00000214530	STARD10	mRNA	-0.530654	0.0230568	6.6825	4.69	0.000428157
122953	ENSG00000140044	JDP2	mRNA	-0.532719	0.0197382	10.48	7.2175	0.000314721
440353		NPIPB12	mRNA	-0.537155	0.000634943	53.2	37.1025	2.07769e-06
1120	ENSG00000100288	CHKB	mRNA	-0.537779	0.00684173	22.9825	16.0375	6.67565e-05
79897	ENSG00000241370	RPP21	mRNA	-0.540893	0.0310205	68.3075	48.08	0.000716084
6193	ENSG00000083845	RPS5	mRNA	-0.541313	0.00527968	721.835	505.077	4.64894e-05
440345	ENSG00000185864	NPIPB4	mRNA	-0.544599	0.000432801	119.597	82.9025	1.09852e-06
6414	ENSG00000250722	SELENOP	mRNA	-0.545172	0.00531276	10.1875	7.0825	4.8045e-05
84033	ENSG00000154358	OBSCN	mRNA	-0.546581	0.0292395	0.33	0.2225	0.0006367
10438	ENSG00000197223	C1D	mRNA	-0.552638	0.0032294	15.465	10.705	2.24798e-05
6169	ENSG00000172809	RPL38	mRNA	-0.55381	0.000488561	622.288	435.695	1.42429e-06
6834	ENSG00000148290	SURF1	mRNA	-0.557923	0.0174429	13.9075	9.6075	0.000263594
64218	ENSG00000196189	SEMA4A	mRNA	-0.560291	0.00531276	9.8875	6.8	4.78544e-05
388610	ENSG00000253368	TRNP1	mRNA	-0.560931	0.00189451	10.26	7.0225	9.69348e-06
728888	ENSG00000254206	NPIPB11	mRNA	-0.561411	0.0170904	12.9625	8.8425	0.000253184
6154	ENSG00000161970	RPL26	mRNA	-0.564503	0.000187363	363.863	250.352	2.00651e-07
1652	ENSG00000099977	DDT	mRNA	-0.569427	0.0032294	106.73	73.4275	2.23853e-05
2785	ENSG00000162188	GNG3	mRNA	-0.570623	0.00116576	29.4575	20.2475	4.66325e-06
6144	ENSG00000122026	RPL21	mRNA	-0.571824	0.0022705	554.84	381.197	1.32383e-05
170622	ENSG00000188243	COMMD6	mRNA	-0.57581	0.00274567	19.0025	12.905	1.7479e-05
652968	ENSG00000239282	CASTOR1	mRNA	-0.595519	0.036143	7.12	4.7875	0.000946151
64236	ENSG00000120913	PDLIM2	mRNA	-0.59886	0.0103814	14.54	9.795	0.000122911
51282	ENSG00000171222	SCAND1	mRNA	-0.609565	0.00274567	79.8725	53.155	1.7443e-05
5730	ENSG00000107317	PTGDS	mRNA	-0.610552	0.0210441	22.5175	14.9975	0.000363088
7143	ENSG00000116147	TNR	mRNA	-0.613441	0.0328422	2.44	1.6275	0.000801124
10572	ENSG00000184990	SIVA1	mRNA	-0.614494	0.029442	17.7875	11.525	0.0006474
84929	ENSG00000130720	FIBCD1	mRNA	-0.624417	0.022042	6.2025	4.02	0.000386578
2592	ENSG00000213930	GALT	mRNA	-0.626063	0.0214226	5.8	3.8175	0.000372167
284207	ENSG00000176845	METRNL	mRNA	-0.644259	0.00469118	9.2925	6.0775	3.7679e-05
127700	ENSG00000116885	OSCP1	mRNA	-0.653259	0.0209598	5.72	3.5875	0.000351657
90637	ENSG00000178381	ZFAND2A	mRNA	-0.664439	0.0148578	9.025	5.5775	0.000198009
90139	ENSG00000157570	TSPAN18	mRNA	-0.695613	0.00914085	6.3225	3.9675	9.95226e-05
5920	ENSG00000133321	RARRES3	mRNA	-0.69925	0.031762	10.5875	6.6425	0.000750209
6121	ENSG00000116745	RPE65	mRNA	-0.704711	0.0228398	2.585	1.6125	0.00041853
1052	ENSG00000221869	CEBPD	mRNA	-0.711284	0.0150739	6.8475	4.2475	0.000205374
205251	ENSG00000175701	MTLN	mRNA	-0.720173	0.0349208	3.2925	2.035	0.00088507
2878	ENSG00000211445	GPX3	mRNA	-0.721752	2.87976e-10	58.6075	36.015	1.71333e-14
4237	ENSG00000117122	MFAP2	mRNA	-0.744859	0.0488276	6.015	3.64	0.00157047
6663	ENSG00000100146	SOX10	mRNA	-0.746868	0.0468867	2.225	1.345	0.00143104
339453	ENSG00000205090	TMEM240	mRNA	-0.800991	0.0159328	5.265	3.07	0.000220868
4004	ENSG00000166407	LMO1	mRNA	-0.827495	0.0207793	6.26	3.405	0.000341212
1839	ENSG00000113070	HBEGF	mRNA	-0.849264	0.0357453	2.1025	1.18	0.000933615
79156	ENSG00000166289	PLEKHF1	mRNA	-0.862692	0.0464401	1.7425	1.01	0.00141188
2487	ENSG00000162998	FRZB	mRNA	-0.8868	2.7147e-06	24.6575	13.47	6.4605e-10
647310	ENSG00000226174	TEX22	mRNA	-0.93288	0.0441277	1.925	1.03	0.00128382
4062	ENSG00000176956	LY6H	mRNA	-1.00273	0.000488561	14.35	7.3075	1.32167e-06
100534012	ENSG00000163156	TNFAIP8L2-SCNM1	mRNA	-1.04633	0.010216	2.7475	1.36	0.000119465
347	ENSG00000189058	APOD	mRNA	-1.14057	0.0357453	2.91	1.3375	0.00093338
80726	ENSG00000130518	IQCN	mRNA	-1.20775	3.14646e-08	3.6225	1.625	3.74401e-12
79873	ENSG00000275074	NUDT18	mRNA	-1.21635	0.0459598	1.79	0.7775	0.00137577
388284	ENSG00000159761	C16orf86	mRNA	-1.66204	0.00286384	1.51	0.53	1.84016e-05
402573	ENSG00000185955	C7orf61	mRNA	-1.74209	8.62749e-05	4.82	1.465	5.64626e-08
4155	ENSG00000197971	MBP	mRNA	-1.76111	0.0355261	0.375	0.105	0.000916387
6954	ENSG00000124678	TCP11	mRNA	-2.99914	0.0231028	0.58	0.0725	0.000431597
140290	ENSG00000242220	TCP10L	mRNA	-4.62625	0.00161323	0.4125	0.025	7.29448e-06
267004	ENSG00000225830	PGBD3	mRNA	-7.64948	8.96666e-08	0.9775	0	1.60043e-11

## Sheet: solvent vs GW7647 (PPARA)
Gene ID	Ensembl Gene ID	Gene Symbol	Type	log2 (GW7647 / SC_Diff)	Qvalue (GW7647 / SC_Diff)	SC_Diff Average FPKM	GW7647 Average FPKM	Pvalue(GW7647 / SC_Diff)
100526740	ENSG00000248919	ATP5MF-PTCD1	mRNA	8.5534	6.50374e-12	0	0.75	4.2267e-15
57481	ENSG00000250423	KIAA1210	mRNA	5.12137	0.0159781	0.005	0.0875	0.000768569
3204	ENSG00000122592	HOXA7	mRNA	4.80853	0.0148153	0.0075	0.26	0.000694988
100873985		MED14OS	mRNA	4.43856	0.0311926	0.0175	0.4725	0.00189448
100526761	ENSG00000250709	CCDC169-SOHLH2	mRNA	4.24891	0.00832468	0.02	0.34	0.00032018
8214	ENSG00000183628	DGCR6	mRNA	4.07665	0.0126172	0.17	2.9125	0.00055684
107987373	ENSG00000276345	LOC107987373	mRNA	3.56995	0.0155938	0.12	1.11	0.000745324
4995	ENSG00000221882	OR3A2	mRNA	2.81052	0.0281871	0.06	0.39	0.00165532
100996747		LOC100996747	mRNA	2.50235	0.0411603	3.0975	18.0425	0.00276737
5342	ENSG00000125551	PLGLB2	mRNA	2.32284	0.030548	0.1175	0.56	0.00185353
83478	ENSG00000138639	ARHGAP24	mRNA	2.29787	0.0427317	0.0325	0.185	0.00290836
4935	ENSG00000101850	GPR143	mRNA	2.23962	0.0489699	0.13	0.62	0.00349207
1235	ENSG00000112486	CCR6	mRNA	2.09906	0.0205811	0.1325	0.5925	0.00108692
51129	ENSG00000167772	ANGPTL4	mRNA	1.7521	4.29376e-83	20.015	70.465	2.53678e-87
2565	ENSG00000163285	GABRG1	mRNA	1.72318	0.0286416	0.0725	0.235	0.00170063
79366	ENSG00000198157	HMGN5	mRNA	1.64648	1.02281e-14	1.61	5.2525	2.41714e-18
126868	ENSG00000173212	MAB21L3	mRNA	1.52468	0.0105762	0.215	0.6475	0.000445869
9518	ENSG00000130513	GDF15	mRNA	1.37853	0.0303386	0.505	1.3675	0.00183365
81706	ENSG00000198729	PPP1R14C	mRNA	1.32799	0.040993	0.425	1.11	0.00275253
100526694		MSANTD3-TMEFF1	mRNA	1.28777	0.00171667	1.145	2.88	4.10553e-05
5166	ENSG00000004799	PDK4	mRNA	1.24009	0.0145054	0.4575	1.13	0.000673593
646450	ENSG00000221883	ARIH2OS	lncRNA	1.13272	0.0423218	1.9425	4.41	0.00286546
11339	ENSG00000104147	OIP5	mRNA	1.07664	0.00275177	2.785	6.1275	7.91653e-05
102724219		LOC102724219	mRNA	1.07649	7.89448e-07	2.1475	3.76	4.10442e-09
65109	ENSG00000125351	UPF3B	mRNA	1.05314	2.38862e-08	5.175	11.31	6.49159e-11
6636	ENSG00000139343	SNRPF	mRNA	1.01968	2.50382e-09	16.95	35.9675	4.28989e-12
154141	ENSG00000172197	MBOAT1	mRNA	0.987263	0.0148044	1.72	3.5825	0.000693601
3397	ENSG00000125968	ID1	mRNA	0.981927	4.06934e-05	7.5925	15.895	4.51988e-07
57615	ENSG00000229676	ZNF492	mRNA	0.976881	0.0128254	0.495	1.01	0.00057239
353497	ENSG00000130997	POLN	mRNA	0.954786	0.0464669	0.475	0.9425	0.00323396
58504	ENSG00000128805	ARHGAP22	mRNA	0.927059	0.040924	0.9075	2	0.00273939
3161	ENSG00000072571	HMMR	mRNA	0.915428	5.22075e-07	3.2575	6.335	2.52925e-09
343099	ENSG00000122483	CCDC18	mRNA	0.914149	0.000632299	1.0025	1.945	1.18047e-05
54865	ENSG00000160818	GPATCH4	mRNA	0.878363	2.60981e-06	3.845	7.235	1.89653e-08
10189	ENSG00000183684	ALYREF	mRNA	0.875212	3.6072e-07	46.5275	88.8775	1.57706e-09
79017	ENSG00000006625	GGCT	mRNA	0.868592	0.000141624	5.96	11.1625	1.90773e-06
121457	ENSG00000166130	IKBIP	mRNA	0.85736	5.6315e-06	3.7075	6.435	4.65799e-08
51559	ENSG00000111696	NT5DC3	mRNA	0.849637	0.0172263	0.5	0.9825	0.000855919
51053	ENSG00000112312	GMNN	mRNA	0.849496	8.31437e-08	13.1425	24.7025	2.99643e-10
196740	ENSG00000165633	VSTM4	mRNA	0.833768	0.00851202	1.9625	3.615	0.000330978
375444	ENSG00000172244	C5orf34	mRNA	0.829181	0.0128086	1.0375	1.975	0.000568822
1374	ENSG00000110090	CPT1A	mRNA	0.815614	4.06886e-18	13.2225	24.1625	4.80782e-22
51186	ENSG00000185222	TCEAL9	mRNA	0.815438	9.9731e-07	14.855	27.3725	5.37504e-09
131076	ENSG00000160124	CCDC58	mRNA	0.80219	0.0195571	5.84	10.2425	0.00101333
79980	ENSG00000149636	DSN1	mRNA	0.790645	1.21584e-05	5.3175	9.4925	1.12777e-07
84520	ENSG00000170270	GON7	mRNA	0.786208	0.0332006	2.885	5.1825	0.00206463
126069	ENSG00000177599	ZNF491	mRNA	0.777132	0.0321029	0.855	1.5225	0.00195925
6902	ENSG00000171530	TBCA	mRNA	0.776779	4.48212e-07	61.515	110.565	2.09197e-09
3148	ENSG00000164104	HMGB2	mRNA	0.763495	2.02242e-13	97.765	172.847	7.16918e-17
116832	ENSG00000163923	RPL39L	mRNA	0.754959	0.00301973	8	14.1775	8.92038e-05
51602	ENSG00000055044	NOP58	mRNA	0.753598	2.27352e-06	7.545	13.25	1.59842e-08
79801	ENSG00000171241	SHCBP1	mRNA	0.751819	4.00415e-05	2.545	4.505	4.40428e-07
10063	ENSG00000138495	COX17	mRNA	0.750746	0.0480334	10.6525	18.9475	0.00340542
23234	ENSG00000213551	DNAJC9	mRNA	0.750092	1.85648e-07	10.5425	18.435	7.56807e-10
22944	ENSG00000151657	KIN	mRNA	0.749975	0.00942811	3.6725	5.1975	0.000378949
4678	ENSG00000132780	NASP	mRNA	0.749969	1.09476e-14	37.2825	65.4375	3.23397e-18
126382	ENSG00000184162	NR2C2AP	mRNA	0.749338	0.00206009	4.2975	7.21	5.23359e-05
64149	ENSG00000108666	C17orf75	mRNA	0.748246	0.0222353	2.5375	3.1725	0.00120858
55872	ENSG00000168078	PBK	mRNA	0.747805	1.94333e-06	9.945	17.4075	1.28372e-08
128061	ENSG00000143633	C1orf131	mRNA	0.747777	0.00792293	4.925	8.605	0.000300047
9360	ENSG00000138398	PPIG	mRNA	0.74383	2.79015e-10	8.7775	18.4525	3.29688e-13
3336	ENSG00000115541	HSPE1	mRNA	0.742276	5.80088e-07	24.505	42.855	2.87885e-09
1062	ENSG00000138778	CENPE	mRNA	0.738927	3.69106e-09	3.4675	6	6.97826e-12
102723859	ENSG00000278599	TBC1D3E	mRNA	0.73677	0.0230573	2	3.45	0.00128323
54962	ENSG00000075131	TIPIN	mRNA	0.734051	0.0338673	3.18	5.0425	0.00212316
51574	ENSG00000174720	LARP7	mRNA	0.730181	4.91693e-11	17.395	29.4825	4.00797e-14
55646	ENSG00000145220	LYAR	mRNA	0.729801	0.00211818	3.4025	5.945	5.54048e-05
8479	ENSG00000149929	HIRIP3	mRNA	0.719947	1.67534e-10	8.445	14.3825	1.68266e-13
9723	ENSG00000170381	SEMA3E	mRNA	0.711723	0.00171453	3.4275	5.9275	4.07209e-05
29089	ENSG00000077152	UBE2T	mRNA	0.710125	5.30809e-05	15.98	27.365	6.14667e-07
220869	ENSG00000147996	CBWD5	mRNA	0.705067	0.00858925	6.135	10.685	0.000335938
55166	ENSG00000031691	CENPQ	mRNA	0.694233	0.0195571	3.4925	5.825	0.00101267
1033	ENSG00000100526	CDKN3	mRNA	0.694147	0.00123843	13.18	22.08	2.72182e-05
27146	ENSG00000047662	FAM184B	mRNA	0.689196	0.0124654	1.465	2.4525	0.000549402
2289	ENSG00000096060	FKBP5	mRNA	0.686459	4.75606e-05	2.725	4.5525	5.45123e-07
24137	ENSG00000090889	KIF4A	mRNA	0.686024	8.06597e-08	8.825	14.7475	2.85926e-10
57405	ENSG00000152253	SPC25	mRNA	0.685242	1.65159e-06	13.975	23.5675	1.03432e-08
2079	ENSG00000100632	ERH	mRNA	0.681631	2.86277e-06	47.2475	79.4625	2.09726e-08
84057	ENSG00000121211	MND1	mRNA	0.681167	0.0111038	5.065	8.35	0.000472337
79175	ENSG00000088876	ZNF343	mRNA	0.680815	0.0169566	1.645	2.81	0.000829499
10635	ENSG00000111247	RAD51AP1	mRNA	0.680117	0.000461716	4.5375	7.5975	7.77438e-06
653820	ENSG00000188610	FAM72B	mRNA	0.677953	0.042739	2.0825	3.3625	0.00291138
11130	ENSG00000122952	ZWINT	mRNA	0.672893	2.13002e-08	21.1425	35.3275	5.53711e-11
388524		RPSAP58	mRNA	0.672447	0.00654676	16.79	27.8575	0.000238648
29893	ENSG00000131470	PSMC3IP	mRNA	0.663739	0.00447896	6.375	10.575	0.000148187
6941	ENSG00000137310	TCF19	mRNA	0.662678	5.85376e-06	6.015	9.7625	4.91099e-08
898	ENSG00000105173	CCNE1	mRNA	0.660605	0.00405155	3.5375	5.93	0.000129498
23205	ENSG00000103740	ACSBG1	mRNA	0.660113	0.00161361	2.56	4.21	3.79425e-05
80321	ENSG00000114107	CEP70	mRNA	0.658938	3.8059e-05	5.03	8.7625	4.15982e-07
51747	ENSG00000108848	LUC7L3	mRNA	0.658755	3.39376e-08	25.9025	48.07	1.00253e-10
332	ENSG00000089685	BIRC5	mRNA	0.656862	3.50305e-05	22.18	36.195	3.73125e-07
63967	ENSG00000092853	CLSPN	mRNA	0.656552	9.34188e-07	2.79	4.6525	4.91213e-09
220134	ENSG00000154839	SKA1	mRNA	0.654366	0.000728957	3.47	5.675	1.40399e-05
2171	ENSG00000164687	FABP5	mRNA	0.649799	1.19973e-06	92.935	152.833	7.01722e-09
5984	ENSG00000163918	RFC4	mRNA	0.648432	0.00523102	8.4175	13.78	0.000180178
51491	ENSG00000048162	NOP16	mRNA	0.647081	0.042093	3.5525	5.975	0.00284002
4603	ENSG00000185697	MYBL1	mRNA	0.639996	0.00654676	1.3225	1.955	0.000237918
79691	ENSG00000151576	QTRT2	mRNA	0.639777	0.0402976	1.6875	2.8	0.00268079
79682	ENSG00000151725	CENPU	mRNA	0.63901	1.0176e-05	11.19	18.1125	8.89894e-08
891	ENSG00000134057	CCNB1	mRNA	0.638922	2.07013e-09	19.74	31.9775	3.42453e-12
246184	ENSG00000176386	CDC26	mRNA	0.635308	0.0323091	7.7575	12.4275	0.00198329
3149	ENSG00000029993	HMGB3	mRNA	0.630153	8.57478e-11	19.225	31.135	8.10566e-14
122769	ENSG00000165501	LRR1	mRNA	0.624454	0.0140622	3.9025	6.36	0.000645537
55165	ENSG00000138180	CEP55	mRNA	0.62264	0.000152216	5.45	8.6825	2.07739e-06
84081	ENSG00000126653	NSRP1	mRNA	0.621826	4.00415e-05	8.665	14.32	4.42382e-07
3162	ENSG00000100292	HMOX1	mRNA	0.621142	1.11032e-06	38.165	61.1875	6.42867e-09
5557	ENSG00000198056	PRIM1	mRNA	0.62023	0.00269051	5.93	9.5125	7.66173e-05
55329	ENSG00000138587	MNS1	mRNA	0.619733	0.0169798	4.205	6.7375	0.000832585
4502	ENSG00000125148	MT2A	mRNA	0.616926	0.000520689	119.615	193.782	9.25956e-06
5427	ENSG00000100479	POLE2	mRNA	0.616177	0.0137811	4.5275	7.43	0.000629373
27235	ENSG00000173085	COQ2	mRNA	0.615502	0.00195701	6.38	10.685	4.85611e-05
23658	ENSG00000106355	LSM5	mRNA	0.609334	0.00151507	5.9725	9.4575	3.5178e-05
4751	ENSG00000117650	NEK2	mRNA	0.608292	0.0208286	4.9175	7.8425	0.00110382
51668	ENSG00000081870	HSPB11	mRNA	0.608116	0.0100073	13.4825	20.8725	0.000415049
7913	ENSG00000124795	DEK	mRNA	0.606083	3.54662e-09	40.9	68.9725	6.49564e-12
7083	ENSG00000167900	TK1	mRNA	0.600347	0.00363892	8.0125	12.6725	0.000113019
56992	ENSG00000163808	KIF15	mRNA	0.599517	1.38288e-08	9.555	15.4575	3.43147e-11
6741	ENSG00000138385	SSB	mRNA	0.598475	3.08992e-10	25.9975	41.095	3.83365e-13
347252	ENSG00000137142	IGFBPL1	mRNA	0.598206	7.13311e-10	29.125	45.9125	9.69287e-13
401505	ENSG00000175768	TOMM5	mRNA	0.597487	0.0038212	28.25	44.65	0.000120958
64151	ENSG00000109805	NCAPG	mRNA	0.596532	2.06277e-05	7.77	12.1575	2.05961e-07
81930	ENSG00000121621	KIF18A	mRNA	0.596491	0.00149123	3.2175	5.2025	3.41839e-05
84298	ENSG00000139233	LLPH	mRNA	0.595652	0.00139562	9.3	14.6775	3.16624e-05
55119	ENSG00000134186	PRPF38B	mRNA	0.594914	1.10943e-08	15.195	20.68	2.62184e-11
9196	ENSG00000170049	KCNAB3	mRNA	0.594714	0.000328683	5.3125	8.2375	5.30133e-06
9933	ENSG00000080608	PUM3	mRNA	0.594033	0.00132698	4.565	7.1925	2.97916e-05
10403	ENSG00000080986	NDC80	mRNA	0.58997	2.45202e-05	8.5125	13.3325	2.52069e-07
64946	ENSG00000153044	CENPH	mRNA	0.589848	0.000212924	8.925	14.03	3.09461e-06
83540	ENSG00000143228	NUF2	mRNA	0.587245	0.00239734	7.4625	11.735	6.48695e-05
4670	ENSG00000099783	HNRNPM	mRNA	0.585627	9.14614e-09	51.68	80.7825	2.10741e-11
91057	ENSG00000109881	CCDC34	mRNA	0.583229	0.000873691	6.6	10.885	1.7447e-05
84515	ENSG00000125885	MCM8	mRNA	0.582786	3.44349e-06	3.765	6.76	2.60408e-08
2819	ENSG00000167588	GPD1	mRNA	0.582133	0.00294251	18.115	28.235	8.62273e-05
701	ENSG00000156970	BUB1B	mRNA	0.581988	4.07885e-07	13.255	20.66	1.85555e-09
10591	ENSG00000112667	DNPH1	mRNA	0.579316	0.0285423	27.825	43.23	0.00169305
3146	ENSG00000189403	HMGB1	mRNA	0.575667	4.31087e-12	168.917	266.108	2.54689e-15
90233	ENSG00000204519	ZNF551	mRNA	0.574959	0.0386844	1.7375	2.715	0.00252466
8836	ENSG00000137563	GGH	mRNA	0.574804	0.0105817	7.255	11.2725	0.000447293
6168	ENSG00000197756	RPL37A	mRNA	0.573631	4.70365e-07	595.315	939.48	2.25095e-09
5889	ENSG00000108384	RAD51C	mRNA	0.572751	0.00167632	9.7025	15.2775	3.97143e-05
9787	ENSG00000126787	DLGAP5	mRNA	0.571134	1.02487e-06	10.8575	16.8025	5.78328e-09
27338	ENSG00000108106	UBE2S	mRNA	0.569976	0.000154841	151.803	235.02	2.14066e-06
79862	ENSG00000188295	ZNF669	mRNA	0.568808	0.0173343	4.795	7.605	0.000869481
80119	ENSG00000140451	PIF1	mRNA	0.567347	0.0392102	3.49	5.2925	0.00257139
81892	ENSG00000119705	SLIRP	mRNA	0.566299	0.0337026	32.8175	51.55	0.00210467
7443	ENSG00000100749	VRK1	mRNA	0.566139	0.00105852	6.8	10.4675	2.22247e-05
4694	ENSG00000125356	NDUFA1	mRNA	0.564551	0.0170833	19.3275	30.1975	0.000845786
79019	ENSG00000100162	CENPM	mRNA	0.564517	0.00415398	14.9675	23.095	0.000133018
195828	ENSG00000165244	ZNF367	mRNA	0.563115	0.00228282	3.0425	4.66	6.09616e-05
51659	ENSG00000131153	GINS2	mRNA	0.559642	2.05117e-06	31.2	48.045	1.39362e-08
54993	ENSG00000176371	ZSCAN2	mRNA	0.559422	0.0105817	3.8625	5.8575	0.000447626
10592	ENSG00000136824	SMC2	mRNA	0.55686	6.39909e-08	9.7975	15.015	2.15496e-10
11169	ENSG00000198554	WDHD1	mRNA	0.554446	0.000154539	2.9375	4.2525	2.12735e-06
91120	ENSG00000197124	ZNF682	mRNA	0.554341	0.0279855	2.055	3.135	0.00164017
150468	ENSG00000169607	CKAP2L	mRNA	0.553708	6.55213e-05	6.0875	9.245	8.01306e-07
55320	ENSG00000129534	MIS18BP1	mRNA	0.552518	0.000936397	4.2325	6.3	1.90311e-05
129401	ENSG00000163002	NUP35	mRNA	0.549267	0.00792293	6.27	9.5275	0.000299607
23397	ENSG00000121152	NCAPH	mRNA	0.548126	2.53601e-06	10.895	16.48	1.81293e-08
9824	ENSG00000198826	ARHGAP11A	mRNA	0.547584	3.76008e-07	6.21	9.655	1.66611e-09
157570	ENSG00000171320	ESCO2	mRNA	0.547129	0.00207853	5.16	7.8675	5.31729e-05
10112	ENSG00000112984	KIF20A	mRNA	0.546706	4.05206e-07	15.1525	22.2675	1.81943e-09
10428	ENSG00000153774	CFDP1	mRNA	0.544078	0.000532068	26.435	40.07	9.52479e-06
6632	ENSG00000167088	SNRPD1	mRNA	0.541838	0.00349817	14.9375	22.605	0.000107264
147166	ENSG00000108448	TRIM16L	mRNA	0.540836	0.0081163	6.29	10.575	0.000310247
219790	ENSG00000182010	RTKN2	mRNA	0.54	0.00027086	3.87	5.605	4.25352e-06
9493	ENSG00000137807	KIF23	mRNA	0.539237	7.46486e-05	7.5325	11.5775	9.29342e-07
54883	ENSG00000273559	CWC25	mRNA	0.535443	0.0475822	6.4325	9.695	0.00334664
4085	ENSG00000164109	MAD2L1	mRNA	0.533948	0.00505793	10.4825	15.8125	0.000171825
1063	ENSG00000117724	CENPF	mRNA	0.533132	1.63587e-09	21.065	31.72	2.60951e-12
9833	ENSG00000165304	MELK	mRNA	0.532872	2.80508e-05	9.675	14.7225	2.94992e-07
284406	ENSG00000181007	ZFP82	mRNA	0.532003	0.0266214	3.2725	4.4225	0.00153739
983	ENSG00000170312	CDK1	mRNA	0.530318	1.08586e-05	21.33	32.1075	9.75135e-08
23594	ENSG00000091651	ORC6	mRNA	0.526197	0.0318	7.6775	11.485	0.00193889
84833	ENSG00000173915	ATP5MD	mRNA	0.520892	0.00381071	40.295	61.9775	0.000120224
8914	ENSG00000111602	TIMELESS	mRNA	0.520622	9.01956e-08	12.7175	18.9625	3.31316e-10
64747	ENSG00000118855	MFSD1	mRNA	0.520007	0.0277539	4.4725	6.5875	0.00162168
10248	ENSG00000172336	POP7	mRNA	0.519383	0.0054629	23.68	35.495	0.000189456
7873	ENSG00000145050	MANF	mRNA	0.51879	0.000246527	22.2875	33.3975	3.69951e-06
7298	ENSG00000176890	TYMS	mRNA	0.517189	4.33784e-07	55.4425	82.6075	1.999e-09
84319	ENSG00000184220	CMSS1	mRNA	0.51704	0.0169854	8.3125	12.3825	0.000833919
93594	ENSG00000156787	TBC1D31	mRNA	0.516956	0.0337604	2.1	3.095	0.00211034
55388	ENSG00000065328	MCM10	mRNA	0.516453	0.000820359	5.7375	8.54	1.62366e-05
3150	ENSG00000205581	HMGN1	mRNA	0.514164	5.86317e-05	84.63	132.282	6.85873e-07
63979	ENSG00000132436	FIGNL1	mRNA	0.513721	0.00311637	1.11	1.665	9.31635e-05
11004	ENSG00000142945	KIF2C	mRNA	0.513302	1.96866e-06	14.945	22.2225	1.3143e-08
7153	ENSG00000131747	TOP2A	mRNA	0.512719	4.31087e-12	48.4125	71.865	2.30551e-15
84329	ENSG00000122986	HVCN1	mRNA	0.509281	0.0452221	4.63	6.8675	0.00312595
9984	ENSG00000079134	THOC1	mRNA	0.509114	0.017904	5.995	8.935	0.000908635
51390	ENSG00000146416	AIG1	mRNA	0.508687	0.00851202	12.28	18.915	0.000331409
10549	ENSG00000123131	PRDX4	mRNA	0.507387	0.00306653	18.6525	27.7475	9.09488e-05
11065	ENSG00000175063	UBE2C	mRNA	0.506317	0.00150641	70.9025	105.778	3.47533e-05
10460	ENSG00000013810	TACC3	mRNA	0.50628	1.15615e-05	32.1525	47.425	1.05874e-07
147841	ENSG00000161888	SPC24	mRNA	0.506043	0.0269268	7.65	11.5025	0.00156804
257415	ENSG00000234545	FAM133B	mRNA	0.505224	0.0146936	8.7125	12.71	0.000684938
10682	ENSG00000147155	EBP	mRNA	0.50493	0.0175078	7.24	10.745	0.000881287
132320	ENSG00000151466	SCLT1	mRNA	0.503604	0.0439559	4.0975	5.9075	0.00302025
9585	ENSG00000138182	KIF20B	mRNA	0.501341	0.00313211	2.8	4.12	9.38189e-05
51691	ENSG00000128534	LSM8	mRNA	0.501177	0.0178994	1.335	1.9575	0.000907341
2483	ENSG00000109536	FRG1	mRNA	0.500394	3.77164e-05	24.6225	35.1325	4.07781e-07
6241	ENSG00000171848	RRM2	mRNA	0.500373	8.945e-09	22.19	32.6525	1.95536e-11
55215	ENSG00000140525	FANCI	mRNA	0.500124	7.9746e-08	12.3575	18.145	2.77976e-10
22974	ENSG00000088325	TPX2	mRNA	0.499895	1.62642e-09	55.87	81.2625	2.49834e-12
10293	ENSG00000183763	TRAIP	mRNA	0.499503	0.00942811	5.615	8.2425	0.00037933
140890	ENSG00000153914	SREK1	mRNA	0.498431	2.00995e-06	11.86	18.4975	1.35374e-08
26973	ENSG00000110172	CHORDC1	mRNA	0.497927	0.0185639	2.9525	4.355	0.000951996
90417	ENSG00000128944	KNSTRN	mRNA	0.49596	0.00830396	11.905	17.4625	0.000318402
9768	ENSG00000166803	PCLAF	mRNA	0.495329	0.00349891	17.37	25.5225	0.000107619
55055	ENSG00000174442	ZWILCH	mRNA	0.493745	0.00209746	4.1875	6.12	5.42558e-05
2286	ENSG00000173486	FKBP2	mRNA	0.492936	0.014985	27.4475	40.3925	0.000704719
7272	ENSG00000112742	TTK	mRNA	0.490808	6.24731e-05	7.81	11.4725	7.49264e-07
9156	ENSG00000174371	EXO1	mRNA	0.4906	0.00900994	5.0525	7.1875	0.00035665
3833	ENSG00000237649	KIFC1	mRNA	0.489487	6.40883e-07	38.8375	57.8975	3.21843e-09
51203	ENSG00000137804	NUSAP1	mRNA	0.487421	4.31274e-05	66.1025	96.0825	4.84382e-07
2549	ENSG00000109458	GAB1	mRNA	-0.487285	0.00198228	42.5125	31.9175	4.94222e-05
3084	ENSG00000157168	NRG1	mRNA	-0.487504	0.00394125	10.665	7.515	0.000125041
1602	ENSG00000276644	DACH1	mRNA	-0.48884	0.00876125	11.815	8.7175	0.000345609
11135	ENSG00000128283	CDC42EP1	mRNA	-0.489827	1.21056e-07	97.2125	72.235	4.64887e-10
728888	ENSG00000254206	NPIPB11	mRNA	-0.49135	0.00102168	12.9625	9.7125	2.13077e-05
80820	ENSG00000122547	EEPD1	mRNA	-0.491608	1.28653e-05	41.0175	30.2875	1.20764e-07
137872	ENSG00000147576	ADHFE1	mRNA	-0.496299	0.00132698	11.315	8.365	2.97694e-05
51274	ENSG00000109787	KLF3	mRNA	-0.49635	1.88501e-05	32.8	22.815	1.82643e-07
204962	ENSG00000137968	SLC44A5	mRNA	-0.497911	0.0361642	4.0825	3.1775	0.00232117
5354	ENSG00000123560	PLP1	mRNA	-0.498982	3.50305e-05	38.9025	28.7525	3.74602e-07
3730	ENSG00000011201	ANOS1	mRNA	-0.502757	0.000502527	33.38	24.035	8.72876e-06
404037	ENSG00000187664	HAPLN4	mRNA	-0.506643	0.000249096	10.5525	7.74	3.75278e-06
108	ENSG00000078295	ADCY2	mRNA	-0.506923	9.40623e-06	20.6375	15.0775	8.11361e-08
7040	ENSG00000105329	TGFB1	mRNA	-0.507042	8.18773e-05	35.92	26.3675	1.03036e-06
10379	ENSG00000213928	IRF9	mRNA	-0.508268	1.10113e-05	24.685	18.095	1.00185e-07
54897	ENSG00000130940	CASZ1	mRNA	-0.509321	0.0392859	2.2325	1.4375	0.00257867
548644	ENSG00000285437	POLR2J3	mRNA	-0.510063	0.0139393	37.1875	24.2725	0.000638247
84929	ENSG00000130720	FIBCD1	mRNA	-0.511069	0.00862196	6.2025	4.555	0.000337727
10718	ENSG00000185737	NRG3	mRNA	-0.514871	0.0222499	5.71	3.7075	0.00121069
85439	ENSG00000140022	STON2	mRNA	-0.51721	0.00509215	4.29	3.2075	0.00017389
100271927	ENSG00000170667	RASA4B	mRNA	-0.5194	0.000980442	25.1225	18.1575	2.03317e-05
55619	ENSG00000135905	DOCK10	mRNA	-0.519931	0.0304935	2	1.4425	0.00184842
9846	ENSG00000033327	GAB2	mRNA	-0.521607	2.19856e-06	18.335	13.2325	1.5263e-08
100463487		MTRNR2L9	mRNA	-0.525273	0.00978733	237.285	173.97	0.000399634
7108	ENSG00000149809	TM7SF2	mRNA	-0.527907	9.9731e-07	57.9125	41.835	5.42081e-09
225	ENSG00000173208	ABCD2	mRNA	-0.528337	0.0145322	1.8325	1.1825	0.000675698
9180	ENSG00000145623	OSMR	mRNA	-0.528477	0.0304504	4.5625	3.2525	0.00184401
3949	ENSG00000130164	LDLR	mRNA	-0.529557	0.00212352	11.3975	8.3225	5.58293e-05
2840	ENSG00000144230	GPR17	mRNA	-0.530519	0.00174253	27.8375	20.1725	4.19006e-05
101060022		LOC101060022	mRNA	-0.530818	9.14614e-09	33.5325	24.16	2.06486e-11
753	ENSG00000168675	LDLRAD4	mRNA	-0.533001	0.000661546	4.78	3.4375	1.2468e-05
2487	ENSG00000162998	FRZB	mRNA	-0.533276	0.00545881	24.6575	17.7075	0.000188991
2878	ENSG00000211445	GPX3	mRNA	-0.533743	7.13042e-08	58.6075	42.205	2.44337e-10
7058	ENSG00000186340	THBS2	mRNA	-0.537017	0.0288168	2.495	1.785	0.00171784
80303	ENSG00000115468	EFHD1	mRNA	-0.539492	0.000718423	11.85	8.34	1.37718e-05
2	ENSG00000175899	A2M	mRNA	-0.540808	0.0217973	3.1775	2.2925	0.00117061
169792	ENSG00000107249	GLIS3	mRNA	-0.541733	0.00105852	5.48	3.5875	2.22635e-05
1718	ENSG00000116133	DHCR24	mRNA	-0.542925	4.91693e-11	39.3275	28.1	4.06694e-14
286204	ENSG00000148204	CRB2	mRNA	-0.543015	0.000164385	25.37	18.185	2.34059e-06
7005	ENSG00000007866	TEAD3	mRNA	-0.54379	1.67797e-06	25.035	17.89	1.06075e-08
23220	ENSG00000110042	DTX4	mRNA	-0.543937	3.3986e-07	10.135	7.2975	1.4457e-09
64344	ENSG00000124440	HIF3A	mRNA	-0.544024	0.00969616	2.1425	1.505	0.000392406
57699	ENSG00000124772	CPNE5	mRNA	-0.544452	5.25709e-06	20.5475	14.46	4.19381e-08
27245	ENSG00000126705	AHDC1	mRNA	-0.545418	3.18667e-06	27.1375	19.3675	2.37221e-08
3732	ENSG00000085117	CD82	mRNA	-0.545424	1.76249e-07	54.8375	39.1475	7.08077e-10
84059	ENSG00000164199	ADGRV1	mRNA	-0.54801	0.000260137	20.98	14.9575	3.98059e-06
4047	ENSG00000160285	LSS	mRNA	-0.550941	7.13311e-10	54.7425	38.905	9.39943e-13
149345	ENSG00000198892	SHISA4	mRNA	-0.551689	0.00116195	131.165	93.505	2.52628e-05
399947	ENSG00000185742	C11orf87	mRNA	-0.558656	0.00255791	6.9025	4.9275	7.14813e-05
613037	ENSG00000198064	NPIPB13	mRNA	-0.561378	7.61151e-06	22.2775	15.705	6.43061e-08
1464	ENSG00000173546	CSPG4	mRNA	-0.56253	0.00178519	4.705	3.315	4.34537e-05
730268		LOC730268	pseudo	-0.564175	0.0200555	10.1825	7.1875	0.00105455
4811	ENSG00000116962	NID1	mRNA	-0.566474	0.00255231	8.1825	5.74	7.1174e-05
9902	ENSG00000011028	MRC2	mRNA	-0.566669	2.57481e-08	108.627	76.2325	7.30183e-11
25834	ENSG00000182050	MGAT4C	mRNA	-0.570831	0.00162629	6.4575	4.8675	3.8337e-05
8938	ENSG00000007516	BAIAP3	mRNA	-0.572089	0.000260647	11.8875	8.285	4.00437e-06
482	ENSG00000129244	ATP1B2	mRNA	-0.572351	3.65188e-08	359.955	250.653	1.12193e-10
80162	ENSG00000142102	PGGHG	mRNA	-0.575545	0.00364882	5.075	3.575	0.000114255
114990	ENSG00000168140	VASN	mRNA	-0.578028	0.00112753	6.525	4.555	2.43812e-05
2670	ENSG00000131095	GFAP	mRNA	-0.580774	3.9976e-16	727.295	507.77	7.08544e-20
22997	ENSG00000080854	IGSF9B	mRNA	-0.585464	0.0048402	10.565	7.58	0.000162999
1435	ENSG00000184371	CSF1	mRNA	-0.585624	1.77164e-10	27.595	18.9075	1.88405e-13
114794	ENSG00000243902	ELFN2	mRNA	-0.59381	0.000555466	6.62	4.5675	1.01077e-05
114784	ENSG00000121904	CSMD2	mRNA	-0.596169	2.10896e-06	7.8075	5.2775	1.44535e-08
7078	ENSG00000100234	TIMP3	mRNA	-0.601424	1.06761e-05	25.585	17.5575	9.46129e-08
113452	ENSG00000121900	TMEM54	mRNA	-0.603503	0.00693275	11.33	7.82	0.000254356
59269	ENSG00000127124	HIVEP3	mRNA	-0.603795	0.00608963	1.63	1.115	0.000217667
652968	ENSG00000239282	CASTOR1	mRNA	-0.609463	0.0251968	7.12	4.8775	0.00143208
9066	ENSG00000011347	SYT7	mRNA	-0.614839	0.0153945	2.72	1.805	0.000730343
3491	ENSG00000142871	CYR61	mRNA	-0.615019	0.000571775	13.515	9.1975	1.04721e-05
3157	ENSG00000112972	HMGCS1	mRNA	-0.618125	1.71747e-08	52.42	35.3525	4.36317e-11
255743	ENSG00000168743	NPNT	mRNA	-0.619191	0.010903	2.9475	1.995	0.000463149
144132	ENSG00000179532	DNHD1	mRNA	-0.625583	0.0024284	1.2625	0.84	6.61404e-05
7011	ENSG00000129566	TEP1	mRNA	-0.626968	0.000153886	2.725	1.88	2.10927e-06
9572	ENSG00000126368	NR1D1	mRNA	-0.627134	0.0314822	4.49	3.04	0.00191579
79671	ENSG00000160703	NLRX1	mRNA	-0.629689	2.72115e-05	7.16	4.7075	2.8295e-07
23034	ENSG00000020577	SAMD4A	mRNA	-0.629984	0.000376708	4.1975	2.8675	6.16495e-06
102725009		LOC102725009	mRNA	-0.633	0.0147622	18.29	12.38	0.000689877
8553	ENSG00000134107	BHLHE40	mRNA	-0.635331	1.75714e-06	19.9775	13.41	1.13156e-08
51171	ENSG00000087076	HSD17B14	mRNA	-0.637134	0.00749974	9.895	6.76	0.00027959
56171	ENSG00000118997	DNAH7	mRNA	-0.637454	0.0263223	1.4975	1.0525	0.0015116
2194	ENSG00000169710	FASN	mRNA	-0.646783	7.63415e-11	69.09	45.8975	6.76547e-14
2785	ENSG00000162188	GNG3	mRNA	-0.655642	5.67267e-06	29.4575	19.73	4.72555e-08
5159	ENSG00000113721	PDGFRB	mRNA	-0.657984	2.60981e-06	18.3875	12.145	1.88671e-08
960	ENSG00000026508	CD44	mRNA	-0.658073	5.67593e-08	19.805	13.0025	1.84436e-10
6307	ENSG00000052802	MSMO1	mRNA	-0.658648	6.32909e-09	36.19	23.89	1.27135e-11
3782	ENSG00000143603	KCNN3	mRNA	-0.660034	1.34052e-06	31.2	20.58	7.9991e-09
3750	ENSG00000102057	KCND1	mRNA	-0.668108	0.0178921	3.5225	2.3	0.00090572
388610	ENSG00000253368	TRNP1	mRNA	-0.683249	0.000228248	10.26	6.66	3.37127e-06
255394	ENSG00000166046	TCP11L2	mRNA	-0.684704	0.0263432	2.3575	1.525	0.00151435
6720	ENSG00000072310	SREBF1	mRNA	-0.688356	1.84208e-11	38.7425	24.635	1.30598e-14
51279	ENSG00000139178	C1RL	mRNA	-0.705744	0.00159138	4.4475	2.8275	3.71378e-05
107984841		LOC107984841	mRNA	-0.707517	0.00416668	33.3775	21.58	0.000134163
136	ENSG00000170425	ADORA2B	mRNA	-0.714684	0.0129383	3.17	2.09	0.000579418
7691	ENSG00000131849	ZNF132	mRNA	-0.722117	0.00370131	3.5425	2.2375	0.000116554
105379443		LOC105379443	pseudo	-0.735812	0.00999202	2.3025	1.49	0.000413825
102724788	ENSG00000277196	LOC102724788	mRNA	-0.736291	2.79856e-08	22.65	14.2025	8.1017e-11
6319	ENSG00000099194	SCD	mRNA	-0.743683	9.53572e-10	178.528	111.045	1.3521e-12
107986794		LOC107986794	lncRNA	-0.754516	1.49981e-06	87.605	54.5325	9.0382e-09
5920	ENSG00000133321	RARRES3	mRNA	-0.755924	0.0179677	10.5875	6.57	0.000912928
29798		C2orf27A	mRNA	-0.758774	0.00395655	3.84	2.375	0.000125994
246721	ENSG00000267645	POLR2J2	mRNA	-0.787367	0.0114467	9.5525	5.7775	0.000493006
4062	ENSG00000176956	LY6H	mRNA	-0.795309	0.00570645	14.35	8.6475	0.000200262
1717	ENSG00000172893	DHCR7	mRNA	-0.796649	1.92814e-10	38.405	23.0075	2.1644e-13
10840	ENSG00000144908	ALDH1L1	mRNA	-0.817341	0.0140622	2.34	1.42	0.000645067
100132874		LOC100132874	lncRNA	-0.824043	0.00785148	1.5375	0.9	0.000295486
1052	ENSG00000221869	CEBPD	mRNA	-0.827138	0.0212942	6.8475	4.035	0.00113478
2904	ENSG00000273079	GRIN2B	mRNA	-0.838179	0.000896607	0.4475	0.2575	1.79576e-05
64218	ENSG00000196189	SEMA4A	mRNA	-0.838685	6.28981e-05	9.8875	5.8475	7.61794e-07
6121	ENSG00000116745	RPE65	mRNA	-0.856167	0.00291231	2.585	1.495	8.49983e-05
721	ENSG00000224389	C4B	mRNA	-0.877614	0.00483217	2.325	1.3175	0.000162157
2353	ENSG00000170345	FOS	mRNA	-0.933838	2.04241e-05	5.645	3.08	2.01932e-07
90139	ENSG00000157570	TSPAN18	mRNA	-0.938138	5.87377e-08	6.3225	3.465	1.94335e-10
221938	ENSG00000136297	MMD2	mRNA	-0.950039	5.69044e-05	4.835	2.6075	6.62305e-07
7143	ENSG00000116147	TNR	mRNA	-0.950518	0.000555104	2.44	1.3175	1.00684e-05
728656	ENSG00000184911	DMRTC1B	mRNA	-0.963366	0.0346495	4.2825	2.2775	0.00218494
11076	ENSG00000171368	TPPP	mRNA	-0.966515	0.0199208	0.69	0.3675	0.00104098
80339	ENSG00000100344	PNPLA3	mRNA	-0.970863	0.000372927	3.155	1.6775	6.08106e-06
3691	ENSG00000132470	ITGB4	mRNA	-0.99068	1.17649e-05	2.6125	1.35	1.08432e-07
107987364		LOC107987364	mRNA	-0.995217	9.89814e-05	5.605	2.945	1.26899e-06
999	ENSG00000039068	CDH1	mRNA	-1.02928	0.0053411	0.8125	0.4175	0.0001846
51285	ENSG00000103710	RASL12	mRNA	-1.04097	0.0403248	1.53	0.775	0.00268498
5730	ENSG00000107317	PTGDS	mRNA	-1.05151	9.02608e-08	22.5175	11.385	3.41291e-10
402573	ENSG00000185955	C7orf61	mRNA	-1.07118	0.0128254	4.82	2.4	0.000570883
112268270		LOC112268270	mRNA	-1.09909	0.0495457	2.02	0.9875	0.00353898
80726	ENSG00000130518	IQCN	mRNA	-1.20126	9.9731e-07	3.6225	1.66	5.36765e-09
389125	ENSG00000272573	MUSTN1	mRNA	-1.22598	0.0268899	3.07	1.365	0.00155982
5549	ENSG00000188783	PRELP	mRNA	-1.28997	0.00211818	0.6125	0.2625	5.52999e-05
5745	ENSG00000160801	PTH1R	mRNA	-1.49361	0.0247477	0.845	0.315	0.00139339
7424	ENSG00000150630	VEGFC	mRNA	-1.84118	0.00172061	1.1	0.32	4.12718e-05
27237	ENSG00000130762	ARHGEF16	mRNA	-2.00874	0.0330165	0.53	0.1475	0.00203842
83706	ENSG00000149781	FERMT3	mRNA	-2.30651	0.0350534	0.3075	0.065	0.00222216
54429	ENSG00000127366	TAS2R5	mRNA	-2.44692	0.0222353	0.935	0.18	0.001206
6818	ENSG00000261052	SULT1A3	mRNA	-22.1518	2.26323e-08	1.6125	0	6.0171e-11

## Sheet: solvent vs GW3965 (LXR)
Gene ID	Ensembl Gene ID	Gene Symbol	Type	log2 (GW39 / SC_Diff)	Qvalue (GW39 / SC_Diff)	SC_Diff Average FPKM	GW39 Average FPKM	Pvalue(GW39 / SC_Diff)
100526740	ENSG00000248919	ATP5MF-PTCD1	mRNA	20.2	2.32517e-06	0	0.1625	2.49734e-09
9619	ENSG00000160179	ABCG1	mRNA	2.91644	2.27589e-87	1.85	14.83	1.35801e-91
6720	ENSG00000072310	SREBF1	mRNA	2.28169	2.81399e-73	38.7425	184.31	3.35819e-77
19	ENSG00000165029	ABCA1	mRNA	2.20506	1.45271e-41	9.795	44.7625	2.60047e-45
729359	ENSG00000167676	PLIN4	mRNA	1.96245	9.02096e-05	0.16	0.5725	2.26076e-07
440503	ENSG00000214456	PLIN5	mRNA	1.62445	0.000133106	0.825	2.5475	3.81233e-07
126868	ENSG00000173212	MAB21L3	mRNA	1.60425	0.0287415	0.215	0.6475	0.000428748
200844	ENSG00000163689	C3orf67	mRNA	1.57057	0.0461911	0.2075	0.745	0.000912301
4023	ENSG00000175445	LPL	mRNA	1.49538	0.00018652	0.575	1.6075	6.42502e-07
9518	ENSG00000130513	GDF15	mRNA	1.44239	0.0306475	0.505	1.345	0.000473638
6319	ENSG00000099194	SCD	mRNA	1.24217	2.2994e-10	178.528	417.97	8.23222e-14
64168	ENSG00000123119	NECAB1	mRNA	1.20875	0.0293155	0.235	0.565	0.000440808
30844	ENSG00000103966	EHD4	mRNA	1.20737	0.0430408	0.405	0.9275	0.000791477
215	ENSG00000101986	ABCD1	mRNA	1.1688	1.5361e-09	5.225	11.7	8.24923e-13
79366	ENSG00000198157	HMGN5	mRNA	1.15904	0.000332829	1.61	3.615	1.27102e-06
348	ENSG00000130203	APOE	mRNA	1.08334	0.0123567	91.44	191.885	0.000137878
58504	ENSG00000128805	ARHGAP22	mRNA	1.03867	0.008021	0.9075	1.975	7.46629e-05
65109	ENSG00000125351	UPF3B	mRNA	0.958619	4.39068e-05	5.175	10.395	9.66629e-08
2194	ENSG00000169710	FASN	mRNA	0.918009	1.31228e-05	69.09	128.882	1.95757e-08
152926	ENSG00000163644	PPM1K	mRNA	0.859565	9.54364e-11	5.09	8.9875	2.84732e-14
8479	ENSG00000149929	HIRIP3	mRNA	0.830574	6.43202e-09	8.445	14.8775	3.83795e-12
1280	ENSG00000139219	COL2A1	mRNA	0.822386	0.014356	0.775	1.3475	0.000167039
10162	ENSG00000111684	LPCAT3	mRNA	0.814794	1.86091e-07	14.9725	26.21	1.44351e-10
3397	ENSG00000125968	ID1	mRNA	0.801191	0.0157279	7.5925	13.355	0.000190511
343099	ENSG00000122483	CCDC18	mRNA	0.773801	0.016033	1.0025	1.6925	0.000198033
2181	ENSG00000123983	ACSL3	mRNA	0.771126	3.33834e-10	24.6925	42.0575	1.39438e-13
133	ENSG00000148926	ADM	mRNA	0.763596	0.00133558	5.18	8.785	7.17239e-06
54865	ENSG00000160818	GPATCH4	mRNA	0.754138	0.00294027	3.845	6.2525	2.07024e-05
408050	ENSG00000103226	NOMO3	mRNA	0.74785	4.39068e-05	3.45	5.74	9.6936e-08
4678	ENSG00000132780	NASP	mRNA	0.744426	4.31967e-10	37.2825	62.35	2.06202e-13
9667	ENSG00000130254	SAFB2	mRNA	0.737603	4.21165e-05	20.42	34.635	8.25615e-08
6238	ENSG00000125844	RRBP1	mRNA	0.719512	0.00120078	6.4425	10.4975	6.37685e-06
6294	ENSG00000160633	SAFB	mRNA	0.718517	0.000179864	26.355	41.6525	5.63921e-07
51747	ENSG00000108848	LUC7L3	mRNA	0.712086	0.000286951	25.9025	47.12	1.06158e-06
80119	ENSG00000140451	PIF1	mRNA	0.703693	0.0320107	3.49	5.5725	0.000506166
147841	ENSG00000161888	SPC24	mRNA	0.702761	0.000777842	7.65	12.79	3.52742e-06
6421	ENSG00000116560	SFPQ	mRNA	0.691747	0.00012997	103.418	164.31	3.64495e-07
4670	ENSG00000099783	HNRNPM	mRNA	0.678799	9.0395e-07	51.68	82.0375	8.6301e-10
24137	ENSG00000090889	KIF4A	mRNA	0.6785	1.05016e-05	8.825	14.0575	1.5039e-08
4082	ENSG00000277443	MARCKS	mRNA	0.665049	0.00496575	146.137	228.72	4.00009e-05
84081	ENSG00000126653	NSRP1	mRNA	0.661295	9.11578e-05	8.665	14.0625	2.33891e-07
9360	ENSG00000138398	PPIG	mRNA	0.635727	2.30227e-05	8.7775	16.1375	4.12125e-08
22994	ENSG00000141577	CEP131	mRNA	0.62888	0.00143017	8.72	13.3625	7.85107e-06
81788	ENSG00000163545	NUAK2	mRNA	0.62887	0.0407654	2.25	3.4225	0.000715139
899	ENSG00000162063	CCNF	mRNA	0.628557	0.00107427	10.8475	16.565	5.64087e-06
79866	ENSG00000136122	BORA	mRNA	0.62328	0.0336654	1.9175	3.03	0.000544384
2289	ENSG00000096060	FKBP5	mRNA	0.615698	0.0156406	2.725	4.115	0.00018852
54737	ENSG00000196199	MPHOSPH8	mRNA	0.614258	0.000146621	6.8075	10.3325	4.46189e-07
10428	ENSG00000153774	CFDP1	mRNA	0.614088	0.000469526	26.435	40.2125	1.93313e-06
1063	ENSG00000117724	CENPF	mRNA	0.611814	0.000869574	21.065	31.9575	4.09907e-06
10460	ENSG00000013810	TACC3	mRNA	0.610653	4.21165e-05	32.1525	48.775	8.29313e-08
9545	ENSG00000105514	RAB3D	mRNA	0.607919	0.0192669	2.52	3.815	0.000264281
9508	ENSG00000156140	ADAMTS3	mRNA	0.606394	0.000524905	5.995	9.1075	2.19245e-06
63967	ENSG00000092853	CLSPN	mRNA	0.605725	0.00856279	2.79	4.12	8.0728e-05
23252	ENSG00000169914	OTUD3	mRNA	0.602503	0.0439978	1.305	1.955	0.00081385
9415	ENSG00000134824	FADS2	mRNA	0.601836	2.73927e-05	411.725	615.633	5.06697e-08
25959	ENSG00000197256	KANK2	mRNA	0.599154	5.68352e-05	4.9775	7.525	1.32262e-07
6840	ENSG00000197321	SVIL	mRNA	0.599144	0.0108825	1.9825	3	0.000110803
3192	ENSG00000153187	HNRNPU	mRNA	0.598225	0.0036049	64.625	96.7775	2.60274e-05
64151	ENSG00000109805	NCAPG	mRNA	0.59766	0.0003699	7.77	11.8425	1.45673e-06
11130	ENSG00000122952	ZWINT	mRNA	0.596539	0.000100351	21.1425	32.1825	2.63466e-07
3187	ENSG00000169045	HNRNPH1	mRNA	0.593898	6.89611e-06	86.9625	129.99	9.4642e-09
2052	ENSG00000143819	EPHX1	mRNA	0.592401	0.00400009	58.135	87.0325	3.03128e-05
140890	ENSG00000153914	SREK1	mRNA	0.586989	6.70064e-06	11.86	20.1125	8.79611e-09
5214	ENSG00000067057	PFKP	mRNA	0.586599	0.00038156	11.0675	16.5425	1.53788e-06
9669	ENSG00000158417	EIF5B	mRNA	0.584064	0.000360353	16.45	24.505	1.39763e-06
4059	ENSG00000187244	BCAM	mRNA	0.582094	0.010687	10.42	15.1625	0.000105856
9984	ENSG00000079134	THOC1	mRNA	0.581234	0.0457742	5.995	8.9875	0.000898186
29941	ENSG00000160447	PKN3	mRNA	0.580098	0.014128	7.0675	10.585	0.000163544
10682	ENSG00000147155	EBP	mRNA	0.57737	0.0429156	7.24	10.78	0.00078615
4001	ENSG00000113368	LMNB1	mRNA	0.57493	0.000807859	42.67	63.035	3.71175e-06
400506	ENSG00000103550	KNOP1	mRNA	0.573615	0.0190423	5.92	8.91	0.000257927
414149	ENSG00000176244	ACBD7	mRNA	0.568734	0.000204258	11.865	17.5525	7.31277e-07
29128	ENSG00000276043	UHRF1	mRNA	0.567104	0.000628772	20.84	30.69	2.70133e-06
3304	ENSG00000204388	HSPA1B	mRNA	0.56371	0.0294934	29.6075	43.28	0.000445243
5411	ENSG00000100941	PNN	mRNA	0.562632	0.00107427	22.3575	32.9275	5.61271e-06
25923	ENSG00000184743	ATL3	mRNA	0.557183	0.0176603	1.6325	2.405	0.000229724
79784	ENSG00000105357	MYH14	mRNA	0.556508	0.0372511	4.8425	7.035	0.00063793
10112	ENSG00000112984	KIF20A	mRNA	0.555911	0.000100745	15.1525	21.46	2.70514e-07
3727	ENSG00000130522	JUND	mRNA	0.554223	0.000981969	86.3975	125.97	4.91974e-06
51602	ENSG00000055044	NOP58	mRNA	0.553739	0.0186464	7.545	11.115	0.000249227
196740	ENSG00000165633	VSTM4	mRNA	0.55329	0.0341661	1.9625	2.8525	0.000567586
1062	ENSG00000138778	CENPE	mRNA	0.552579	0.00383313	3.4675	5.05	2.83491e-05
701	ENSG00000156970	BUB1B	mRNA	0.549168	0.00707462	13.255	19.3075	6.3743e-05
253143	ENSG00000183530	PRR14L	mRNA	0.548926	0.0440736	2.44	3.5475	0.000822141
128239	ENSG00000183856	IQGAP3	mRNA	0.542747	0.000869574	11.93	17.1675	4.08574e-06
3184	ENSG00000138668	HNRNPD	mRNA	0.541196	2.05573e-05	99.1625	143.68	3.55726e-08
51390	ENSG00000146416	AIG1	mRNA	0.541187	0.034099	12.28	18.2825	0.000561568
3149	ENSG00000029993	HMGB3	mRNA	0.541044	1.89292e-05	19.225	28.0525	3.04963e-08
55119	ENSG00000134186	PRPF38B	mRNA	0.536901	0.000137422	15.195	18.5075	4.01794e-07
201255	ENSG00000169683	LRRC45	mRNA	0.536557	0.0123439	7.8375	11.36	0.000136373
728642	ENSG00000008128	CDK11A	mRNA	0.535352	0.0102426	10.01	14.415	0.000100843
4957	ENSG00000136811	ODF2	mRNA	0.534802	4.33243e-05	15.835	23.27	9.04799e-08
51574	ENSG00000174720	LARP7	mRNA	0.533778	0.00420967	17.395	24.96	3.26546e-05
29896	ENSG00000164548	TRA2A	mRNA	0.529015	0.00383313	16.6675	23.5775	2.82705e-05
11193	ENSG00000120688	WBP4	mRNA	0.528527	0.0379322	6.5875	9.3325	0.000656385
84515	ENSG00000125885	MCM8	mRNA	0.525767	0.00587391	3.765	5.5675	4.9069e-05
4691	ENSG00000115053	NCL	mRNA	0.524854	0.00206929	131.412	187.887	1.30882e-05
11190	ENSG00000126001	CEP250	mRNA	0.524812	0.006495	7.0125	9.95	5.61952e-05
23091	ENSG00000123200	ZC3H13	mRNA	0.524359	0.0164579	13.935	20.2325	0.000207209
4174	ENSG00000100297	MCM5	mRNA	0.523465	0.000974903	41.3	59.03	4.71192e-06
1889	ENSG00000117298	ECE1	mRNA	0.522953	0.0222282	7.3875	10.505	0.000310365
8914	ENSG00000111602	TIMELESS	mRNA	0.518111	4.33243e-05	12.7175	18.1425	8.84999e-08
10724	ENSG00000198408	OGA	mRNA	0.513973	6.37035e-06	16.4325	23.31	7.98242e-09
715	ENSG00000159403	C1R	mRNA	0.513949	0.0280821	10.4975	14.925	0.000417236
4194	ENSG00000198625	MDM4	mRNA	0.512862	0.0122013	2.885	4.07	0.000131776
6941	ENSG00000137310	TCF19	mRNA	0.511881	0.00857369	6.015	8.495	8.13424e-05
3954	ENSG00000168924	LETM1	mRNA	0.511387	0.00383313	7.7975	11.04	2.83799e-05
55388	ENSG00000065328	MCM10	mRNA	0.508185	0.00383313	5.7375	8.115	2.85901e-05
3619	ENSG00000149503	INCENP	mRNA	0.506394	0.0178678	20.0725	27.655	0.000235622
8148	ENSG00000270647	TAF15	mRNA	0.50576	0.00192116	42.4875	59.955	1.18073e-05
23178	ENSG00000115687	PASK	mRNA	0.503615	0.0488175	3.67	5.1325	0.000989141
146909	ENSG00000186185	KIF18B	mRNA	0.50302	0.0158455	13.2175	18.96	0.000193826
9879	ENSG00000145833	DDX46	mRNA	0.501053	0.00248475	8.7775	13.6775	1.71216e-05
22974	ENSG00000088325	TPX2	mRNA	0.500962	0.000188553	55.87	77.985	6.63801e-07
64946	ENSG00000153044	CENPH	mRNA	0.498358	0.0477124	8.925	12.675	0.000953735
4171	ENSG00000073111	MCM2	mRNA	0.495559	0.000723588	34.7475	48.6625	3.15185e-06
1265	ENSG00000064666	CNN2	mRNA	0.494102	0.0158455	67.8625	94.69	0.000193296
55225	ENSG00000162437	RAVER2	mRNA	0.493947	0.00248475	9.165	12.8675	1.68274e-05
4216	ENSG00000085511	MAP3K4	mRNA	0.492096	0.000981969	4.23	5.96	4.92186e-06
84464	ENSG00000188827	SLX4	mRNA	0.491456	0.033394	4.615	6.42	0.00053601
55215	ENSG00000140525	FANCI	mRNA	0.490679	7.31316e-05	12.3575	17.2975	1.78913e-07
6240	ENSG00000167325	RRM1	mRNA	0.489613	0.000601672	25.3325	35.3975	2.549e-06
894	ENSG00000118971	CCND2	mRNA	0.489049	0.0178678	41.7025	57.995	0.000235077
9493	ENSG00000137807	KIF23	mRNA	0.488991	0.00306063	7.5325	10.2575	2.17325e-05
84717	ENSG00000167674	HDGFL2	mRNA	0.488228	0.0246511	34.515	48.04	0.000350079
1301	ENSG00000060718	COL11A1	mRNA	0.487823	0.00448864	19.27	27.515	3.50864e-05
53916	ENSG00000167578	RAB4B	mRNA	-0.486016	0.0338586	55.835	40.0625	0.000555403
2222	ENSG00000079459	FDFT1	mRNA	-0.486829	2.32517e-06	99.96	71.26	2.39343e-09
3732	ENSG00000085117	CD82	mRNA	-0.487334	0.00183002	54.8375	38.67	1.07012e-05
8050	ENSG00000110435	PDHX	mRNA	-0.491037	0.0496179	10.1275	6.9725	0.00102195
10826	ENSG00000170271	FAXDC2	mRNA	-0.49435	0.0123128	18.0025	12.7475	0.000135185
55861	ENSG00000244274	DBNDD2	mRNA	-0.506224	0.0123439	31.9725	22.5075	0.000136999
25817	ENSG00000219438	FAM19A5	mRNA	-0.506877	0.0309704	19.5825	13.7725	0.000482324
51454	ENSG00000144366	GULP1	mRNA	-0.510716	0.0498082	8.3025	5.815	0.00103129
7324	ENSG00000170142	UBE2E1	mRNA	-0.511862	0.0108825	55.13	39.0725	0.000111081
1340	ENSG00000126267	COX6B1	mRNA	-0.51446	0.0190423	268.067	190.04	0.00025781
2258	ENSG00000129682	FGF13	mRNA	-0.522866	0.0448158	10	6.515	0.000842352
90355	ENSG00000181751	C5orf30	mRNA	-0.523215	0.00856279	14.2975	9.9275	8.06817e-05
116540	ENSG00000204822	MRPL53	mRNA	-0.524686	0.0440736	53.835	37.875	0.000823142
22933	ENSG00000068903	SIRT2	mRNA	-0.538406	0.000179864	276.613	188.825	5.69568e-07
1272	ENSG00000018236	CNTN1	mRNA	-0.538989	0.0323808	3.3	2.2425	0.00051395
6422	ENSG00000104332	SFRP1	mRNA	-0.549698	0.00485072	58.07	39.47	3.84955e-05
84947	ENSG00000122335	SERAC1	mRNA	-0.559607	0.0378422	3.43	2.285	0.000652568
91107	ENSG00000132481	TRIM47	mRNA	-0.561942	0.000145056	20.585	14.3075	4.32771e-07
114902	ENSG00000223953	C1QTNF5	mRNA	-0.564924	0.00241718	29.68	20.175	1.60097e-05
4188	ENSG00000112559	MDFI	mRNA	-0.569796	0.00018652	159.26	107.507	6.25255e-07
50854	ENSG00000204387	C6orf48	lncRNA	-0.571256	0.0468168	106.368	73.3575	0.000932821
286183	ENSG00000185942	NKAIN3	mRNA	-0.5743	0.00642027	7.2625	4.6475	5.51656e-05
9802	ENSG00000183283	DAZAP2	mRNA	-0.584517	0.00184171	259.498	171.327	1.08795e-05
9079	ENSG00000169744	LDB2	mRNA	-0.607979	0.00248475	11.245	7.2925	1.7075e-05
50814	ENSG00000147383	NSDHL	mRNA	-0.614791	0.000117568	20.4575	13.2925	3.227e-07
399947	ENSG00000185742	C11orf87	mRNA	-0.618224	0.00703172	6.9025	4.47	6.16781e-05
1652	ENSG00000099977	DDT	mRNA	-0.618693	0.0280821	106.73	70.605	0.000416372
3157	ENSG00000112972	HMGCS1	mRNA	-0.620627	4.6865e-05	52.42	34.4475	1.06264e-07
1638	ENSG00000080166	DCT	mRNA	-0.629067	0.0122592	8.525	5.625	0.000133133
8682	ENSG00000162734	PEA15	mRNA	-0.632752	5.76587e-06	1659.29	1069.27	6.88093e-09
6607	ENSG00000205571	SMN2	mRNA	-0.633357	0.000981969	127.175	74.1825	4.88413e-06
3691	ENSG00000132470	ITGB4	mRNA	-0.634007	0.0477873	2.6125	1.6725	0.000960936
65055	ENSG00000068615	REEP1	mRNA	-0.639614	0.0122013	9.305	5.6	0.000131615
390205	ENSG00000204950	LRRC10B	mRNA	-0.665087	0.00018652	33.41	21.0175	6.45513e-07
22865	ENSG00000121871	SLITRK3	mRNA	-0.678643	0.00407632	3.265	2.06	3.11336e-05
80310	ENSG00000170962	PDGFD	mRNA	-0.680414	1.90429e-05	15.1	9.4025	3.18159e-08
2878	ENSG00000211445	GPX3	mRNA	-0.69075	1.20123e-07	58.6075	36.1775	8.60118e-11
644596	ENSG00000196972	SMIM10L2B	mRNA	-0.706649	0.0189906	3	1.845	0.00025496
2785	ENSG00000162188	GNG3	mRNA	-0.714359	1.31259e-05	29.4575	17.9975	2.03636e-08
11248	ENSG00000182575	NXPH3	mRNA	-0.720573	0.000772651	2.805	1.7	3.45777e-06
8835	ENSG00000120833	SOCS2	mRNA	-0.732098	0.0108825	7.2425	4.3425	0.000111557
11174	ENSG00000049192	ADAMTS6	mRNA	-0.734129	0.0108825	3.1275	2.0275	0.000111688
25934	ENSG00000136783	NIPSNAP3A	mRNA	-0.735775	0.0151262	8.065	4.8475	0.000180515
730268		LOC730268	pseudo	-0.74578	0.0118777	10.1825	6.105	0.000126155
2487	ENSG00000162998	FRZB	mRNA	-0.749866	0.00216486	24.6575	14.59	1.38218e-05
4338	ENSG00000164172	MOCS2	mRNA	-0.759935	0.0063911	21.1825	12.6225	5.45336e-05
5730	ENSG00000107317	PTGDS	mRNA	-0.77116	0.00202242	22.5175	13.205	1.26711e-05
4237	ENSG00000117122	MFAP2	mRNA	-0.797005	0.0428839	6.015	3.475	0.000780452
80726	ENSG00000130518	IQCN	mRNA	-0.812077	0.00677581	3.6225	2.0575	5.9029e-05
6309	ENSG00000109929	SC5D	mRNA	-0.821178	9.10878e-11	13.9575	7.9025	2.17406e-14
55916	ENSG00000101888	NXT2	mRNA	-0.82636	0.00593131	5.9875	3.4125	4.99024e-05
6307	ENSG00000052802	MSMO1	mRNA	-0.861674	1.15124e-08	36.19	20.01	7.55633e-12
952	ENSG00000004468	CD38	mRNA	-0.874391	0.00153577	1.8525	1.015	8.79729e-06
56171	ENSG00000118997	DNAH7	mRNA	-0.892416	0.0108825	1.4975	0.78	0.000110033
84929	ENSG00000130720	FIBCD1	mRNA	-0.920085	2.69231e-06	6.2025	3.275	3.05232e-09
4062	ENSG00000176956	LY6H	mRNA	-0.928804	0.00142626	14.35	7.5825	7.74445e-06
388610	ENSG00000253368	TRNP1	mRNA	-0.933143	3.89732e-07	10.26	5.3775	3.25571e-10
136	ENSG00000170425	ADORA2B	mRNA	-0.948836	0.00306576	3.17	1.71	2.19519e-05
6505	ENSG00000106688	SLC1A1	mRNA	-0.955956	0.0258842	1.035	0.5275	0.000378401
90139	ENSG00000157570	TSPAN18	mRNA	-0.999419	9.0395e-07	6.3225	3.16	8.34502e-10
6663	ENSG00000100146	SOX10	mRNA	-1.01695	0.0416931	2.225	1.0875	0.000753804
221938	ENSG00000136297	MMD2	mRNA	-1.03302	0.00038156	4.835	2.355	1.54819e-06
683	ENSG00000109743	BST1	mRNA	-1.06902	0.00149751	4.8275	2.0525	8.31005e-06
55515	ENSG00000072182	ASIC4	mRNA	-1.12957	0.0457742	1.26	0.5825	0.000900367
112268342		LOC112268342	mRNA	-1.14785	0.0231031	1.7125	0.7975	0.000323959
342865	ENSG00000187135	VSTM2B	mRNA	-1.58509	0.0332659	1.1475	0.35	0.000531968
110354863		ZNF660-ZNF197	mRNA	-1.72371	0.00103438	0.96	0.4325	5.24628e-06
165679	ENSG00000196542	SPTSSB	mRNA	-1.87532	0.0257142	0.505	0.1425	0.000371313
100526737	ENSG00000248643	RBM14-RBM4	mRNA	-2.31671	0.0172775	1.8025	0.5225	0.000220621

## Sheet: solvent vs GW0742 (PPARD)
Gene ID	Ensembl Gene ID	Gene Symbol	Type	log2 (GW0742 / SC_Diff)	Qvalue (GW0742 / SC_Diff)	SC_Diff Average FPKM	GW0742 Average FPKM	Pvalue(GW0742 / SC_Diff)
79931	ENSG00000050730	TNIP3	mRNA	5.05877	0.0455767	0.005	0.2475	0.00104232
116449	ENSG00000109684	CLNK	mRNA	3.46167	0.0136783	0.03	0.2975	0.000175405
8224	ENSG00000185666	SYN3	mRNA	3.02799	0.0196261	0.1575	1.275	0.000303867
3743	ENSG00000104848	KCNA7	mRNA	2.75065	0.000697914	0.1575	1.0525	2.55707e-06
346389	ENSG00000183742	MACC1	mRNA	2.50776	0.000604618	0.095	0.5375	2.10805e-06
3903	ENSG00000167613	LAIR1	mRNA	2.40751	0.000155777	0.4175	2.195	3.31401e-07
51129	ENSG00000167772	ANGPTL4	mRNA	2.34488	5.93125e-124	20.015	103.422	3.50505e-128
101928841		LOC101928841	mRNA	2.31971	0.00991219	0.08	0.385	0.000114808
7881	ENSG00000169282	KCNAB1	mRNA	2.31665	0.00297429	0.1175	0.5525	1.96856e-05
8170	ENSG00000132874	SLC14A2	mRNA	2.29069	0.000297718	0.37	1.77	7.44984e-07
342184	ENSG00000248905	FMN1	mRNA	2.24524	0.000357058	0.1225	0.575	1.07611e-06
4069	ENSG00000090382	LYZ	mRNA	2.21456	0.0326346	0.515	2.3275	0.000617129
100129924	ENSG00000274386	TMEM269	mRNA	2.20885	0.0406272	0.1075	0.4925	0.000869109
126868	ENSG00000173212	MAB21L3	mRNA	2.18299	0.00243037	0.215	0.995	1.49367e-05
91662	ENSG00000142405	NLRP12	mRNA	2.08495	0.0388951	0.2075	0.8575	0.000816579
374872	ENSG00000188305	PEAK3	mRNA	1.98027	0.0339389	0.235	0.885	0.000665861
3556	ENSG00000196083	IL1RAP	mRNA	1.96501	0.0385078	0.1825	0.715	0.000801013
127731	ENSG00000158816	VWA5B1	mRNA	1.96412	0.02735	0.0875	0.3725	0.000478407
5166	ENSG00000004799	PDK4	mRNA	1.87691	4.43334e-05	0.4575	1.73	7.07364e-08
157	ENSG00000100077	GRK3	mRNA	1.75788	0.0121696	0.2075	0.66	0.000150304
22806	ENSG00000161405	IKZF3	mRNA	1.69685	0.00577027	0.2575	0.835	5.04965e-05
3773	ENSG00000153822	KCNJ16	mRNA	1.66219	0.0156956	0.215	0.7025	0.000217042
166348	ENSG00000187715	KBTBD12	mRNA	1.60883	0.0275356	0.18	0.545	0.000484909
100526694		MSANTD3-TMEFF1	mRNA	1.59827	9.77582e-05	1.145	3.4775	1.84864e-07
5873	ENSG00000069974	RAB27A	mRNA	1.5947	0.00149877	0.7675	2.345	7.43981e-06
727910	ENSG00000185561	TLCD2	mRNA	1.37102	0.0134911	0.46	1.2	0.000172206
57535	ENSG00000116299	KIAA1324	mRNA	1.29774	0.0247437	0.465	1.15	0.000420461
23678	ENSG00000104205	SGK3	mRNA	1.26808	0.0498957	0.5325	1.33	0.00120272
79366	ENSG00000198157	HMGN5	mRNA	1.22631	0.000477782	1.61	3.845	1.60936e-06
1374	ENSG00000110090	CPT1A	mRNA	1.18605	7.39036e-29	13.2225	30.6675	8.73462e-33
91749	ENSG00000173214	MFSD4B	mRNA	1.05786	0.0332718	0.775	1.7125	0.000641919
6606	ENSG00000172062	SMN1	mRNA	1.00899	1.45472e-05	18.145	41.9	1.71933e-08
11339	ENSG00000104147	OIP5	mRNA	1.00022	0.0275356	2.785	5.6875	0.000483432
196740	ENSG00000165633	VSTM4	mRNA	0.988178	0.00119992	1.9625	3.8475	5.31815e-06
342945	ENSG00000182318	ZSCAN22	mRNA	0.974182	0.0159741	2.18	4.3875	0.000225703
23205	ENSG00000103740	ACSBG1	mRNA	0.969138	1.45472e-05	2.56	5.005	1.71715e-08
284349	ENSG00000167637	ZNF283	mRNA	0.902154	0.00889871	0.87	1.775	9.88629e-05
154141	ENSG00000172197	MBOAT1	mRNA	0.89635	0.0481914	1.72	3.2725	0.00114484
64149	ENSG00000108666	C17orf75	mRNA	0.880305	0.0087706	2.5375	2.895	9.69213e-05
83990	ENSG00000136492	BRIP1	mRNA	0.845572	0.0104111	2.6975	4.5525	0.000122433
63967	ENSG00000092853	CLSPN	mRNA	0.842045	4.14917e-07	2.79	5.055	2.45194e-10
54962	ENSG00000075131	TIPIN	mRNA	0.818492	0.0450831	3.18	5.2975	0.00102219
126382	ENSG00000184162	NR2C2AP	mRNA	0.804396	0.013093	4.2975	7.2875	0.000165732
3161	ENSG00000072571	HMMR	mRNA	0.803913	0.000424542	3.2575	5.71	1.32967e-06
3162	ENSG00000100292	HMOX1	mRNA	0.774688	1.54865e-07	38.165	66.5325	8.16364e-11
151194	ENSG00000144401	METTL21A	mRNA	0.766928	0.00375094	5.8425	9.2175	2.74859e-05
26973	ENSG00000110172	CHORDC1	mRNA	0.75198	0.0082307	2.9525	5.1025	8.85231e-05
3613	ENSG00000141401	IMPA2	mRNA	0.743139	0.000297718	10.01	17.0175	8.1042e-07
8559	ENSG00000165630	PRPF18	mRNA	0.734326	0.00333835	4.68	5.59	2.36734e-05
7516	ENSG00000196584	XRCC2	mRNA	0.732886	0.027585	2.2375	3.78	0.000488076
442213	ENSG00000244694	PTCHD4	mRNA	0.725953	0.000903079	1.6175	3.62	3.62896e-06
84081	ENSG00000126653	NSRP1	mRNA	0.717394	0.000101252	8.665	15.08	1.97454e-07
55646	ENSG00000145220	LYAR	mRNA	0.712673	0.0479122	3.4025	5.7475	0.00113254
121457	ENSG00000166130	IKBIP	mRNA	0.700667	0.0106018	3.7075	5.895	0.000125928
84140	ENSG00000170264	FAM161A	mRNA	0.696419	0.0153344	3.1625	4.945	0.000205704
4678	ENSG00000132780	NASP	mRNA	0.690492	6.91921e-09	37.2825	61.6475	2.04444e-12
65109	ENSG00000125351	UPF3B	mRNA	0.680626	0.0407806	5.175	8.69	0.000884477
9360	ENSG00000138398	PPIG	mRNA	0.672922	2.2162e-06	8.7775	17.2425	1.96449e-09
9928	ENSG00000118193	KIF14	mRNA	0.66957	0.00908623	1.5375	2.5475	0.00010202
29893	ENSG00000131470	PSMC3IP	mRNA	0.667114	0.0159741	6.375	10.3375	0.0002275
55165	ENSG00000138180	CEP55	mRNA	0.665885	0.00536306	5.45	8.74	4.62715e-05
8479	ENSG00000149929	HIRIP3	mRNA	0.66102	8.0361e-06	8.445	13.575	7.59825e-09
7071	ENSG00000155090	KLF10	mRNA	0.660813	0.0304357	5.48	8.86	0.000564757
64786	ENSG00000121749	TBC1D15	mRNA	0.655954	0.00660886	8.9825	10.66	6.24877e-05
6636	ENSG00000139343	SNRPF	mRNA	0.646568	0.0247437	16.95	27.175	0.000421119
24137	ENSG00000090889	KIF4A	mRNA	0.646258	5.97609e-05	8.825	14.0425	9.9582e-08
1062	ENSG00000138778	CENPE	mRNA	0.642992	0.000618732	3.4675	5.495	2.23039e-06
284406	ENSG00000181007	ZFP82	mRNA	0.641037	0.0210608	3.2725	4.825	0.000336037
408050	ENSG00000103226	NOMO3	mRNA	0.638461	0.00258396	3.45	5.44	1.66441e-05
84318	ENSG00000120647	CCDC77	mRNA	0.637675	0.0148957	4.1025	6.495	0.000197178
672	ENSG00000012048	BRCA1	mRNA	0.634297	0.000190244	4.63	7.0275	4.1597e-07
2052	ENSG00000143819	EPHX1	mRNA	0.63337	0.000472498	58.135	91.75	1.53572e-06
63979	ENSG00000132436	FIGNL1	mRNA	0.630708	0.00579259	1.11	1.7525	5.22228e-05
4670	ENSG00000099783	HNRNPM	mRNA	0.626717	6.00778e-07	51.68	81.1	3.90531e-10
2289	ENSG00000096060	FKBP5	mRNA	0.625443	0.00577027	2.725	4.2725	5.08079e-05
64946	ENSG00000153044	CENPH	mRNA	0.622595	0.00650841	8.925	14.03	6.07688e-05
4502	ENSG00000125148	MT2A	mRNA	0.615973	0.00353028	119.615	188.14	2.54517e-05
8836	ENSG00000137563	GGH	mRNA	0.613816	0.0465787	7.255	11.3225	0.00109276
10721	ENSG00000051341	POLQ	mRNA	0.612453	0.0294549	1.18	1.775	0.000536113
10460	ENSG00000013810	TACC3	mRNA	0.609133	1.43984e-05	32.1525	49.56	1.53157e-08
9196	ENSG00000170049	KCNAB3	mRNA	0.606937	0.0362761	5.3125	8.1225	0.000728702
283989	ENSG00000182173	TSEN54	mRNA	0.599966	0.0455447	4.215	6.445	0.00103621
9723	ENSG00000170381	SEMA3E	mRNA	0.594619	0.0157107	3.4275	5.2975	0.000218963
1063	ENSG00000117724	CENPF	mRNA	0.592515	3.4183e-09	21.065	32.37	8.08012e-13
55790	ENSG00000147408	CSGALNACT1	mRNA	0.580603	0.0443201	2.33	3.4975	0.00099787
9493	ENSG00000137807	KIF23	mRNA	0.57902	0.00462999	7.5325	12.1	3.74843e-05
6902	ENSG00000171530	TBCA	mRNA	0.578952	0.012986	61.515	94.455	0.000161923
3149	ENSG00000029993	HMGB3	mRNA	0.574827	9.1373e-07	19.225	29.2875	6.47959e-10
32	ENSG00000076555	ACACB	mRNA	0.571321	0.00108532	3.67	5.45	4.48955e-06
147166	ENSG00000108448	TRIM16L	mRNA	0.570437	0.0107697	6.29	11.0375	0.000128559
147841	ENSG00000161888	SPC24	mRNA	0.566722	0.0332718	7.65	11.9975	0.000639936
11169	ENSG00000198554	WDHD1	mRNA	0.563388	0.0071545	2.9375	4.185	7.26781e-05
51747	ENSG00000108848	LUC7L3	mRNA	0.556456	0.00118921	25.9025	43.79	5.20042e-06
219402	ENSG00000122033	MTIF3	mRNA	0.549666	0.0171597	15.295	21.4875	0.000254526
54737	ENSG00000196199	MPHOSPH8	mRNA	0.549549	0.00123232	6.8075	10.1525	5.81413e-06
84515	ENSG00000125885	MCM8	mRNA	0.549279	0.00122977	3.765	5.7925	5.5958e-06
7443	ENSG00000100749	VRK1	mRNA	0.547463	0.0498957	6.8	10.1725	0.00120302
55872	ENSG00000168078	PBK	mRNA	0.54343	0.0354523	9.945	14.8225	0.00070184
4796	ENSG00000160949	TONSL	mRNA	0.538071	0.00427294	13.235	19.9375	3.2321e-05
11004	ENSG00000142945	KIF2C	mRNA	0.537611	0.000403036	14.945	22.08	1.2385e-06
332	ENSG00000089685	BIRC5	mRNA	0.537481	0.0172755	22.18	32.575	0.000257264
51602	ENSG00000055044	NOP58	mRNA	0.535488	0.0248601	7.545	11.165	0.000426609
140890	ENSG00000153914	SREK1	mRNA	0.535256	0.00258396	11.86	18.435	1.65336e-05
6294	ENSG00000160633	SAFB	mRNA	0.533121	0.000297718	26.355	38.1425	7.80182e-07
54883	ENSG00000273559	CWC25	mRNA	0.53242	0.0248601	6.4325	9.44	0.000427507
57405	ENSG00000152253	SPC25	mRNA	0.530922	0.00536306	13.975	20.5525	4.55518e-05
83540	ENSG00000143228	NUF2	mRNA	0.528587	0.0455767	7.4625	10.8425	0.00104026
701	ENSG00000156970	BUB1B	mRNA	0.527671	0.00111924	13.255	19.475	4.76218e-06
57082	ENSG00000137812	KNL1	mRNA	0.526904	0.00313799	4.11	5.88	2.18593e-05
6421	ENSG00000116560	SFPQ	mRNA	0.524818	0.00123232	103.418	151.94	5.82588e-06
8914	ENSG00000111602	TIMELESS	mRNA	0.524755	3.5869e-05	12.7175	18.62	4.98047e-08
6790	ENSG00000087586	AURKA	mRNA	0.524184	0.0163198	13.4425	19.815	0.000233388
9667	ENSG00000130254	SAFB2	mRNA	0.522607	0.00217428	20.42	29.33	1.32343e-05
9156	ENSG00000174371	EXO1	mRNA	0.522588	0.0388951	5.0525	7.025	0.00082028
4082	ENSG00000277443	MARCKS	mRNA	0.521977	0.00201091	146.137	212.805	1.18834e-05
29941	ENSG00000160447	PKN3	mRNA	0.519021	0.0240344	7.0675	10.235	0.000400526
2286	ENSG00000173486	FKBP2	mRNA	0.515728	0.0196261	27.4475	40.59	0.000303637
1891	ENSG00000104823	ECH1	mRNA	0.511783	0.000618732	106.532	155.037	2.20378e-06
7541	ENSG00000198081	ZBTB14	mRNA	0.510913	0.0362761	3.7275	5.53	0.00072584
64151	ENSG00000109805	NCAPG	mRNA	0.506803	0.0184354	7.77	11.3225	0.000279985
9787	ENSG00000126787	DLGAP5	mRNA	0.50608	0.00720169	10.8575	15.6475	7.42903e-05
6241	ENSG00000171848	RRM2	mRNA	0.505121	0.000214546	22.19	32.1475	4.81784e-07
124925	ENSG00000063015	SEZ6	mRNA	0.505109	0.0244908	26.245	37.745	0.000411026
22974	ENSG00000088325	TPX2	mRNA	0.501287	2.47568e-05	55.87	79.8275	3.21859e-08
79811	ENSG00000137776	SLTM	mRNA	0.494716	0.00181504	13.41	19.1225	9.6533e-06
56992	ENSG00000163808	KIF15	mRNA	0.493314	0.0043808	9.555	13.8725	3.39135e-05
150468	ENSG00000169607	CKAP2L	mRNA	0.491233	0.013093	6.0875	8.7175	0.000166104
7153	ENSG00000131747	TOP2A	mRNA	0.488198	1.01167e-05	48.4125	69.16	1.01633e-08
7412	ENSG00000162692	VCAM1	mRNA	-0.48891	0.0215034	41.0825	29.855	0.000346688
91107	ENSG00000132481	TRIM47	mRNA	-0.495054	0.00599309	20.585	15.3075	5.48948e-05
10826	ENSG00000170271	FAXDC2	mRNA	-0.505126	0.0124427	18.0025	12.9	0.000154412
4338	ENSG00000164172	MOCS2	mRNA	-0.505871	0.0168627	21.1825	15.2725	0.000242311
3730	ENSG00000011201	ANOS1	mRNA	-0.509186	0.00461719	33.38	22.985	3.65434e-05
4188	ENSG00000112559	MDFI	mRNA	-0.511159	5.97609e-05	159.26	114.058	1.02415e-07
25817	ENSG00000219438	FAM19A5	mRNA	-0.512536	0.00188087	19.5825	13.995	1.01146e-05
10150	ENSG00000139793	MBNL2	mRNA	-0.513157	0.0373649	6.4325	4.58	0.0007662
2549	ENSG00000109458	GAB1	mRNA	-0.515342	0.00536306	42.5125	30.5425	4.57066e-05
80310	ENSG00000170962	PDGFD	mRNA	-0.516143	0.00579259	15.1	10.7725	5.17314e-05
1435	ENSG00000184371	CSF1	mRNA	-0.52227	0.00200026	27.595	19.275	1.10465e-05
8682	ENSG00000162734	PEA15	mRNA	-0.524445	9.41966e-05	1659.29	1172.05	1.72562e-07
7078	ENSG00000100234	TIMP3	mRNA	-0.537462	0.00252863	25.585	17.9575	1.59889e-05
2895	ENSG00000152208	GRID2	mRNA	-0.554382	0.0294828	5.205	3.6875	0.000538363
84333	ENSG00000180628	PCGF5	mRNA	-0.554703	0.0407806	4.085	2.82	0.000886635
4671	ENSG00000249437	NAIP	mRNA	-0.558221	0.000318647	9.155	6.3225	9.03858e-07
114902	ENSG00000223953	C1QTNF5	mRNA	-0.558906	0.0119289	29.68	20.62	0.000145216
25937	ENSG00000018408	WWTR1	mRNA	-0.56018	0.000253244	56.825	39.3225	5.98616e-07
84722	ENSG00000134222	PSRC1	mRNA	-0.562305	8.14427e-09	119.343	82.9475	2.8877e-12
56110	ENSG00000253485	PCDHGA5	mRNA	-0.566937	0.0411271	4.6625	3.205	0.000907286
6383	ENSG00000169439	SDC2	mRNA	-0.567498	0.00195952	16.935	11.5525	1.06534e-05
1602	ENSG00000276644	DACH1	mRNA	-0.571385	0.0170994	11.815	7.98	0.00025161
2487	ENSG00000162998	FRZB	mRNA	-0.581093	0.0302504	24.6575	16.7925	0.000559168
8681	ENSG00000168970	JMJD7-PLA2G4B	mRNA	-0.587784	0.0381363	8.8925	6.04	0.000788778
10954	ENSG00000065485	PDIA5	mRNA	-0.588011	0.0202903	14.4825	9.9	0.000318123
1652	ENSG00000099977	DDT	mRNA	-0.588776	0.0159741	106.73	72.92	0.000227052
2785	ENSG00000162188	GNG3	mRNA	-0.592836	0.0042897	29.4575	20	3.27013e-05
399668	ENSG00000178947	SMIM10L2A	mRNA	-0.601247	0.00945099	4.36	2.925	0.000108908
11174	ENSG00000049192	ADAMTS6	mRNA	-0.602287	0.0332927	3.1275	2.16	0.000649249
753	ENSG00000168675	LDLRAD4	mRNA	-0.604447	0.00104183	4.78	3.1825	4.2481e-06
399947	ENSG00000185742	C11orf87	mRNA	-0.615081	0.00214305	6.9025	4.55	1.28227e-05
169792	ENSG00000107249	GLIS3	mRNA	-0.61581	0.0104111	5.48	3.18	0.000122112
83690	ENSG00000121005	CRISPLD1	mRNA	-0.617308	3.5869e-05	40.625	26.9725	5.0872e-08
80162	ENSG00000142102	PGGHG	mRNA	-0.626979	0.0294198	5.075	3.455	0.00052852
6607	ENSG00000205571	SMN2	mRNA	-0.643359	0.000121445	127.175	74.4625	2.51187e-07
2670	ENSG00000131095	GFAP	mRNA	-0.657646	7.7179e-10	727.295	468.533	1.36826e-13
27152	ENSG00000164066	INTU	mRNA	-0.670558	0.0458042	3.9175	2.73	0.00106396
5159	ENSG00000113721	PDGFRB	mRNA	-0.677069	4.43334e-05	18.3875	11.73	6.92209e-08
25834	ENSG00000182050	MGAT4C	mRNA	-0.684325	0.00669618	6.4575	4.7525	6.47324e-05
80303	ENSG00000115468	EFHD1	mRNA	-0.684353	0.00281202	11.85	7.575	1.84454e-05
388610	ENSG00000253368	TRNP1	mRNA	-0.704166	0.00568654	10.26	6.4025	4.93985e-05
28999	ENSG00000163884	KLF15	mRNA	-0.704749	2.16313e-06	30.5775	17.695	1.66178e-09
54587	ENSG00000162576	MXRA8	mRNA	-0.705238	0.000297718	14.74	9.2425	8.26898e-07
730268		LOC730268	pseudo	-0.709916	0.0301604	10.1825	6.34	0.000554301
83394	ENSG00000091622	PITPNM3	mRNA	-0.72607	0.0362761	1.6625	1.0625	0.000728866
114990	ENSG00000168140	VASN	mRNA	-0.727168	0.00579259	6.525	4.0225	5.23736e-05
5138	ENSG00000186642	PDE2A	mRNA	-0.728383	0.0237101	3.41	2.0975	0.000390741
960	ENSG00000026508	CD44	mRNA	-0.728686	1.54865e-07	19.805	10.36	8.2365e-11
4435	ENSG00000125931	CITED1	mRNA	-0.74144	1.48215e-05	42.8425	25.8075	1.83933e-08
3691	ENSG00000132470	ITGB4	mRNA	-0.742363	0.044683	2.6125	1.555	0.00100868
102724788	ENSG00000277196	LOC102724788	mRNA	-0.742938	0.0145205	22.65	13.225	0.000187886
55008	ENSG00000138642	HERC6	mRNA	-0.76183	0.0332718	2.4425	1.5525	0.000642943
204962	ENSG00000137968	SLC44A5	mRNA	-0.773641	0.00923	4.0825	2.42	0.000105271
79064	ENSG00000168569	TMEM223	mRNA	-0.779424	0.0381363	13.3675	7.9675	0.000786641
348	ENSG00000130203	APOE	mRNA	-0.783418	0.000779794	91.44	53.86	2.90672e-06
136	ENSG00000170425	ADORA2B	mRNA	-0.791292	0.047218	3.17	1.925	0.00111055
6414	ENSG00000250722	SELENOP	mRNA	-0.800105	0.00181504	10.1875	5.98	9.60849e-06
2878	ENSG00000211445	GPX3	mRNA	-0.814215	2.2162e-06	58.6075	34.0175	1.84959e-09
221938	ENSG00000136297	MMD2	mRNA	-0.829847	0.0409815	4.835	2.77	0.000898483
80726	ENSG00000130518	IQCN	mRNA	-0.866933	0.00708352	3.6225	2.035	7.03018e-05
64218	ENSG00000196189	SEMA4A	mRNA	-0.920117	6.62101e-05	9.8875	5.355	1.1738e-07
2353	ENSG00000170345	FOS	mRNA	-0.940083	0.00469073	5.645	2.9875	3.83453e-05
84929	ENSG00000130720	FIBCD1	mRNA	-0.947571	0.000889833	6.2025	3.275	3.44695e-06
7143	ENSG00000116147	TNR	mRNA	-0.960797	0.000901607	2.44	1.2825	3.56977e-06
90139	ENSG00000157570	TSPAN18	mRNA	-1.02128	1.51243e-07	6.3225	3.185	6.25636e-11
4062	ENSG00000176956	LY6H	mRNA	-1.03648	0.00719828	14.35	7.1575	7.35908e-05
9095	ENSG00000143178	TBX19	mRNA	-1.15479	0.0372261	1.2825	0.585	0.000758952
115572	ENSG00000158246	TENT5B	mRNA	-1.24433	0.00141038	2.955	1.2725	6.83436e-06
112268270		LOC112268270	mRNA	-1.52416	0.0294549	2.02	0.715	0.00053337
143630	ENSG00000175518	UBQLNL	mRNA	-1.83653	0.0457555	0.815	0.2325	0.00105452
165679	ENSG00000196542	SPTSSB	mRNA	-1.99147	0.0119414	0.505	0.175	0.000146075

## Sheet: solvent vs BaP (AhR)
Gene ID	Ensembl Gene ID	Gene Symbol	Type	log2 (BaP / SC_Diff)	Qvalue (BaP / SC_Diff)	SC_Diff Average FPKM	BaP Average FPKM	Pvalue(BaP / SC_Diff)
100529063	ENSG00000258643	BCL2L2-PABPN1	mRNA	21.4485	1.98381e-06	0	1.1225	2.36323e-10
1026	ENSG00000124762	CDKN1A	mRNA	0.554761	0.001392	61.21	89.875	2.48734e-07
5138	ENSG00000186642	PDE2A	mRNA	-0.750906	0.042818	3.41	2.0175	1.02014e-05
10815	ENSG00000168993	CPLX1	mRNA	-1.34935	1.36389e-08	11.2025	4.365	8.12369e-13

## Sheet: solvent vs BEXA (RXR)
Gene ID	Ensembl Gene ID	Gene Symbol	Type	log2 (BEXA / SC_Diff)	Qvalue (BEXA / SC_Diff)	SC_Diff Average FPKM	BEXA Average FPKM	Pvalue(BEXA / SC_Diff)
8532	ENSG00000109625	CPZ	mRNA	6.1573	9.18054e-06	0.0075	0.5825	1.04802e-07
100131244	ENSG00000230778	ANKRD63	mRNA	4.70863	0.0277084	0	0.07	0.00184843
1396	ENSG00000213145	CRIP1	mRNA	4.66835	0.0219188	0.035	1.1025	0.00134705
3690	ENSG00000259207	ITGB3	mRNA	4.43325	0.0176257	0.0025	0.08	0.00101338
8214	ENSG00000183628	DGCR6	mRNA	4.20538	0.000682615	0.17	3.16	1.61532e-05
100526761	ENSG00000250709	CCDC169-SOHLH2	mRNA	4.05984	0.00618156	0.02	0.3025	0.000256171
107987373	ENSG00000276345	LOC107987373	mRNA	3.96801	0.000743305	0.12	1.46	1.80313e-05
653659		TMEM183B	mRNA	3.86917	2.96402e-05	0.07	0.9375	3.86064e-07
100996747		LOC100996747	mRNA	3.62755	0.000401704	3.0975	38.9025	8.59823e-06
84084	ENSG00000222014	RAB6C	mRNA	3.21648	0.0279358	0.02	0.185	0.00186527
342538	ENSG00000253506	NACA2	mRNA	3.09964	0.00295563	0.19	1.665	9.99913e-05
644591	ENSG00000236334	PPIAL4G	mRNA	3.0534	0.0201827	0.76	6.48	0.00121199
57105	ENSG00000152207	CYSLTR2	mRNA	2.96281	0.00432984	0.03	0.25	0.000161156
9356	ENSG00000197901	SLC22A6	mRNA	2.7102	1.63631e-18	0.48	3.1975	2.33494e-21
341	ENSG00000130208	APOC1	mRNA	2.46352	0.000169388	0.595	3.3775	3.0113e-06
127731	ENSG00000158816	VWA5B1	mRNA	2.3698	6.65436e-07	0.0875	0.365	5.77642e-09
3624	ENSG00000122641	INHBA	mRNA	2.34557	0.0301659	0.0275	0.14	0.00207156
114897	ENSG00000173918	C1QTNF1	mRNA	2.24121	2.19702e-17	0.59	2.83	3.39631e-20
115701	ENSG00000198796	ALPK2	mRNA	2.22513	0.0198763	0.035	0.16	0.0011865
23213	ENSG00000137573	SULF1	mRNA	2.1576	0.00076386	0.1375	0.58	1.86662e-05
64168	ENSG00000123119	NECAB1	mRNA	1.87213	2.02639e-07	0.235	0.895	1.60194e-09
84152	ENSG00000131771	PPP1R1B	mRNA	1.83552	1.34887e-15	1.8025	6.66	2.48617e-18
4023	ENSG00000175445	LPL	mRNA	1.8329	2.52391e-09	0.575	2.1175	1.15549e-11
79366	ENSG00000198157	HMGN5	mRNA	1.82337	9.43165e-18	1.61	5.8975	1.40193e-20
50509	ENSG00000080573	COL5A3	mRNA	1.76091	2.69832e-47	4.3475	15.525	4.81299e-51
5947	ENSG00000114115	RBP1	mRNA	1.7144	3.21479e-46	35.5775	120.78	7.64562e-50
51129	ENSG00000167772	ANGPTL4	mRNA	1.70224	1.17157e-65	20.015	67.2775	6.96574e-70
140767	ENSG00000152954	NRSN1	mRNA	1.69832	1.94102e-29	5.1625	17.3325	1.50028e-32
151354	ENSG00000162981	FAM84A	mRNA	1.67833	4.03802e-48	3.045	9.86	4.80174e-52
126868	ENSG00000173212	MAB21L3	mRNA	1.62611	0.00359396	0.215	0.69	0.00012586
3426	ENSG00000205403	CFI	mRNA	1.57087	1.44623e-09	1.2875	4.0025	6.19112e-12
2048	ENSG00000133216	EPHB2	mRNA	1.53277	3.14487e-45	10.92	29.5875	9.34916e-49
29091	ENSG00000168952	STXBP6	mRNA	1.50748	1.2536e-05	0.3525	1.0675	1.49815e-07
4920	ENSG00000169071	ROR2	mRNA	1.44755	0.0258379	0.16	0.42	0.00168064
51673	ENSG00000159713	TPPP3	mRNA	1.40956	1.70712e-31	22.4925	61.555	1.1165e-34
19	ENSG00000165029	ABCA1	mRNA	1.39471	4.86525e-33	9.795	26.6375	2.31417e-36
80183	ENSG00000102445	RUBCNL	mRNA	1.36686	0.00020052	0.465	1.25	3.67205e-06
4828	ENSG00000197696	NMB	mRNA	1.33567	1.55621e-16	11.9725	31.2925	2.49823e-19
687	ENSG00000119138	KLF9	mRNA	1.31215	0.000152928	0.3275	0.8425	2.69139e-06
23205	ENSG00000103740	ACSBG1	mRNA	1.25171	3.83514e-16	2.56	6.3725	6.38468e-19
7378	ENSG00000183696	UPP1	mRNA	1.24705	1.30754e-12	3.905	9.4475	3.49838e-15
794	ENSG00000172137	CALB2	mRNA	1.23666	3.33047e-32	26.5775	64.765	1.78216e-35
100526694		MSANTD3-TMEFF1	mRNA	1.22611	0.0102846	1.145	2.7475	0.000496527
9249	ENSG00000162496	DHRS3	mRNA	1.20915	2.94755e-14	9.36	23.3925	5.78329e-17
55806	ENSG00000168453	HR	mRNA	1.1714	8.88716e-05	0.555	1.2875	1.44543e-06
348	ENSG00000130203	APOE	mRNA	1.15833	0.00206897	91.44	209.398	6.37211e-05
7222	ENSG00000138741	TRPC3	mRNA	1.15453	0.0458559	0.265	0.605	0.00366605
8614	ENSG00000113739	STC2	mRNA	1.15374	0.000978053	0.355	0.8225	2.54123e-05
220323	ENSG00000184232	OAF	mRNA	1.14561	1.56531e-07	2.4375	5.55	1.19127e-09
57569	ENSG00000137727	ARHGAP20	mRNA	1.13787	4.4492e-08	1.265	2.95	2.85697e-10
6543	ENSG00000118160	SLC8A2	mRNA	1.13383	0.00409796	0.45	0.905	0.000150089
4091	ENSG00000137834	SMAD6	mRNA	1.13171	0.0201883	0.3275	0.79	0.00121353
162514	ENSG00000167723	TRPV3	mRNA	1.12954	0.0459415	0.1925	0.4425	0.00368483
2181	ENSG00000123983	ACSL3	mRNA	1.12023	3.82227e-40	24.6925	55.6	1.36355e-43
91942	ENSG00000164182	NDUFAF2	mRNA	1.11389	0.000115881	3.85	8.64	1.94294e-06
84628	ENSG00000196358	NTNG2	mRNA	1.10337	1.19586e-34	9.6825	19.425	4.97714e-38
57007	ENSG00000144476	ACKR3	mRNA	1.09973	1.33471e-06	3.3875	7.4775	1.21417e-08
83742	ENSG00000155254	MARVELD1	mRNA	1.09967	4.87817e-14	3.9625	8.78	9.86132e-17
1268	ENSG00000118432	CNR1	mRNA	1.07904	5.42372e-28	7.395	16.1725	4.51466e-31
6720	ENSG00000072310	SREBF1	mRNA	1.07095	5.44703e-31	38.7425	82.8725	3.88634e-34
3082	ENSG00000019991	HGF	mRNA	1.07049	0.0353774	0.35	1.1125	0.00258461
79870	ENSG00000164929	BAALC	mRNA	1.06998	2.11072e-22	17.7175	38.7	2.25893e-25
64409	ENSG00000185274	GALNT17	mRNA	1.06074	1.8399e-13	2.96	6.4225	4.59455e-16
55603	ENSG00000112773	TENT5A	mRNA	1.05551	8.87012e-05	0.7075	1.5125	1.43449e-06
79006	ENSG00000103260	METRN	mRNA	1.04538	1.10341e-20	80.37	170.98	1.3121e-23
347744	ENSG00000137434	C6orf52	mRNA	1.04446	0.0447292	2.335	4.7375	0.00355036
113622	ENSG00000153531	ADPRHL1	mRNA	1.04325	0.0368464	0.66	1.3825	0.00273303
8091	ENSG00000149948	HMGA2	mRNA	1.03577	0.0360212	0.4725	0.745	0.00264714
9750	ENSG00000111913	RIPOR2	mRNA	1.01319	1.22744e-13	2.815	5.255	2.70023e-16
65109	ENSG00000125351	UPF3B	mRNA	1.00946	5.46661e-08	5.175	10.8725	3.60778e-10
22901	ENSG00000141337	ARSG	mRNA	1.00046	0.000218248	1.515	3.0525	4.02265e-06
215	ENSG00000101986	ABCD1	mRNA	0.99885	4.96282e-12	5.225	10.8125	1.47536e-14
7071	ENSG00000155090	KLF10	mRNA	0.984833	2.34115e-06	5.48	11.3025	2.3385e-08
358	ENSG00000240583	AQP1	mRNA	0.974668	0.0291589	0.5175	1.055	0.00198651
362	ENSG00000161798	AQP5	mRNA	0.97067	0.0280239	1.055	2.13	0.00187863
10257	ENSG00000125257	ABCC4	mRNA	0.956019	6.86003e-05	1.305	2.6275	1.06455e-06
388115	ENSG00000188549	CCDC9B	mRNA	0.954653	1.41152e-06	1.95	3.8975	1.30082e-08
55646	ENSG00000145220	LYAR	mRNA	0.949069	0.000692548	3.4025	7.0275	1.65118e-05
79017	ENSG00000006625	GGCT	mRNA	0.935007	2.89272e-07	5.96	11.6775	2.40788e-09
26153	ENSG00000066735	KIF26A	mRNA	0.926873	1.11532e-05	1.195	2.3425	1.31962e-07
64146	ENSG00000258429	PDF	mRNA	0.923052	0.0212695	3.41	6.6025	0.00129243
401494	ENSG00000188921	HACD4	mRNA	0.916971	0.0333251	0.3925	0.7625	0.00236182
6636	ENSG00000139343	SNRPF	mRNA	0.916437	1.16888e-10	16.95	33.1375	3.89187e-13
79937	ENSG00000106714	CNTNAP3	mRNA	0.906158	8.22773e-05	1.4375	2.7875	1.32082e-06
4016	ENSG00000129038	LOXL1	mRNA	0.905135	0.00208945	1.6175	3.1325	6.44762e-05
3682	ENSG00000083457	ITGAE	mRNA	0.893128	0.00880385	0.535	1.0625	0.000409152
6319	ENSG00000099194	SCD	mRNA	0.890454	9.38329e-15	178.528	342.26	1.78527e-17
9508	ENSG00000156140	ADAMTS3	mRNA	0.880776	1.29454e-13	5.995	11.4225	2.92483e-16
388524		RPSAP58	mRNA	0.879374	8.93687e-07	16.79	31.925	7.86406e-09
7057	ENSG00000137801	THBS1	mRNA	0.861511	0.00476239	0.53	1.0075	0.000182352
54995	ENSG00000151093	OXSM	mRNA	0.858179	0.0114238	1.5275	3.16	0.000567829
126382	ENSG00000184162	NR2C2AP	mRNA	0.853057	0.000199726	4.2975	7.8975	3.64563e-06
102723859	ENSG00000278599	TBC1D3E	mRNA	0.846478	0.000857103	2	3.7075	2.16126e-05
51053	ENSG00000112312	GMNN	mRNA	0.836556	3.8344e-08	13.1425	24.3925	2.41659e-10
6866	ENSG00000166863	TAC3	mRNA	0.833649	0.00522271	4.6875	8.6325	0.000205532
1288	ENSG00000197565	COL4A6	mRNA	0.833328	0.00181806	1.1325	1.9475	5.404e-05
56892	ENSG00000176907	TCIM	mRNA	0.832695	0.00436032	2.325	4.2675	0.000162549
57512	ENSG00000151025	GPR158	mRNA	0.821166	0.00940245	0.63	1.2225	0.000444994
3336	ENSG00000115541	HSPE1	mRNA	0.820466	7.55575e-10	24.505	44.7625	3.0099e-12
27295	ENSG00000154553	PDLIM3	mRNA	0.819832	1.91121e-11	8.1	15.6475	5.90898e-14
54865	ENSG00000160818	GPATCH4	mRNA	0.807704	2.98175e-05	3.845	6.8575	3.93572e-07
55225	ENSG00000162437	RAVER2	mRNA	0.804646	1.56981e-13	9.165	16.465	3.73342e-16
55270	ENSG00000136159	NUDT15	mRNA	0.799943	0.00347615	3.7125	6.6875	0.000120701
653820	ENSG00000188610	FAM72B	mRNA	0.792286	0.00437127	2.0825	3.725	0.000163997
6902	ENSG00000171530	TBCA	mRNA	0.786435	2.11021e-08	61.515	109.795	1.20447e-10
3691	ENSG00000132470	ITGB4	mRNA	0.784233	5.86455e-06	2.6125	4.5675	6.42608e-08
80975	ENSG00000166682	TMPRSS5	mRNA	0.78129	2.97998e-05	4	7.51	3.91566e-07
1374	ENSG00000110090	CPT1A	mRNA	0.77766	9.63194e-20	13.2225	23.355	1.20263e-22
51186	ENSG00000185222	TCEAL9	mRNA	0.774575	2.19401e-06	14.855	26.41	2.17849e-08
2899	ENSG00000163873	GRIK3	mRNA	0.768651	1.26582e-26	14.535	25.565	1.23545e-29
29089	ENSG00000077152	UBE2T	mRNA	0.760145	5.86455e-06	15.98	28.0475	6.4507e-08
445571	ENSG00000196873	CBWD3	mRNA	0.75225	0.023384	2.155	3.7925	0.00147097
9360	ENSG00000138398	PPIG	mRNA	0.750923	2.35238e-10	8.7775	18.4325	8.81147e-13
84524	ENSG00000144161	ZC3H8	mRNA	0.748597	0.0442034	1.455	2.67	0.00350074
51602	ENSG00000055044	NOP58	mRNA	0.744982	5.39658e-09	7.545	13.07	2.72733e-11
389792	ENSG00000188483	IER5L	mRNA	0.740407	0.00213615	2.57	4.435	6.64253e-05
10162	ENSG00000111684	LPCAT3	mRNA	0.740272	5.75591e-11	14.9725	25.8525	1.8138e-13
2171	ENSG00000164687	FABP5	mRNA	0.733734	5.57722e-08	92.935	160.1	3.71395e-10
9283	ENSG00000170075	GPR37L1	mRNA	0.732144	1.69715e-05	1.6175	2.7825	2.06858e-07
2670	ENSG00000131095	GFAP	mRNA	0.730849	2.92685e-21	727.295	1236.3	3.30639e-24
441478	ENSG00000198435	NRARP	mRNA	0.728224	1.04968e-09	17.245	29.52	4.43112e-12
343099	ENSG00000122483	CCDC18	mRNA	0.720557	0.00863384	1.0025	1.68	0.000395784
266727	ENSG00000112139	MDGA1	mRNA	0.718077	4.53815e-16	6.6525	10.4875	7.82485e-19
84765	ENSG00000161551	ZNF577	mRNA	0.714541	0.0209208	1.6375	2.7575	0.00126914
220963	ENSG00000165449	SLC16A9	mRNA	0.714394	8.72406e-10	5.98	10.15	3.52718e-12
84915	ENSG00000139438	FAM222A	mRNA	0.7142	2.95542e-09	27.0425	45.7225	1.40575e-11
9945	ENSG00000131459	GFPT2	mRNA	0.713584	0.0165006	1.1625	1.9975	0.000912395
64946	ENSG00000153044	CENPH	mRNA	0.708454	8.43431e-06	8.925	15.0925	9.57817e-08
83876	ENSG00000134042	MRO	mRNA	0.706855	0.026749	0.6025	1.05	0.00176376
79133	ENSG00000101247	NDUFAF5	mRNA	0.705656	0.00574428	3.435	5.0225	0.000231108
8479	ENSG00000149929	HIRIP3	mRNA	0.703992	7.76396e-09	8.445	14.2575	4.15457e-11
80119	ENSG00000140451	PIF1	mRNA	0.694936	0.00421672	3.49	5.75	0.000155692
6100	ENSG00000164610	RP9	mRNA	0.694471	9.39731e-05	11.195	18.7525	1.5421e-06
1307	ENSG00000084636	COL16A1	mRNA	0.693446	0.000384935	6.845	11.015	8.19351e-06
4678	ENSG00000132780	NASP	mRNA	0.692401	7.04381e-13	37.2825	62.2825	1.84272e-15
128061	ENSG00000143633	C1orf131	mRNA	0.692294	0.00505341	4.925	8.2125	0.0001968
284312	ENSG00000152467	ZSCAN1	mRNA	0.689279	0.00147097	4.06	6.8125	4.1368e-05
51747	ENSG00000108848	LUC7L3	mRNA	0.685441	2.62973e-09	25.9025	50.0525	1.21957e-11
3622	ENSG00000168556	ING2	mRNA	0.685307	0.0187314	4.245	6.7175	0.00110034
54913	ENSG00000178718	RPP25	mRNA	0.683243	0.0127686	1.845	3.0575	0.000653651
51268	ENSG00000179761	PIPOX	mRNA	0.681979	1.25718e-11	24.385	39.765	3.81213e-14
10682	ENSG00000147155	EBP	mRNA	0.670237	0.000941904	7.24	11.9275	2.4137e-05
80852	ENSG00000144596	GRIP2	mRNA	0.66214	3.15143e-06	1.8125	3.0525	3.2603e-08
51110	ENSG00000147592	LACTB2	mRNA	0.662087	0.0444663	2.435	3.9875	0.00352677
83648	ENSG00000154319	FAM167A	mRNA	0.661542	0.00553167	1.4475	2.3625	0.000220524
256691	ENSG00000165072	MAMDC2	mRNA	0.659522	0.0291904	1.255	2.2475	0.00199069
116832	ENSG00000163923	RPL39L	mRNA	0.657264	0.00452411	8	13.085	0.000171883
117178	ENSG00000117155	SSX2IP	mRNA	0.656828	1.14868e-07	3.6225	5.945	8.40046e-10
57333	ENSG00000142552	RCN3	mRNA	0.651926	0.0384828	2.63	4.2525	0.00292014
84081	ENSG00000126653	NSRP1	mRNA	0.647039	3.54317e-05	8.665	14.3375	4.86635e-07
93058	ENSG00000135469	COQ10A	mRNA	0.645587	0.00121643	4.715	7.6	3.26908e-05
83540	ENSG00000143228	NUF2	mRNA	0.642164	0.000519205	7.4625	11.95	1.15454e-05
11343	ENSG00000074416	MGLL	mRNA	0.636367	7.30869e-09	17.2825	27.79	3.82404e-11
93145	ENSG00000105088	OLFM2	mRNA	0.633481	7.75334e-11	69.7475	116.608	2.48933e-13
10590	ENSG00000079689	SCGN	mRNA	0.633281	3.06811e-08	21.2175	34.165	1.87892e-10
80818	ENSG00000125945	ZNF436	mRNA	0.632129	1.59989e-12	14.8075	23.68	4.47083e-15
91107	ENSG00000132481	TRIM47	mRNA	0.631584	1.91202e-10	20.585	33.5775	6.70724e-13
4504	ENSG00000087250	MT3	mRNA	0.631549	0.00445253	17.825	28.7	0.00016784
5202	ENSG00000143256	PFDN2	mRNA	0.630776	0.00345216	19.325	31.02	0.000119663
2286	ENSG00000173486	FKBP2	mRNA	0.625658	8.88716e-05	27.4475	43.825	1.44782e-06
147841	ENSG00000161888	SPC24	mRNA	0.62273	0.000967169	7.65	12.3375	2.50303e-05
84265	ENSG00000121851	POLR3GL	mRNA	0.617055	0.0072002	11.1775	17.7575	0.000313368
26973	ENSG00000110172	CHORDC1	mRNA	0.616055	0.00179894	2.9525	4.6275	5.27925e-05
23480	ENSG00000132432	SEC61G	mRNA	0.614126	0.00225623	25.0325	39.8825	7.13665e-05
51574	ENSG00000174720	LARP7	mRNA	0.614064	1.46462e-06	17.395	27.225	1.38459e-08
9498	ENSG00000050438	SLC4A8	mRNA	0.613499	0.000169388	2.535	3.74	3.00408e-06
56548	ENSG00000147119	CHST7	mRNA	0.613358	0.000988181	7.9025	12.4625	2.59067e-05
5281	ENSG00000151665	PIGF	mRNA	0.61169	0.0347723	5.4275	8.71	0.00251814
23052	ENSG00000149218	ENDOD1	mRNA	0.60903	2.69157e-05	2.815	4.4325	3.47268e-07
90427	ENSG00000104081	BMF	mRNA	0.605976	0.00172945	2.3275	3.6675	5.00769e-05
3148	ENSG00000164104	HMGB2	mRNA	0.604195	9.28747e-08	97.765	153.673	6.57119e-10
84240	ENSG00000131732	ZCCHC9	mRNA	0.599946	0.0230674	3.62	5.64	0.00144694
84879	ENSG00000168389	MFSD2A	mRNA	0.599782	0.0222919	2.745	4.33	0.00138073
133	ENSG00000148926	ADM	mRNA	0.598445	0.00876968	5.18	8.0975	0.000405544
80321	ENSG00000114107	CEP70	mRNA	0.598256	0.000812702	5.03	8.53	2.02532e-05
8938	ENSG00000007516	BAIAP3	mRNA	0.59578	3.39166e-05	11.8875	18.4175	4.59776e-07
3613	ENSG00000141401	IMPA2	mRNA	0.594474	0.000353202	10.01	15.375	7.14006e-06
7083	ENSG00000167900	TK1	mRNA	0.594361	0.00526349	8.0125	12.5075	0.000207485
55119	ENSG00000134186	PRPF38B	mRNA	0.594142	9.05134e-08	15.195	20.635	6.3503e-10
79866	ENSG00000136122	BORA	mRNA	0.593853	0.0254761	1.9175	3.0475	0.00164371
3150	ENSG00000205581	HMGN1	mRNA	0.590824	3.30457e-07	84.63	139.882	2.79e-09
27122	ENSG00000050165	DKK3	mRNA	0.58884	3.8174e-13	90.11	142.257	9.75968e-16
2263	ENSG00000066468	FGFR2	mRNA	0.587732	8.98082e-08	13.0075	20.1675	6.24743e-10
132321	ENSG00000151470	C4orf33	mRNA	0.583847	0.026379	2.88	4.5825	0.00172995
2079	ENSG00000100632	ERH	mRNA	0.583618	1.46462e-06	47.2475	73.4175	1.3802e-08
79023	ENSG00000075188	NUP37	mRNA	0.582892	0.031533	4.2175	6.4425	0.00220117
112942	ENSG00000163001	CFAP36	mRNA	0.582738	0.000229978	18.1375	28.21	4.2662e-06
222256	ENSG00000128536	CDHR3	mRNA	0.582042	0.0229658	1.045	1.6675	0.00143334
124925	ENSG00000063015	SEZ6	mRNA	0.581534	9.85007e-06	26.245	40.4775	1.13031e-07
54737	ENSG00000196199	MPHOSPH8	mRNA	0.578815	3.57939e-05	6.8075	10.4975	4.93738e-07
4708	ENSG00000090266	NDUFB2	mRNA	0.577227	0.000259142	40.54	62.8575	4.89964e-06
26002	ENSG00000079931	MOXD1	mRNA	0.576081	3.08426e-12	54.4275	83.865	8.80221e-15
165631	ENSG00000173200	PARP15	mRNA	0.575134	0.00594355	1.7125	2.6525	0.000243834
11130	ENSG00000122952	ZWINT	mRNA	0.574872	0.000288993	21.1425	32.7775	5.61868e-06
23658	ENSG00000106355	LSM5	mRNA	0.573953	0.00238153	5.9725	9.1425	7.71707e-05
3161	ENSG00000072571	HMMR	mRNA	0.573567	0.00561351	3.2575	4.94	0.000224287
27000	ENSG00000105821	DNAJC2	mRNA	0.572839	0.00480537	5.38	9.1525	0.000184855
55829	ENSG00000131871	SELENOS	mRNA	0.572326	0.00237086	9.995	15.4025	7.59902e-05
202151	ENSG00000164188	RANBP3L	mRNA	0.571516	0.042462	1.5675	2.275	0.00329971
6876	ENSG00000149591	TAGLN	mRNA	0.569382	0.00685453	4.3975	6.8125	0.000293841
3149	ENSG00000029993	HMGB3	mRNA	0.566112	4.81737e-08	19.225	29.4575	3.12202e-10
8836	ENSG00000137563	GGH	mRNA	0.563001	0.00664597	7.255	11.0825	0.000281739
6632	ENSG00000167088	SNRPD1	mRNA	0.560911	0.00133948	14.9375	22.73	3.66348e-05
84913	ENSG00000168874	ATOH8	mRNA	0.558172	0.00131084	6.3275	10.04	3.5613e-05
127703	ENSG00000142686	C1orf216	mRNA	0.557394	0.000169819	6.195	9.4075	3.04925e-06
147166	ENSG00000108448	TRIM16L	mRNA	0.556671	0.000967169	6.29	9.6375	2.49383e-05
80173	ENSG00000096872	IFT74	mRNA	0.556042	0.0256793	2.75	3.75	0.00166301
23236	ENSG00000182621	PLCB1	mRNA	0.555599	0.000605794	2.0175	3.075	1.38671e-05
6637	ENSG00000143977	SNRPG	mRNA	0.555103	0.00239681	32.51	50.0675	7.78083e-05
10428	ENSG00000153774	CFDP1	mRNA	0.554497	4.53844e-05	26.435	39.98	6.55569e-07
2034	ENSG00000116016	EPAS1	mRNA	0.553285	0.0202998	1.9525	2.9675	0.00122144
6285	ENSG00000160307	S100B	mRNA	0.552777	0.000107443	55.465	82.765	1.78869e-06
84467	ENSG00000142449	FBN3	mRNA	0.551318	0.0126157	1.67	2.465	0.000642075
379	ENSG00000175906	ARL4D	mRNA	0.548934	0.0245255	6.6225	10.0175	0.00157194
63967	ENSG00000092853	CLSPN	mRNA	0.548633	0.000948559	2.79	4.1475	2.4364e-05
9196	ENSG00000170049	KCNAB3	mRNA	0.548608	0.00187466	5.3125	8.0775	5.62876e-05
114984	ENSG00000162076	FLYWCH2	mRNA	0.54809	0.00234208	15.195	22.9475	7.46391e-05
91582	ENSG00000187051	RPS19BP1	mRNA	0.547619	0.0364975	21.1375	31.8825	0.00269733
55872	ENSG00000168078	PBK	mRNA	0.545987	0.00070574	9.945	15.025	1.68683e-05
84515	ENSG00000125885	MCM8	mRNA	0.543521	1.56176e-05	3.765	6.0625	1.885e-07
85364	ENSG00000247315	ZCCHC3	mRNA	0.542941	3.83891e-07	14.0575	21.175	3.26395e-09
11193	ENSG00000120688	WBP4	mRNA	0.54282	0.00339293	6.5875	9.8075	0.000116803
1033	ENSG00000100526	CDKN3	mRNA	0.541787	0.00808073	13.18	19.5925	0.000363222
7913	ENSG00000124795	DEK	mRNA	0.540625	1.83387e-07	40.9	62.5675	1.41259e-09
4670	ENSG00000099783	HNRNPM	mRNA	0.54031	7.62872e-08	51.68	77.8875	5.21614e-10
79682	ENSG00000151725	CENPU	mRNA	0.538849	6.68695e-05	11.19	16.775	1.02179e-06
4502	ENSG00000125148	MT2A	mRNA	0.538569	0.00237212	119.615	180.755	7.63016e-05
27338	ENSG00000108106	UBE2S	mRNA	0.538383	0.00135238	151.803	227.745	3.70819e-05
6941	ENSG00000137310	TCF19	mRNA	0.538165	0.00604421	6.015	8.96	0.000249042
4694	ENSG00000125356	NDUFA1	mRNA	0.537833	0.00922776	19.3275	29.1975	0.000433434
79801	ENSG00000171241	SHCBP1	mRNA	0.535936	0.0332709	2.545	3.88	0.00235403
5984	ENSG00000163918	RFC4	mRNA	0.535485	0.00609626	8.4175	12.5975	0.000251549
83715	ENSG00000187017	ESPN	mRNA	0.534571	0.00574428	3.0225	4.5675	0.000231219
9669	ENSG00000158417	EIF5B	mRNA	0.533428	3.10949e-05	16.45	24.54	4.12282e-07
91584	ENSG00000221866	PLXNA4	mRNA	0.530257	0.000619758	2.865	4.3	1.42604e-05
10297	ENSG00000115266	APC2	mRNA	0.53011	1.20473e-13	79.2025	118.108	2.57865e-16
79980	ENSG00000149636	DSN1	mRNA	0.528207	0.0205107	5.3175	7.875	0.00123901
51668	ENSG00000081870	HSPB11	mRNA	0.52683	0.0253209	13.4825	19.33	0.00162895
10189	ENSG00000183684	ALYREF	mRNA	0.52549	0.00494943	46.5275	69.2375	0.000191574
55450	ENSG00000162545	CAMK2N1	mRNA	0.525145	9.21269e-07	19.875	29.575	8.16155e-09
51300	ENSG00000113845	TIMMDC1	mRNA	0.524756	0.000551974	20.185	33.2025	1.24263e-05
2289	ENSG00000096060	FKBP5	mRNA	0.521173	0.0264051	2.725	4.0375	0.00173323
55036	ENSG00000141519	CCDC40	mRNA	0.520609	0.00543116	3.705	5.3875	0.000215064
25949	ENSG00000117614	SYF2	mRNA	0.51873	0.00191083	13.515	19.98	5.77054e-05
2302	ENSG00000129654	FOXJ1	mRNA	0.518715	7.0855e-05	22.925	33.965	1.11218e-06
3642	ENSG00000173404	INSM1	mRNA	0.517282	0.000365073	38.425	56.7475	7.48857e-06
59269	ENSG00000127124	HIVEP3	mRNA	0.516796	0.00498758	1.63	2.425	0.00019394
51622	ENSG00000122674	CCZ1	mRNA	0.515799	0.0468408	6.105	9	0.00377923
400506	ENSG00000103550	KNOP1	mRNA	0.514915	0.00241786	5.92	8.94	7.86354e-05
10112	ENSG00000112984	KIF20A	mRNA	0.514405	0.000278958	15.1525	21.5825	5.39041e-06
140890	ENSG00000153914	SREK1	mRNA	0.513728	9.90509e-05	11.86	18.8075	1.63333e-06
10087	ENSG00000113163	COL4A3BP	mRNA	0.512911	0.000356656	5.6725	8.165	7.25229e-06
51390	ENSG00000146416	AIG1	mRNA	0.511882	0.00228406	12.28	18.445	7.23828e-05
81892	ENSG00000119705	SLIRP	mRNA	0.511142	0.0322316	32.8175	48.8025	0.00226265
79627	ENSG00000119900	OGFRL1	mRNA	0.509309	1.39833e-08	7.9075	11.6225	7.81513e-11
10635	ENSG00000111247	RAD51AP1	mRNA	0.509034	0.0130965	4.5375	6.69	0.000672772
84275	ENSG00000171612	SLC25A33	mRNA	0.507897	0.0379232	5.1725	7.3625	0.00285073
55120	ENSG00000115392	FANCL	mRNA	0.507746	0.0291097	4.5	6.59	0.00197826
10293	ENSG00000183763	TRAIP	mRNA	0.503672	0.00817591	5.615	8.165	0.000368193
8604	ENSG00000115840	SLC25A12	mRNA	0.5029	0.00191083	4.95	7.2325	5.77134e-05
55165	ENSG00000138180	CEP55	mRNA	0.500341	0.00543116	5.45	7.9375	0.000215032
64105	ENSG00000123219	CENPK	mRNA	0.500232	0.0453661	4.8225	6.99	0.00361171
401505	ENSG00000175768	TOMM5	mRNA	0.499885	0.012628	28.25	41.3375	0.000644202
219409	ENSG00000169840	GSX1	mRNA	0.499819	0.000412284	35.83	52.5275	8.87371e-06
3162	ENSG00000100292	HMOX1	mRNA	0.499764	1.31584e-05	38.165	55.76	1.58036e-07
332	ENSG00000089685	BIRC5	mRNA	0.498297	0.00413934	22.18	32.2125	0.000152097
85437	ENSG00000139168	ZCRB1	mRNA	0.498224	0.000551974	28.3575	41.2625	1.24382e-05
641371	ENSG00000184227	ACOT1	mRNA	0.498118	0.0379872	6.8925	9.8425	0.00285973
10248	ENSG00000172336	POP7	mRNA	0.497746	0.0158066	23.68	34.615	0.000868379
1622	ENSG00000155368	DBI	mRNA	0.496289	3.59672e-05	808.168	1179.94	5.00405e-07
6627	ENSG00000131876	SNRPA1	mRNA	0.495993	0.00998644	10.7125	15.6275	0.000476789
5151	ENSG00000073417	PDE8A	mRNA	0.495467	0.00408692	4.4625	6.4225	0.000148956
55559	ENSG00000213397	HAUS7	mRNA	0.495019	0.0300198	5.8175	8.4825	0.00205975
2483	ENSG00000109536	FRG1	mRNA	0.495019	0.000274254	24.6225	35.4925	5.2669e-06
55790	ENSG00000147408	CSGALNACT1	mRNA	0.493796	0.0156795	2.33	3.4025	0.000858207
6741	ENSG00000138385	SSB	mRNA	0.492364	7.02147e-05	25.9975	37.8525	1.09795e-06
1107	ENSG00000170004	CHD3	mRNA	0.489442	1.51516e-10	32.68	47.3625	5.22499e-13
10251	ENSG00000168939	SPRY3	mRNA	0.489437	0.0337516	0.815	1.175	0.00239607
114088	ENSG00000100505	TRIM9	mRNA	0.489321	2.20713e-07	71.87	103.377	1.81095e-09
5715	ENSG00000110801	PSMD9	mRNA	0.489198	0.030794	5.6075	8.135	0.00212934
26230	ENSG00000146426	TIAM2	mRNA	0.488504	0.00169624	5.9175	9.18	4.88128e-05
6168	ENSG00000197756	RPL37A	mRNA	0.487434	8.75506e-07	595.315	870.515	7.65202e-09
3146	ENSG00000189403	HMGB1	mRNA	0.486098	7.55871e-09	168.917	249.28	3.9998e-11
56124	ENSG00000120328	PCDHB12	mRNA	-0.486715	0.0489065	3.8775	2.8725	0.0040215
460	ENSG00000152092	ASTN1	mRNA	-0.489568	6.8091e-05	30.875	21.8275	1.04855e-06
9241	ENSG00000183691	NOG	mRNA	-0.490036	0.00594355	14.1675	10.415	0.000243717
2900	ENSG00000149403	GRIK4	mRNA	-0.490867	0.00045876	6.395	4.27	9.95584e-06
64221	ENSG00000154134	ROBO3	mRNA	-0.493177	3.01809e-08	19.3175	14.1775	1.8124e-10
65055	ENSG00000068615	REEP1	mRNA	-0.495281	0.0125884	9.305	6.41	0.000639189
22877	ENSG00000175727	MLXIP	mRNA	-0.495283	2.36659e-06	32.4425	20.325	2.37799e-08
27245	ENSG00000126705	AHDC1	mRNA	-0.49545	1.0381e-05	27.1375	19.905	1.22209e-07
57642	ENSG00000101203	COL20A1	mRNA	-0.496133	0.000505299	13.905	10.0825	1.1116e-05
92521	ENSG00000128487	SPECC1	mRNA	-0.4964	2.02097e-08	85.0075	61.1675	1.14152e-10
2077	ENSG00000105722	ERF	mRNA	-0.497204	4.52458e-09	94.98	68.925	2.23283e-11
2549	ENSG00000109458	GAB1	mRNA	-0.498911	0.0017414	42.5125	31.3425	5.06459e-05
54790	ENSG00000168769	TET2	mRNA	-0.501692	0.00594355	6.16	4.3625	0.00024279
57572	ENSG00000130158	DOCK6	mRNA	-0.501748	0.000248028	5.5325	4.0725	4.64526e-06
868	ENSG00000114423	CBLB	mRNA	-0.502708	2.63712e-05	9.59	6.8975	3.38675e-07
3728	ENSG00000173801	JUP	mRNA	-0.503635	9.92214e-06	13.2925	9.5375	1.15038e-07
4303	ENSG00000184481	FOXO4	mRNA	-0.504563	0.00220525	6.7925	4.9425	6.89673e-05
84627	ENSG00000225614	ZNF469	mRNA	-0.50484	0.00669098	1.185	0.865	0.000285239
26108	ENSG00000171016	PYGO1	mRNA	-0.504873	0.00275029	4.1175	2.965	9.20633e-05
1261	ENSG00000144191	CNGA3	mRNA	-0.505037	4.59695e-06	15.05	10.875	4.89241e-08
165	ENSG00000106624	AEBP1	mRNA	-0.505039	4.32625e-06	59.1875	43.0975	4.57859e-08
2070	ENSG00000112319	EYA4	mRNA	-0.5061	0.000988181	8.66	5.6125	2.59105e-05
349667	ENSG00000186907	RTN4RL2	mRNA	-0.506534	0.00649697	12.5425	9.14	0.000274408
375704	ENSG00000168913	ENHO	mRNA	-0.507729	3.23252e-08	232.113	168.933	1.99882e-10
89795	ENSG00000067798	NAV3	mRNA	-0.50894	0.00369755	4.3625	3.225	0.000132037
3371	ENSG00000041982	TNC	mRNA	-0.511334	5.99538e-08	331.91	240.88	4.02805e-10
102724770	ENSG00000278817	LOC102724770	mRNA	-0.51206	0.0194542	29.4325	21.3675	0.00115321
6304	ENSG00000182568	SATB1	mRNA	-0.512264	0.000688254	30.895	21	1.63685e-05
84466	ENSG00000145794	MEGF10	mRNA	-0.512514	0.000145956	21.9525	15.725	2.53399e-06
64218	ENSG00000196189	SEMA4A	mRNA	-0.513333	0.00775561	9.8875	7.2325	0.000343824
84894	ENSG00000169783	LINGO1	mRNA	-0.514307	0.00231489	11.0325	8.1425	7.36349e-05
9625	ENSG00000181409	AATK	mRNA	-0.515435	0.0294602	1.985	1.4525	0.00201119
728130	ENSG00000214562	NUTM2D	mRNA	-0.521602	0.0343803	1.75	1.26	0.00246717
9586	ENSG00000146592	CREB5	mRNA	-0.523291	0.00170868	19.405	12.985	4.92724e-05
2115	ENSG00000006468	ETV1	mRNA	-0.527283	0.000146556	170.452	123.323	2.57055e-06
388610	ENSG00000253368	TRNP1	mRNA	-0.527475	0.00425161	10.26	7.33	0.000157233
64077	ENSG00000107902	LHPP	mRNA	-0.528517	4.89686e-05	39.21	27.5	7.27876e-07
3428	ENSG00000163565	IFI16	mRNA	-0.528784	0.0254761	4.76	3.52	0.00164498
3742	ENSG00000130035	KCNA6	mRNA	-0.530273	0.00669057	3.885	2.7075	0.000284211
7040	ENSG00000105329	TGFB1	mRNA	-0.53264	4.48631e-05	35.92	25.6825	6.40177e-07
84441	ENSG00000184384	MAML2	mRNA	-0.536499	0.00168338	26.125	18.0125	4.83425e-05
6489	ENSG00000111728	ST8SIA1	mRNA	-0.537557	0.000262962	2.92	2.0775	4.9875e-06
64097	ENSG00000129595	EPB41L4A	mRNA	-0.537821	0.000238708	12.7825	9.1575	4.44234e-06
23544	ENSG00000100095	SEZ6L	mRNA	-0.539825	1.3269e-06	32.3975	23.085	1.19917e-08
4853	ENSG00000134250	NOTCH2	mRNA	-0.540869	0.000272135	54.4625	38.775	5.21004e-06
5156	ENSG00000134853	PDGFRA	mRNA	-0.541121	2.19003e-07	56.9475	40.62	1.77088e-09
5137	ENSG00000154678	PDE1C	mRNA	-0.544492	0.0198504	1.8325	1.27	0.00117906
388585	ENSG00000197921	HES5	mRNA	-0.546244	0.000114081	112.998	80.44	1.90598e-06
107984841		LOC107984841	mRNA	-0.546366	0.0153511	33.3775	23.8425	0.000838795
55916	ENSG00000101888	NXT2	mRNA	-0.546915	0.00192981	5.9875	4.245	5.89762e-05
3750	ENSG00000102057	KCND1	mRNA	-0.547175	0.0343803	3.5225	2.5025	0.00246369
2697	ENSG00000152661	GJA1	mRNA	-0.548228	4.36052e-08	134.17	94.9475	2.7741e-10
2785	ENSG00000162188	GNG3	mRNA	-0.550886	3.34367e-05	29.4575	20.97	4.49295e-07
388336	ENSG00000188803	SHISA6	mRNA	-0.553402	0.000784071	7.225	5.1025	1.92999e-05
56105	ENSG00000253873	PCDHGA11	mRNA	-0.553994	0.000384354	6.81	4.805	8.1126e-06
22936	ENSG00000118985	ELL2	mRNA	-0.555497	0.0128352	3.0625	2.3175	0.000658589
677	ENSG00000185650	ZFP36L1	mRNA	-0.556701	5.9045e-05	346.082	243.88	8.95207e-07
10957	ENSG00000146278	PNRC1	mRNA	-0.556863	8.66653e-08	77.505	51.3425	5.97728e-10
81832	ENSG00000166342	NETO1	mRNA	-0.557827	0.00619275	7.6725	5.4275	0.000257003
6414	ENSG00000250722	SELENOP	mRNA	-0.55818	0.000819888	10.1875	7.1625	2.06085e-05
115548	ENSG00000157107	FCHO2	mRNA	-0.559141	0.00133694	7.89	5.0825	3.64858e-05
100132406	ENSG00000271425	NBPF10	mRNA	-0.562511	0.0034953	8.37	5.86	0.000121574
10019	ENSG00000111252	SH2B3	mRNA	-0.563267	0.0305987	2.365	1.655	0.00211038
10396	ENSG00000124406	ATP8A1	mRNA	-0.563595	0.0272698	1.1425	0.8	0.0018149
604	ENSG00000113916	BCL6	mRNA	-0.567492	1.95797e-05	26.57	18.43	2.42141e-07
257194	ENSG00000172260	NEGR1	mRNA	-0.571243	0.000747394	7.695	5.6725	1.81749e-05
10501	ENSG00000167680	SEMA6B	mRNA	-0.572194	0.000621196	8.6575	6.0225	1.43305e-05
2895	ENSG00000152208	GRID2	mRNA	-0.573385	0.00441251	5.205	3.515	0.000165807
10114	ENSG00000110422	HIPK3	mRNA	-0.574202	0.0143072	4.43	3.085	0.000757936
22986	ENSG00000156395	SORCS3	mRNA	-0.577794	0.0361576	2.7075	1.87	0.00266361
11135	ENSG00000128283	CDC42EP1	mRNA	-0.577952	2.35387e-08	97.2125	67.3875	1.35754e-10
9229	ENSG00000170579	DLGAP1	mRNA	-0.579183	1.83849e-06	12.9325	8.67	1.79269e-08
9289	ENSG00000205336	ADGRG1	mRNA	-0.581819	8.95545e-10	504.623	349.225	3.67398e-12
4811	ENSG00000116962	NID1	mRNA	-0.582987	0.00394737	8.1825	5.6925	0.000143165
7852	ENSG00000121966	CXCR4	mRNA	-0.584121	8.79067e-09	65.405	45.155	4.75623e-11
7078	ENSG00000100234	TIMP3	mRNA	-0.585329	5.24681e-05	25.585	17.6325	7.83013e-07
8128	ENSG00000140557	ST8SIA2	mRNA	-0.585546	0.000229978	8.1325	5.605	4.25599e-06
102725009		LOC102725009	mRNA	-0.585808	0.0135801	18.29	12.65	0.000701653
64344	ENSG00000124440	HIF3A	mRNA	-0.585993	0.0378414	2.1425	1.3925	0.0028394
338645	ENSG00000187398	LUZP2	mRNA	-0.586371	1.07992e-07	14.27	9.7175	7.83341e-10
7145	ENSG00000079308	TNS1	mRNA	-0.588335	2.5735e-06	6.9	4.7375	2.6012e-08
285195	ENSG00000181804	SLC9A9	mRNA	-0.590075	0.0112676	3.1375	2.0925	0.000554136
57698	ENSG00000187164	SHTN1	mRNA	-0.590094	3.89609e-05	6.43	4.58	5.49006e-07
2934	ENSG00000148180	GSN	mRNA	-0.592474	2.92761e-08	31.2525	21.5125	1.74065e-10
23426	ENSG00000155974	GRIP1	mRNA	-0.592997	0.0260278	2.88	1.96	0.00169909
729956	ENSG00000187902	SHISA7	mRNA	-0.593238	0.0219188	2.0675	1.4225	0.00134946
83992	ENSG00000077063	CTTNBP2	mRNA	-0.59416	0.00520379	5.17	3.1875	0.000204204
54587	ENSG00000162576	MXRA8	mRNA	-0.595728	3.13587e-05	14.74	10.1075	4.19509e-07
116173	ENSG00000166091	CMTM5	mRNA	-0.598951	0.0280239	8.25	5.645	0.0018736
139411	ENSG00000165186	PTCHD1	mRNA	-0.599099	0.0102895	1.115	0.7425	0.000498486
23237	ENSG00000198576	ARC	mRNA	-0.601509	2.00795e-05	10.0225	6.8325	2.5071e-07
203259	ENSG00000164970	FAM219A	mRNA	-0.605562	1.95823e-10	94.8525	64.385	6.98576e-13
57462	ENSG00000164976	MYORG	mRNA	-0.605607	7.14505e-09	61.19	41.5575	3.69594e-11
3752	ENSG00000171385	KCND3	mRNA	-0.60696	7.20745e-06	40.23	25.2475	8.09922e-08
389073	ENSG00000188674	C2orf80	mRNA	-0.607123	0.0063475	11.2375	7.685	0.000266961
2049	ENSG00000182580	EPHB3	mRNA	-0.607394	2.97034e-10	12.3375	8.365	1.13028e-12
115207	ENSG00000178695	KCTD12	mRNA	-0.609914	0.00589759	3.9125	2.6525	0.000239494
340267	ENSG00000215018	COL28A1	mRNA	-0.610841	0.0109893	2.26	1.465	0.000537082
25849	ENSG00000169116	PARM1	mRNA	-0.611374	0.0115056	2.49	1.6875	0.000572579
56905	ENSG00000167173	C15orf39	mRNA	-0.611984	2.16833e-05	11.2025	7.585	2.72851e-07
317749	ENSG00000187630	DHRS4L2	mRNA	-0.616338	0.0470853	15.0775	10.09	0.00381856
30010	ENSG00000122584	NXPH1	mRNA	-0.619302	0.00192981	6.49	4.3675	5.89637e-05
2185	ENSG00000120899	PTK2B	mRNA	-0.619481	9.75687e-10	16.88	11.2525	4.06077e-12
753	ENSG00000168675	LDLRAD4	mRNA	-0.619536	0.000384935	4.78	3.22	8.17213e-06
1902	ENSG00000198121	LPAR1	mRNA	-0.620764	4.53844e-05	7.8825	5.2625	6.56393e-07
3488	ENSG00000115461	IGFBP5	mRNA	-0.621737	1.43327e-06	18.4625	12.4125	1.32939e-08
57630	ENSG00000154447	SH3RF1	mRNA	-0.622021	2.11887e-07	12.4	8.3175	1.70074e-09
644150	ENSG00000122574	WIPF3	mRNA	-0.623601	8.84196e-05	5.76	3.8675	1.42468e-06
26050	ENSG00000165300	SLITRK5	mRNA	-0.624641	0.00864773	2.8575	1.945	0.000396935
730268		LOC730268	pseudo	-0.625775	0.0176155	10.1825	6.8375	0.00101006
10718	ENSG00000185737	NRG3	mRNA	-0.626625	0.00193775	5.71	3.2275	5.93343e-05
57662	ENSG00000076826	CAMSAP3	mRNA	-0.629116	0.010267	2.165	1.4575	0.000494457
30818	ENSG00000115041	KCNIP3	mRNA	-0.629161	0.0063475	3.625	2.5725	0.00026677
56899	ENSG00000185046	ANKS1B	mRNA	-0.632606	1.47951e-07	26.97	17.6825	1.10838e-09
56978	ENSG00000152784	PRDM8	mRNA	-0.641084	0.00412994	2.97	2.015	0.000151506
114784	ENSG00000121904	CSMD2	mRNA	-0.643875	2.11936e-09	7.8075	5.0525	9.45076e-12
64478	ENSG00000183117	CSMD1	mRNA	-0.645856	5.52377e-06	2.6525	1.82	6.01016e-08
51313	ENSG00000164125	FAM198B	mRNA	-0.650089	0.00479764	1.99	1.3175	0.000184272
51063	ENSG00000138172	CALHM2	mRNA	-0.650177	0.0433328	4.135	2.6725	0.00340087
79674	ENSG00000197415	VEPH1	mRNA	-0.651999	5.23355e-09	37.8775	24.4375	2.61382e-11
6585	ENSG00000187122	SLIT1	mRNA	-0.653047	6.86003e-05	2.515	1.65	1.06286e-06
2353	ENSG00000170345	FOS	mRNA	-0.654849	0.000582888	5.645	3.705	1.32666e-05
65078	ENSG00000040608	RTN4R	mRNA	-0.659069	2.86533e-06	17.7125	11.5975	2.94727e-08
84623	ENSG00000149571	KIRREL3	mRNA	-0.660143	1.18841e-07	11.4425	7.5775	8.83238e-10
8522	ENSG00000007237	GAS7	mRNA	-0.661478	2.34109e-07	7.0225	4.605	1.93479e-09
107986163		LOC107986163	lncRNA	-0.66341	0.0144311	1.625	1.105	0.000767367
85449	ENSG00000149633	KIAA1755	mRNA	-0.664667	0.00155	3.135	1.9875	4.3867e-05
960	ENSG00000026508	CD44	mRNA	-0.665052	4.40136e-09	19.805	11.6525	2.14586e-11
238	ENSG00000171094	ALK	mRNA	-0.665145	0.0223988	1.345	0.935	0.00138902
3751	ENSG00000184408	KCND2	mRNA	-0.668571	1.72308e-06	6.68	4.34	1.65966e-08
7058	ENSG00000186340	THBS2	mRNA	-0.67616	0.000582888	2.495	1.6125	1.32735e-05
253559	ENSG00000175161	CADM2	mRNA	-0.677929	6.21879e-07	28.895	18.6975	5.32437e-09
57211	ENSG00000112414	ADGRG6	mRNA	-0.679848	0.000117094	2.53	1.6325	1.97025e-06
8913	ENSG00000006283	CACNA1G	mRNA	-0.681819	0.0348908	0.7825	0.5075	0.00253502
10266	ENSG00000131477	RAMP2	mRNA	-0.684745	0.0119815	10.4375	6.7575	0.000601246
57699	ENSG00000124772	CPNE5	mRNA	-0.692926	2.37714e-08	20.5475	12.9275	1.3851e-10
11174	ENSG00000049192	ADAMTS6	mRNA	-0.699633	0.000650164	3.1275	2.1325	1.52307e-05
56097	ENSG00000240764	PCDHGC5	mRNA	-0.713942	3.59672e-05	7.43	4.7175	5.00089e-07
2004	ENSG00000111145	ELK3	mRNA	-0.717141	0.000316721	3.025	1.9075	6.27078e-06
389136	ENSG00000206538	VGLL3	mRNA	-0.726527	0.00160763	2.925	1.3675	4.56894e-05
11170	ENSG00000168309	FAM107A	mRNA	-0.728413	2.73859e-19	243.68	151.54	3.74502e-22
2334	ENSG00000155966	AFF2	mRNA	-0.731797	3.73027e-05	6.2125	3.8675	5.21204e-07
55619	ENSG00000135905	DOCK10	mRNA	-0.733858	0.000370998	2	1.24	7.69834e-06
387758	ENSG00000176971	FIBIN	mRNA	-0.735172	9.37972e-07	12.8825	7.9975	8.36529e-09
55026	ENSG00000125355	TMEM255A	mRNA	-0.736925	1.34452e-06	17.28	10.735	1.23109e-08
710	ENSG00000149131	SERPING1	mRNA	-0.738525	0.0280239	2.5375	1.575	0.00187555
1600	ENSG00000173406	DAB1	mRNA	-0.749036	1.75676e-09	6.86	4.225	7.62491e-12
27253	ENSG00000118946	PCDH17	mRNA	-0.753113	1.05313e-07	6.1525	3.6275	7.57646e-10
107986794		LOC107986794	lncRNA	-0.754068	1.20764e-06	87.605	54	1.08421e-08
92211	ENSG00000148600	CDHR1	mRNA	-0.761012	1.73667e-06	3.16	1.9275	1.68308e-08
9846	ENSG00000033327	GAB2	mRNA	-0.764841	1.49559e-12	18.335	11.1625	4.09044e-15
643314	ENSG00000127603	KIAA0754	mRNA	-0.764989	9.90509e-05	9.875	6.0275	1.63721e-06
9185	ENSG00000169891	REPS2	mRNA	-0.766465	0.0028916	3.4575	1.7575	9.71373e-05
4062	ENSG00000176956	LY6H	mRNA	-0.766979	0.0167554	14.35	8.7225	0.000937443
5865	ENSG00000169213	RAB3B	mRNA	-0.777697	0.0173754	1.8825	1.02	0.000986592
57451	ENSG00000145934	TENM2	mRNA	-0.782758	0.00318823	1.47	0.9175	0.000108877
3732	ENSG00000085117	CD82	mRNA	-0.785252	4.97039e-14	54.8375	32.6425	1.03433e-16
344148	ENSG00000176771	NCKAP5	mRNA	-0.786637	4.53844e-05	4.325	2.5775	6.5841e-07
2258	ENSG00000129682	FGF13	mRNA	-0.788458	2.02639e-07	10	6.1925	1.5841e-09
57758	ENSG00000175356	SCUBE2	mRNA	-0.790812	6.57641e-07	3.515	2.0725	5.66966e-09
149111	ENSG00000143786	CNIH3	mRNA	-0.793489	0.010571	2.4375	1.465	0.000513496
57221	ENSG00000112379	ARFGEF3	mRNA	-0.793539	0.00262233	1.0225	0.6175	8.66884e-05
221938	ENSG00000136297	MMD2	mRNA	-0.796248	0.000470314	4.835	2.8875	1.02905e-05
29951	ENSG00000165966	PDZRN4	mRNA	-0.802254	3.8344e-08	6.7375	4.0025	2.41156e-10
11122	ENSG00000196090	PTPRT	mRNA	-0.804852	3.00541e-09	6.6975	3.9575	1.4474e-11
5648	ENSG00000127241	MASP1	mRNA	-0.807502	6.00543e-16	36.51	21.4525	1.07119e-18
22865	ENSG00000121871	SLITRK3	mRNA	-0.807655	7.8526e-05	3.265	1.9225	1.24957e-06
57611	ENSG00000167178	ISLR2	mRNA	-0.819511	0.02637	0.9175	0.525	0.00172779
2904	ENSG00000273079	GRIN2B	mRNA	-0.820009	4.74613e-05	0.4475	0.265	7.0265e-07
114794	ENSG00000243902	ELFN2	mRNA	-0.826909	1.03733e-07	6.62	3.8625	7.40116e-10
80726	ENSG00000130518	IQCN	mRNA	-0.827148	0.000621538	3.6225	2.135	1.43753e-05
118738	ENSG00000265763	ZNF488	mRNA	-0.832276	0.00296346	2.205	1.2775	0.000100432
9378	ENSG00000179915	NRXN1	mRNA	-0.843123	3.21825e-12	26.525	15.5425	9.37596e-15
114792	ENSG00000186231	KLHL32	mRNA	-0.847792	0.0260862	1.1375	0.7275	0.00170455
3755	ENSG00000026559	KCNG1	mRNA	-0.84786	4.9198e-10	27.7075	16.1275	1.93059e-12
127435	ENSG00000174348	PODN	mRNA	-0.875293	0.00393647	2.425	1.445	0.000142536
24141	ENSG00000125869	LAMP5	mRNA	-0.875458	1.44854e-13	56.2825	31.615	3.35888e-16
2840	ENSG00000144230	GPR17	mRNA	-0.885188	5.40672e-09	27.8375	15.695	2.7646e-11
7412	ENSG00000162692	VCAM1	mRNA	-0.886508	1.17834e-10	41.0825	22.9575	3.99341e-13
105379443		LOC105379443	pseudo	-0.895806	0.000213305	2.3025	1.33	3.91886e-06
2065	ENSG00000065361	ERBB3	mRNA	-0.903728	0.0217812	1.2525	0.695	0.00133518
6538	ENSG00000132164	SLC6A11	mRNA	-0.909154	1.17648e-26	33.51	18.195	1.04924e-29
56884	ENSG00000168843	FSTL5	mRNA	-0.911801	1.93232e-06	7.4375	4.07	1.90716e-08
25797	ENSG00000115828	QPCT	mRNA	-0.925912	0.00399223	3.5475	1.9275	0.00014503
5730	ENSG00000107317	PTGDS	mRNA	-0.925947	1.21655e-05	22.5175	12.295	1.44664e-07
6331	ENSG00000183873	SCN5A	mRNA	-0.929219	0.0347739	0.3775	0.205	0.00252126
6663	ENSG00000100146	SOX10	mRNA	-0.932748	0.00191083	2.225	1.2025	5.77145e-05
90134	ENSG00000184611	KCNH7	mRNA	-0.940331	7.00772e-05	8.5075	4.735	1.09164e-06
388284	ENSG00000159761	C16orf86	mRNA	-0.945956	0.0485242	1.51	0.8875	0.00397565
1602	ENSG00000276644	DACH1	mRNA	-0.952457	4.85268e-10	11.815	6.3225	1.87541e-12
6326	ENSG00000136531	SCN2A	mRNA	-0.9638	0.0375664	0.3225	0.1725	0.0028143
11076	ENSG00000171368	TPPP	mRNA	-0.995645	0.0230427	0.69	0.3575	0.00144265
4147	ENSG00000132561	MATN2	mRNA	-0.996506	1.3196e-08	4.445	2.25	7.2967e-11
4915	ENSG00000148053	NTRK2	mRNA	-0.998345	1.26582e-26	81.3775	42.0825	1.27944e-29
4648	ENSG00000169994	MYO7B	mRNA	-1.00241	0.00271421	0.7025	0.3625	9.0533e-05
729540	ENSG00000183054	RGPD6	mRNA	-1.01231	3.1888e-07	2.5	1.3075	2.67329e-09
107987364		LOC107987364	mRNA	-1.0236	0.000370051	5.605	2.865	7.61269e-06
90139	ENSG00000157570	TSPAN18	mRNA	-1.03333	2.09882e-09	6.3225	3.2375	9.23437e-12
1464	ENSG00000173546	CSPG4	mRNA	-1.05969	1.65969e-13	4.705	2.335	4.04585e-16
399947	ENSG00000185742	C11orf87	mRNA	-1.06636	2.13125e-10	6.9025	3.445	7.77962e-13
100534012	ENSG00000163156	TNFAIP8L2-SCNM1	mRNA	-1.07321	0.023161	2.7475	1.3675	0.00145557
2690	ENSG00000112964	GHR	mRNA	-1.08249	2.16833e-05	1.65	0.8125	2.73313e-07
115572	ENSG00000158246	TENT5B	mRNA	-1.11265	0.00025841	2.955	1.4125	4.87044e-06
255743	ENSG00000168743	NPNT	mRNA	-1.13137	1.51355e-07	2.9475	1.3975	1.14288e-09
79933	ENSG00000166317	SYNPO2L	mRNA	-1.14669	0.0149147	0.5625	0.2625	0.000801648
79148	ENSG00000271447	MMP28	mRNA	-1.15733	4.81319e-06	3.545	1.735	5.17978e-08
9066	ENSG00000011347	SYT7	mRNA	-1.17583	1.02037e-05	2.72	1.235	1.19515e-07
102724788	ENSG00000277196	LOC102724788	mRNA	-1.18735	2.31791e-19	22.65	10.2175	3.03193e-22
1272	ENSG00000018236	CNTN1	mRNA	-1.19597	2.13125e-10	3.3	1.495	7.85644e-13
84929	ENSG00000130720	FIBCD1	mRNA	-1.20467	2.91434e-09	6.2025	2.78	1.36889e-11
79875	ENSG00000187720	THSD4	mRNA	-1.21307	4.56456e-05	0.9475	0.445	6.64913e-07
7143	ENSG00000116147	TNR	mRNA	-1.21416	4.71875e-06	2.44	1.115	5.05009e-08
112268270		LOC112268270	mRNA	-1.21713	0.0124821	2.02	0.9025	0.000631563
1013	ENSG00000129910	CDH15	mRNA	-1.2427	2.21133e-09	3.4125	1.49	9.99235e-12
8935	ENSG00000005020	SKAP2	mRNA	-1.28906	0.0153236	0.705	0.3025	0.00083547
105373759		LOC105373759	lncRNA	-1.29061	0.0415318	0.775	0.345	0.00321261
6338	ENSG00000168447	SCNN1B	mRNA	-1.29658	3.98214e-05	2.08	0.8775	5.635e-07
5625	ENSG00000100033	PRODH	mRNA	-1.33573	0.0470032	1.2375	0.5125	0.00380911
282996	ENSG00000203867	RBM20	mRNA	-1.34854	0.0437359	0.225	0.09	0.00345591
390205	ENSG00000204950	LRRC10B	mRNA	-1.35071	5.3113e-32	33.41	13.5175	3.15791e-35
102724488	ENSG00000277758	LOC102724488	mRNA	-1.37436	0.0347739	0.49	0.2025	0.00252239
999	ENSG00000039068	CDH1	mRNA	-1.41741	0.00072276	0.8125	0.3175	1.7447e-05
347	ENSG00000189058	APOD	mRNA	-1.47774	0.00295563	2.91	1.08	9.99189e-05
165679	ENSG00000196542	SPTSSB	mRNA	-1.76107	0.0077923	0.505	0.1625	0.000347477
57608	ENSG00000165757	JCAD	mRNA	-1.7916	0.0302806	0.135	0.0425	0.00208258
57554	ENSG00000033122	LRRC7	mRNA	-1.79981	0.00872083	0.2325	0.07	0.000401846
390937	ENSG00000268041	LOC390937	mRNA	-2.11561	0.0344011	0.335	0.08	0.00247081
4155	ENSG00000197971	MBP	mRNA	-2.61703	0.00112959	0.375	0.09	3.02226e-05
23779	ENSG00000241484	ARHGAP8	mRNA	-3.18481	0.0112413	0.42	0.05	0.000551406
161753	ENSG00000182950	ODF3L1	mRNA	-3.59719	0.00681107	0.555	0.0475	0.000291168
26301	ENSG00000148288	GBGT1	mRNA	-4.08346	0.0428498	0.2575	0.015	0.00334437
