# Supplementary material for: Nuclear hormone receptors control fundamental processes of human fetal neurodevelopment: Basis for endocrine disruption assessment
Source: Environ Int. Author manuscript; Available in PMC 2025 Jun 2. (PMC12127433; doi:10.1016/j.envint.2025.109400)
Supplement: 5 [file NIHMS2077722-supplement-5.xlsx]

## Sheet: Explanations
Platform	DNBSEQ
Replicates per exposure condition	4
Average yield	4.45G data per sample
Total number of genes detected	18382
Reference species	Homo_sapiens
Reference Genome Version	GCF_000001405.38_GRCh38.p12
Comparison	Explanation
SC_Prol-vs-RA	solvent control (60h proliferation) vs. 90 nM retinoic acid (60h proliferation)
SC_Prol-vs-DEX	solvent control (60h proliferation) vs. 60 nM dexamethasone (60h proliferation)
SC_Diff-vs-T3	solvent control (60h differentiation) vs. 3 nM triiodothyronine (60h differentiation)
SC_Diff-vs-BEXA	solvent control (60h differentiation) vs. 30 nM bexarotene (60h differentiation)
SC_Diff-vs-PG	solvent control (60h differentiation) vs. 1.8 µM progesterone (60h differentiation)
SC_Diff-vs-GW39	solvent control (60h differentiation) vs. 37 nM GW3965 (60h differentiation)
SC_Diff-vs-GW7647	solvent control (60h differentiation) vs. 576 nM GW7647 (60h differentiation)
SC_Diff-vs-GW0742	solvent control (60h differentiation) vs. 621 nM GW0742 (60h differentiation)
SC_Diff-vs-Rosi	solvent control (60h differentiation) vs. 321 nM rosiglitazone (60h differentiation)
SC_Diff-vs-BaP	solvent control (60h differentiation) vs. 1.1 µM benz(a)pyrene (60h differentiation)
highlighted in green	differentially regulated gene (DEG) according to the chosen cutoff criteria: log2(fold change) > 0.485427 equals fold change > 1.4; Qvalue < 0.05

## Sheet: Quality statistics
Sample	Total Raw Reads (M)	Total Clean Reads (M)	Total Clean Bases (Gb)	Clean Reads Q20 (%)	Clean Reads Q30 (%)	Clean Reads Ratio (%)
BEXA_1	47.48	44.05	4.4	97.53	90.21	92.78
BEXA_2	47.48	44.02	4.4	97.51	90.09	92.71
BEXA_3	47.48	43.92	4.39	97.53	90.14	92.52
BEXA_4	47.48	43.9	4.39	97.42	89.81	92.47
BaP_1	47.48	44.93	4.49	98.62	95.62	94.64
BaP_2	47.48	44.96	4.5	98.63	95.62	94.69
BaP_3	47.48	45.12	4.51	98.5	95.22	95.04
BaP_4	47.48	44.76	4.48	97.48	93.05	94.28
Calci_1	47.48	44.44	4.44	97.54	90.34	93.6
Calci_2	47.48	45.01	4.5	98.58	95.48	94.81
Calci_3	47.48	44.96	4.5	98.63	95.67	94.7
Calci_4	47.48	45.11	4.51	98.63	95.61	95.02
DEX_1	47.48	44.09	4.41	97.38	89.74	92.87
DEX_2	47.48	44.44	4.44	97.66	90.58	93.6
DEX_3	47.48	44.28	4.43	97.55	90.19	93.26
DEX_4	47.48	44.31	4.43	97.6	90.34	93.32
DHT_1	47.48	45.08	4.51	98.61	95.53	94.94
DHT_2	47.48	44.98	4.5	98.6	95.57	94.75
DHT_3	47.48	45.05	4.5	98.58	95.5	94.88
DHT_4	47.48	45.07	4.51	98.53	95.32	94.93
GW0742_1	47.48	44.59	4.46	97.46	89.98	93.92
GW0742_2	47.48	44.42	4.44	97.63	90.65	93.56
GW0742_3	47.48	44.47	4.45	97.59	90.49	93.67
GW0742_4	47.48	44.55	4.45	97.73	90.97	93.83
GW39_1	47.48	44.64	4.46	97.66	90.61	94.02
GW39_2	47.48	44.32	4.43	97.65	90.73	93.35
GW39_3	47.48	44.7	4.47	97.72	90.86	94.14
GW39_4	47.48	44.55	4.45	97.59	90.49	93.83
GW7647_1	47.48	44.44	4.44	97.37	89.72	93.6
GW7647_2	47.48	44.58	4.46	97.53	90.27	93.89
GW7647_3	47.48	44.41	4.44	97.4	89.89	93.54
GW7647_4	47.48	44.58	4.46	97.58	90.38	93.9
PGE2_1	47.48	44.31	4.43	97.75	90.84	93.34
PGE2_2	47.48	44.45	4.45	97.88	91.3	93.64
PGE2_3	47.48	44.35	4.43	97.56	90.3	93.41
PGE2_4	47.48	44.4	4.44	97.75	90.81	93.52
PG_1	47.48	44.38	4.44	97.65	90.53	93.47
PG_2	47.48	44.21	4.42	97.6	90.41	93.11
PG_3	47.48	44	4.4	97.66	90.64	92.68
PG_4	47.48	44.49	4.45	97.63	90.47	93.71
RA_1	47.48	43.91	4.39	97.46	89.88	92.49
RA_2	47.48	43.97	4.4	97.48	89.98	92.62
RA_3	47.48	43.86	4.39	97.36	89.65	92.39
RA_4	47.48	44.03	4.4	97.56	90.16	92.74
Rosi_1	47.48	45.13	4.51	98.47	95.08	95.06
Rosi_2	43.58	41.25	4.12	97	91.97	94.65
Rosi_3	47.48	44.96	4.5	98.64	95.69	94.69
Rosi_4	47.48	45.04	4.5	98.5	95.19	94.87
SC_Diff_1	47.48	44.77	4.48	97.43	92.82	94.29
SC_Diff_2	47.48	44.98	4.5	97.41	92.76	94.74
SC_Diff_3	47.48	44.94	4.49	97.59	93.31	94.66
SC_Diff_4	47.48	44.98	4.5	97.55	93.16	94.74
SC_Prol_1	47.48	45.02	4.5	97.4	92.75	94.82
SC_Prol_2	47.48	44.94	4.49	97.44	92.87	94.66
SC_Prol_3	47.48	45.01	4.5	97.59	93.27	94.81
SC_Prol_4	47.48	45.07	4.51	97.52	93.1	94.92
T3_1	47.48	43.83	4.38	97.41	89.76	92.32
T3_2	47.48	43.91	4.39	97.4	89.77	92.5
T3_3	47.48	43.98	4.4	97.22	89.47	92.64
T3_4	47.48	44.19	4.42	97.28	89.64	93.09

## Sheet: FKBP5
Gene ID	Comparison in hNPCs	log2(fold change) in hNPC	Qvalue in hNPC	DOI of reference	author and year	species	cell type	Reported target in brain (in vivo or in vitro)?
2289	SC_Prol-vs-RA	-0.524336	1.86628e-06	10.3390/ijms222212240	Lin et al., 2021	mouse	pituitary adenoma	yes
2289	SC_Prol-vs-DEX	1.13566	2.70977e-63	10.1371/journal.pone.0016883	Scharf et al., 2011	mouse	brain tissue	yes
2289	SC_Diff-vs-T3	0.340822	0.185592					no
2289	SC_Diff-vs-BEXA	0.521173	0.0264051	n.a.				no
2289	SC_Diff-vs-PG	0.605588	0.00111327	10.1210/en.2003-0092	Hubler et al., 2003	human	breast	no
2289	SC_Diff-vs-GW39	0.615698	0.0156406	n.a.				no
2289	SC_Diff-vs-GW7647	0.686459	4.75606e-05	n.a.				no
2289	SC_Diff-vs-GW0742	0.625443	0.00577027	n.a.				no
2289	SC_Diff-vs-Rosi	0.706017	0.198449					no
2289	SC_Diff-vs-BaP	0.129408	0.999976					no

## Sheet: MT2A
Gene ID	Comparison in hNPCs	log2(fold change) in hNPC	Qvalue in hNPC	DOI of reference	author and year	species	cell type	Reported target in brain (in vivo or in vitro)?
4502	SC_Prol-vs-RA	0.082312	0.539324					no
4502	SC_Prol-vs-DEX	1.03332	1.32978e-56	10.1038/314637a0	Friedman et al., 1985	human	neuroblastoma	yes
4502	SC_Diff-vs-T3	0.019641	0.966738					no
4502	SC_Diff-vs-BEXA	0.538569	0.00237212	n.a.				no
4502	SC_Diff-vs-PG	0.425827	0.0569012					no
4502	SC_Diff-vs-GW39	0.45702	0.0814477					no
4502	SC_Diff-vs-GW7647	0.616926	0.000520689	n.a.				no
4502	SC_Diff-vs-GW0742	0.615973	0.00353028	n.a.				no
4502	SC_Diff-vs-Rosi	0.745658	0.0392605	n.a.				no
4502	SC_Diff-vs-BaP	0.384958	0.99953					no

## Sheet: HIF3A
Gene ID	Comparison in hNPCs	log2(fold change) in hNPC	Qvalue in hNPC	DOI of reference	author and year	species	cell type	Reported target in brain (in vivo or in vitro)?
64344	SC_Prol-vs-RA	0.14955	0.7669					no
64344	SC_Prol-vs-DEX	3.44874	6.61723e-152	10.1002/jor.22930	Markway et al., 2015	human	chondrocytes	no
64344	SC_Diff-vs-T3	-0.522268	0.0379186	n.a.				no
64344	SC_Diff-vs-BEXA	-0.585993	0.0378414	n.a.				no
64344	SC_Diff-vs-PG	0.0965633	0.89755					no
64344	SC_Diff-vs-GW39	0.329381	0.348471					no
64344	SC_Diff-vs-GW7647	-0.544024	0.00969616	n.a.				no
64344	SC_Diff-vs-GW0742	-0.0629165	0.962153					no
64344	SC_Diff-vs-Rosi	0.0982039	0.930699					no
64344	SC_Diff-vs-BaP	0.312809	0.999976					no

## Sheet: PER1
Gene ID	Comparison in hNPCs	log2(fold change) in hNPC	Qvalue in hNPC	DOI of reference	author and year	species	cell type	Reported target in brain (in vivo or in vitro)?
5187	SC_Prol-vs-RA	-0.25196	0.032836					no
5187	SC_Prol-vs-DEX	1.6753	1.35077e-237	10.1159/000533151	Bering et al., 2023	rat	hippocampus	yes
5187	SC_Diff-vs-T3	-0.382726	0.0414652					no
5187	SC_Diff-vs-BEXA	-0.231241	0.255085					no
5187	SC_Diff-vs-PG	0.0562179	0.928389					no
5187	SC_Diff-vs-GW39	0.0714739	0.94814					no
5187	SC_Diff-vs-GW7647	-0.301782	0.112535					no
5187	SC_Diff-vs-GW0742	-0.238064	0.506245					no
5187	SC_Diff-vs-Rosi	0.121013	0.9047					no
5187	SC_Diff-vs-BaP	0.00958513	0.999976	10.1016/j.tox.2013.07.006	Solak et al., 2013	rat	hypothalamic GnV-3 cells	yes

## Sheet: RASD1
Gene ID	Comparison in hNPCs	log2(fold change) in hNPC	Qvalue in hNPC	DOI of reference	author and year	species	cell type	Reported target in brain (in vivo or in vitro)?
51655	SC_Prol-vs-RA	1.79896	8.36881e-18	n.a.				no
51655	SC_Prol-vs-DEX	0.843512	0.00160613	10.1074/jbc.273.6.3129	Kemppainen et al., 1998	mouse	pituitary adenoma	yes
51655	SC_Diff-vs-T3	0.49346	0.00028066	n.a.				no
51655	SC_Diff-vs-BEXA	0.0794917	0.801878					no
51655	SC_Diff-vs-PG	-0.213271	0.401694					no
51655	SC_Diff-vs-GW39	-0.0298454	0.963173					no
51655	SC_Diff-vs-GW7647	-0.146745	0.672142					no
51655	SC_Diff-vs-GW0742	0.00711989	0.994226					no
51655	SC_Diff-vs-Rosi	0.170676	0.849052					no
51655	SC_Diff-vs-BaP	0.0268213	0.999976					no

## Sheet: ZBTB16
Gene ID	Comparison in hNPCs	log2(fold change) in hNPC	Qvalue in hNPC	DOI of reference	author and year	species	cell type	Reported target in brain (in vivo or in vitro)?
7704	SC_Prol-vs-RA	0.306313	0.484732					no
7704	SC_Prol-vs-DEX	3.08204	1.192e-69	10.1016/j.neuron.2024.02.005	Krontira et al., 2024	human	cerebral organoids	yes
7704	SC_Diff-vs-T3	0.324647	0.586495					no
7704	SC_Diff-vs-BEXA	0.0841422	0.92972					no
7704	SC_Diff-vs-PG	0.130196	0.918127					no
7704	SC_Diff-vs-GW39	-0.0771427	0.963173					no
7704	SC_Diff-vs-GW7647	-0.0310723	0.968749					no
7704	SC_Diff-vs-GW0742	0.0436612	0.976823					no
7704	SC_Diff-vs-Rosi	0.191934	0.928986					no
7704	SC_Diff-vs-BaP	-0.128496	0.999976					no

## Sheet: RGCC
Gene ID	Comparison in hNPCs	log2(fold change) in hNPC	Qvalue in hNPC	DOI of reference	author and year	species	cell type	Reported target in brain (in vivo or in vitro)?
28984	SC_Prol-vs-RA	-1.8267	5.91957e-57	n.a.				no
28984	SC_Prol-vs-DEX	1.74179	2.89807e-117	10.1186/s12920-018-0467-2	Mostafa et al., 2019	human	airway epithelial cells	no
28984	SC_Diff-vs-T3	-0.188528	0.541799					no
28984	SC_Diff-vs-BEXA	-0.132787	0.767943					no
28984	SC_Diff-vs-PG	-0.457663	0.117232					no
28984	SC_Diff-vs-GW39	-0.128346	0.858994					no
28984	SC_Diff-vs-GW7647	0.192393	0.526168					no
28984	SC_Diff-vs-GW0742	0.158694	0.84632					no
28984	SC_Diff-vs-Rosi	-0.12256	0.928986					no
28984	SC_Diff-vs-BaP	0.0652297	0.999976					no

## Sheet: RAMP1
Gene ID	Comparison in hNPCs	log2(fold change) in hNPC	Qvalue in hNPC	DOI of reference	author and year	species	cell type	Reported target in brain (in vivo or in vitro)?
10267	SC_Prol-vs-RA	0.274543	0.0246125					no
10267	SC_Prol-vs-DEX	1.39102	5.23704e-65	10.1006/bbrc.2000.2552	Frayon et al., 2000	human	vascular smooth muscle cells	no
10267	SC_Diff-vs-T3	-0.0197799	0.956584					no
10267	SC_Diff-vs-BEXA	-0.160156	0.653989					no
10267	SC_Diff-vs-PG	-0.279103	0.381309					no
10267	SC_Diff-vs-GW39	-0.366177	0.457051					no
10267	SC_Diff-vs-GW7647	-0.098145	0.809025					no
10267	SC_Diff-vs-GW0742	-0.217085	0.630208					no
10267	SC_Diff-vs-Rosi	-0.0505169	0.965241					no
10267	SC_Diff-vs-BaP	0.0756673	0.999976					no

[truncated: 55 more sheets: SLC18A3, SCD, SREBF1, ABCG1, FASN, LPCAT3, HMGCS1, VEGFC, PNPLA3, DHCR7, TIMP3, CPT1A, PDK4, ANGPTL4, WWTR1, ECH1, SRRT, HMOX1, EPHX1, CITED1 …]
