# Supplementary material for: Nuclear hormone receptors control fundamental processes of human fetal neurodevelopment: Basis for endocrine disruption assessment
Source: Environ Int. Author manuscript; Available in PMC 2025 Jun 2. (PMC12127433; doi:10.1016/j.envint.2025.109400)
Supplement: 6 [file NIHMS2077722-supplement-6.xlsx]

## Sheet: GR activation_GO terms
GO_P Term ID	GO_P Term Description	Term Candidate Gene Number	P value	Differentially regulated genes
upregulated
GO:0007155	cell adhesion	18	0.00639506	CNTN1, COL16A1, IGSF11, CADM1, NPNT, COL28A1, CD99, NRCAM, NTM, PCDHGB3, PCDHB6, PCDHA4, RET, TNXB, CNTNAP3, SSPN, TLN2, ACTN2
GO:0045892	negative regulation of transcription, DNA-templated	18	0.0040718	ZNF418, FOXF2, FOXO1, HEY1, ZNF345, MT3, RASD1, PER1, SMOX, CREBZF, BCL6, SCX, TBX2, ZBTB16, ZNF154, HMGA2, HES7, RPS6KA5
GO:0030198	extracellular matrix organization	10	0.00192677	ADAMTS9, COL16A1, COL23A1, COL28A1, CRISPLD2, FBN1, FOXF2, NPNT, PDGFA
GO:0007219	Notch signaling pathway	8	0.000675428	NOTCH2NLB, NBPF26, CNTN1, HES7, HEY1, NBPF8, TBX2, TMEM100
GO:0042593	glucose homeostasis	6	0.00943513	CNR1, FBN1, FOXO1, IGFBP5, PCDHA4, STXBP5L
GO:0071456	cellular response to hypoxia	6	0.00831213	CPEB2, HIF3A, MDM4, MT3, RGCC, RORA
GO:0007413	axonal fasciculation	4	0.000212404	CNR1, NRCAM, PCDHA4, TNFRSF21
GO:0046329	negative regulation of JNK cascade	4	0.00207191	CYLD, MARVELD3, NBPF8, PER1
GO:0001755	neural crest cell migration	4	0.00555158	SEMA4B, CAPS, RET, SMOX
GO:0030514	negative regulation of BMP signaling pathway	4	0.00555158	FSTL3, CHRD, DKK1, HTRA1
downregulated
GO:0045944	positive regulation of transcription by RNA polymerase II	18	0.000241349	FOXO6, DLX5, EGR1, EGR2, ELF4, FOXJ1, NPAS4, GLI1, HMGA1, HES5, MYBL2, BCL11A, FEZF2, PSD, TEAD4, FOSL1, NR1D1, NR1D2
GO:0030154	cell differentiation	17	4.05158e-05	ELF4, NPAS4, GLI1, INSM1, ILDR2, HES5, CITED1, PDGFRA, FEZF2, TENM3, SOX3, SEMA7A, RIMBP3, NR1D1, RIPOR2, CDC20, NR1D2
GO:0045893	positive regulation of transcription, DNA-templated	16	5.94476e-06	DLX5, EGR1, EGR2, ELF4, PLD5, FOXJ1, NPAS4, GLI1, HMGA1, HES5, CITED1, MYBL2, FEZF2, CAMK4, NR1D1, NR1D2
GO:0007399	nervous system development	11	0.000309175	DLX5, IGSF9B, NPAS4, NRG1, INSM1, HES5, NRGN, FEZF2, SEMA7A, NEURL1, CDC20
GO:0007420	brain development	8	0.000232196	GSX2, EGR2, FOXJ1, CNTNAP2, NRG1, HES5, CITED1, NEURL1
GO:0032496	response to lipopolysaccharide	5	0.00424228	ALPL, LOXL1, CITED1, ASS1, PSD
GO:0016477	cell migration	5	0.00987184	NRG1, PDGFRA, CCL2, FOSL1, RIPOR2
GO:0007162	negative regulation of cell adhesion	4	0.000163958	PLXND1, NRG1, TNC, RIPOR2
GO:0050773	regulation of dendrite development	3	8.35643e-05	SEZ6, BCL11A, CDC20
GO:0007616	long-term memory	3	0.001081	ADCY8, NPAS4, CAMK4

## Sheet: LXR activation_GO terms
GO_P Term ID	GO_P Term Description	Term Candidate Gene Number	P value	Differentially regulated genes
upregulated
GO:0007049	cell cycle	25	2.4285e-14	BORA, BUB1B, CCND2, CCNF, CDK11A, CENPE, CENPF, CEP131, CEP250, CLSPN, FANCI, HNRNPU, INCENP, KIF18B, KIF23, MCM5, MCM8, NASP, NCAPG, SPC24, TACC3, TIMELESS, TPX2, UHRF1, ZWINT
GO:0051301	cell division	18	4.47222e-10	BORA, BUB1B, CCND2, CCNF, CDK11A, CENPE, CENPF, HNRNPU, INCENP, KIF18B, KIF23, MCM5, NCAPG, SPC24, TACC3, TIMELESS, TPX2, ZWINT
GO:0008380	RNA splicing	15	2.67725e-10	DDX46, HNRNPH1, HNRNPM, HNRNPU, LUC7L3, NSRP1, PNN, PPIG, PRPF38B, SFPQ, SREK1, THOC1, TRA2A, WBP4, ZC3H13
GO:0006260	DNA replication	9	3.63276e-07	CLSPN, MCM10, MCM2, MCM5, MCM8, NASP, PIF1, RRM1, SLX4
GO:0008283	cell proliferation	9	0.00212443	BUB1B, CENPF, MCM10, MDM4, NASP, TACC3, TCF19, TPX2, UHRF1
GO:0006974	cellular response to DNA damage stimulus	9	0.00495413	CLSPN, FANCI, MCM10, MCM8, PIF1, SFPQ, SLX4, TIMELESS, UHRF1
GO:0006629	lipid metabolic process	8	0.00641743	ABCA1, ACSL3, APOE, FADS2, FASN, LPCAT3, SCD, SREBF1
GO:0000082	G1/S transition of mitotic cell cycle	6	3.04318e-05	IQGAP3, MCM10, MCM2, MCM5, MCM8, NASP
GO:0010389	regulation of G2/M transition of mitotic cell cycle	6	2.77407e-05	CENPF, CEP131, CEP250, KNOP1, ODF2, TPX2
GO:0008203	cholesterol metabolic process	5	0.000183334	ABCA1, ABCG1, APOE, EBP, SREBF1
downregulated
GO:0030154	cell differentiation	8	0.00820346	FGF13, FRZB, MDFI, PDHX, RBM14-RBM4, SFRP1, SIRT2, SOX10
GO:0006629	lipid metabolic process	7	0.000523964	FDFT1, HMGCS1, MSMO1, NSDHL, PTGDS, SC5D, SERAC1
GO:0055114	oxidation-reduction process	7	0.00308254	DCT, FAXDC2, GPX3, LOC112268342, MSMO1, NSDHL, SC5D
GO:0016126	sterol biosynthetic process	6	2.01076e-10	FAXDC2, FDFT1, HMGCS1, MSMO1, NSDHL, SC5D
GO:0008284	positive regulation of cell proliferation	6	0.00855817	BST1, CD38, FGF13, PDGFD, PDHX, SFRP1
GO:0000187	activation of MAPK activity	4	0.00142724	ADORA2B, FGF13, GNG3, PEA15
GO:0030198	extracellular matrix organization	4	0.00500549	FGF13, ITGB4, MFAP2, SERAC1
GO:0034599	cellular response to oxidative stress	3	0.00317205	C6orf48, GPX3, SIRT2
GO:0030308	negative regulation of cell growth	3	0.00783361	C6orf48, FRZB, SFRP1
GO:0030178	negative regulation of Wnt signaling pathway	3	0.000532908	FRZB, MDFI, SFRP1

## Sheet: PPARA activation_GO-terms
GO_P Term ID	GO_P Term Description	Term Candidate Gene Number	P value	Differentially regulated genes
upregulated
GO:0007049	cell cycle	46	5.85623e-28	CDKN3,NDC80,TACC3,CENPE,CENPF,KIF2C,UBE2C,ZWINT,OIP5,SPC24,ESCO2,ERH,SKA1,TPX2,NCAPH,CDC26,UBE2S,BIRC5,KIFC1,MAD2L1,NASP,NEK2,GMNN,NUSAP1,TIPIN,ZWILCH,CEP55,FANCI,MIS18BP1,SPC25,CLSPN,NCAPG,BUB1B,VRK1,DSN1,NUF2,MCM8,CCNB1,TIMELESS,CCNE1,KNSTRN,KIF23,KIF20B,DLGAP5,CDK1,MELK
GO:0051301	cell division	37	4.21972e-23	NDC80,TACC3,CENPE,CENPF,KIF2C,UBE2C,ZWINT,OIP5,SPC24,SKA1,TPX2,NCAPH,CDC26,UBE2S,BIRC5,KIFC1,MAD2L1,NEK2,NUSAP1,TIPIN,ZWILCH,CEP55,MIS18BP1,SPC25,NCAPG,BUB1B,VRK1,DSN1,NUF2,CCNB1,TIMELESS,CCNE1,KNSTRN,KIF23,KIF20B,CDK1,SMC2
GO:0006974	cellular response to DNA damage stimulus	17	1.84184e-05	RAD51AP1,WDHD1,ZNF367,KIN,UBE2T,HMGB1,TIPIN,FANCI,MCM10,RAD51C,CLSPN,TOP2A,PIF1,MCM8,TIMELESS,EXO1,PCLAF
GO:0000278	mitotic cell cycle	16	3.07579e-10	NDC80,CENPE,CENPF,KIF2C,WDHD1,SKA1,TPX2,BIRC5,MYBL1,NEK2,PBK,KIF15,BUB1B,CCNB1,CCNE1,CDK1
GO:0006281	DNA repair	16	9.52535e-07	RAD51AP1,WDHD1,ZNF367,KIN,UBE2T,HMGB1,POLE2,FANCI,RAD51C,CLSPN,PIF1,MCM8,TIMELESS,EXO1,PCLAF,CDK1
GO:0006260	DNA replication	15	2.55391e-11	KIN,ORC6,NASP,GINS2,POLE2,MCM10,PRIM1,RFC4,RRM2,CLSPN,PIF1,MCM8,EXO1,PCLAF,CDK1
GO:0007059	chromosome segregation	14	1.07249e-13	NDC80,CENPE,CENPF,KIF2C,OIP5,ESCO2,SKA1,BIRC5,NEK2,SPC25,TOP2A,DSN1,NUF2,KNSTRN
GO:0008283	cell proliferation	14	0.00020231	TRAIP,TACC3,DNPH1,CENPF,KIF2C,TPX2,NASP,MCM10,KIF15,TCF19,BUB1B,DLGAP5,CDK1,MELK
GO:0008380	RNA splicing	13	5.97183e-06	ALYREF,SREK1,LSM5,FRG1,HNRNPM,LSM8,LUC7L3,PRPF38B,SNRPF,NSRP1,PPIG,THOC1,SNRPD1
GO:0006397	mRNA processing	13	5.27887e-05	ALYREF,SREK1,KIN,LSM5,FRG1,HNRNPM,LSM8,LUC7L3,PRPF38B,SNRPF,NSRP1,THOC1,ATP5MD
downregulated
GO:0006629	lipid metabolic process	14	3.86624e-07	DHCR24, DHCR7, FASN, HMGCS1, HSD17B14, LDLR, MSMO1, PNPLA3, PTGDS, RARRES3, SCD, SREBF1, SULT1A3, TM7SF2
GO:0030154	cell differentiation	12	0.00774879	BHLHE40, CPNE5, CSF1, CSPG4, DHCR7, FRZB, LOC105379443, NPNT, NR1D1, PDGFRB, SEMA4A, VEGFC
GO:0055114	oxidation-reduction process	11	0.000932812	ADHFE1, ALDH1L1, DHCR24, DHCR7, FASN, GPX3, HSD17B14, MSMO1, RPE65, SCD, TM7SF2
GO:0007155	cell adhesion	11	0.000982794	ANOS1, ATP1B2, CD44, CYR61, HAPLN4, IGSF9B, ITGB4, NID1, NPNT, THBS2, TNR
GO:0030198	extracellular matrix organization	7	0.000301726	CD44, CYR61, GFAP, ITGB4, NID1, NPNT, TNR
GO:0006366	transcription by RNA polymerase II	7	0.00338659	CEBPD, DACH1, FOS, GLIS3, HIF3A, IRF9, POLR2J3
GO:0006695	cholesterol biosynthetic process	6	4.77126e-07	DHCR24, DHCR7, HMGCS1, LSS, MSMO1, TM7SF2
GO:0014070	response to organic cyclic compound	6	5.99934e-05	FOS, HMGCS1, LOC107984841, PDGFRB, SREBF1, TGFB1
GO:0001525	angiogenesis	6	0.00663175	CSPG4, GAB1, HIF3A, NRG1, SEMA4A, VEGFC
GO:0019221	cytokine-mediated signaling pathway	6	0.00930139	CEBPD, CSF1, FOS, GAB2, OSMR, TGFB1

## Sheet: PPARD activation_GO terms
GO_P Term ID	GO_P Term Description	Term Candidate Gene Number	P value	Differentially regulated genes
upregulated
GO:0007049	cell cycle	24	4.00724e-14	AURKA, BIRC5, BRCA1, BUB1B, CENPE, CENPF, CEP55, CLSPN, DLGAP5¸KIF23, KIF2C, KNL1, MCM8, NASP, NCAPG, NUF2, OIP5, SPC24, SPC25, TACC3, TIMELESS, TIPIN, TPX2, VRK1
GO:0006974	cellular response to DNA damage stimulus	12	4.5531e-05	BRCA1, CLSPN, EXO1, MCM8, POLQ, SFPQ, TIMELESS, TIPIN, TONSL, TOP2A, WDHD1, XRCC2
GO:0000278	mitotic cell cycle	11	3.24993e-08	AURKA, BIRC5, BUB1B, CENPE, CENPF, KIF15, KIF2C, PBK, TPX2, WDHD1, XRCC2
GO:0008283	cell proliferation	10	0.000309374	BUB1B, CENPF, CSGALNACT1, DLGAP5, KIF15, KIF2C, KLF10, NASP, TACC3, TPX2
GO:0008380	RNA splicing	9	4.05631e-05	HNRNPM, LUC7L3, NSRP1, PPIG, PRPF18, SFPQ, SMN1, SNRPF, SREK1
GO:0006397	mRNA processing	9	0.000196731	HNRNPM, LUC7L3, NSRP1, PRPF18, SFPQ, SMN1, SNRPF, SREK1, TSEN54
GO:0007018	microtubule-based movement	6	8.73093e-06	CENPE, KIF14, KIF15, KIF23, KIF2C, KIF4A
GO:0006260	DNA replication	6	0.000221013	BRCA1, CLSPN, EXO1, MCM8, NASP, RRM2
GO:0000724	double-strand break repair via homologous recombination	6	6.9931e-06	BRCA1, MCM8, POLQ, SFPQ, TONSL, XRCC2
GO:0006631	fatty acid metabolic process	5	0.00105782	ACACB, ACSBG1, BRCA1, CPT1A, ECH1
downregulated
GO:0007399	nervous system development	7	0.0017277	FOS, INTU, LY6H, NAIP, SDC2, SEMA4A, TMEM223
GO:0007155	cell adhesion	7	0.00457047	ANOS1, CD44, ITGB4, PCDHGA5, SELENOP, TNR, VCAM1
GO:0006954	inflammatory response	6	0.00292889	CSF1, FOS, CD44, JMJD7-PLA2G4B, NAIP, SELENOP
GO:0030198	extracellular matrix organization	5	0.000839843	CD44, GFAP, ITGB4, TNR, VCAM1
GO:0044267	cellular protein metabolic process	5	0.000773546	ADORA2B, APOE, CSF1, MXRA8, SDC2
GO:0070374	positive regulation of ERK1 and ERK2 cascade	5	0.0015336	APOE, CD44, DDT, PDGFD, PDGFRB
GO:0032496	response to lipopolysaccharide	4	0.00284796	CITED1, FOS, SELENOP, VCAM1
GO:0030335	positive regulation of cell migration	4	0.0079942	CSF1, PDGFD, PDGFRB, SEMA4A
GO:0030178	negative regulation of Wnt signaling pathway	3	0.000642035	CITEC1, FRZB, MDFI
GO:0090090	negative regulation of canonical Wnt signaling pathway	3	0.00980165	APOE, FRZB, WWTR1

## Sheet: PPARG activation_GO terms
GO_P Term ID	GO_P Term Description	Term Candidate Gene Number	P value	Differentially regulated genes
upregulated
GO:0008283	cell proliferation	6	5.38615e-05	MDM4, MTCP1, NASP, SRRT, TACC3, TCF19
GO:0007049	cell cycle	5	0.00183708	CDCA5, MTCP1, NASP, PKMYT1, TACC3
GO:0051301	cell division	4	0.00482242	CDCA5, LIG1, MTCP1, TACC3
GO:0000380	alternative mRNA splicing, via spliceosome	2	0.000340797	HNRNPM, SFPQ
GO:0010038	response to metal ion	2	0.000340797	MT2A, PKMYT1
GO:0007200	phospholipase C-activating G protein-coupled receptor signaling pathway	2	0.00332086	CCDC9, P2RY11
GO:0006302	double-strand break repair	2	0.00438568	CDCA5, MTCP1
GO:0000082	G1/S transition of mitotic cell cycle	2	0.00938968	MCM2, NASP
downregulated
GO:0007275	multicellular organism development	3	0.00940686	C1D, NBPF19, PDGFD
GO:0007399	nervous system development	3	0.00142058	ADGRV1, ITM2B, SDC2
GO:0001523	retinoid metabolic process	2	0.000280958	C1D, SDC2
GO:0044267	cellular protein metabolic process	2	0.00418463	ITM2B, SDC2

## Sheet: PR activation_GO-terms
GO_P Term ID	GO_P Term Description	Term Candidate Gene Number	P value	Differentially regulated genes
upregulated
GO:0007049	cell cycle	13	1.82282e-10	CDK6,CENPE,CENPF,SPC24,ECT2,MKI67,CEP55,LRIF1,KNL1,CLSPN,BRCA2,MCM8,KIF23
GO:0051301	cell division	9	4.3428e-07	CDK6,CENPE,CENPF,SPC24,ECT2,CEP55,KNL1,KIF23,KIF14
GO:0000281	mitotic cytokinesis	5	3.70692e-07	KIF20A,ECT2,CEP55,BRCA2,KIF23
GO:0008283	cell proliferation	5	0.00281698	CENPF,MKI67,MCM10,BRCA2,TCF19
GO:0006974	cellular response to DNA damage stimulus	5	0.00487149	MCM10,LRIF1,CLSPN,BRCA2,MCM8
GO:0007018	microtubule-based movement	4	3.02842e-05	KIF20A,CENPE,KIF23,KIF14
GO:0007059	chromosome segregation	4	3.02842e-05	CENPE,CENPF,KNL1,CEP85
GO:0006281	DNA repair	4	0.00788043	LRIF1,CLSPN,BRCA2,MCM8
GO:0032467	positive regulation of cytokinesis	3	6.38559e-05	ECT2,KIF23,KIF14
GO:0007080	mitotic metaphase plate congression	3	7.25872e-05	CENPE,CEP55,KIF14
downregulated
GO:0000184	nuclear-transcribed mRNA catabolic process, nonsense-mediated decay	11	2.55802e-10	RPL21,RPL26,RPL31,RPL35A,RPL38,RPS5,RPS10,RPS21,RPS29,NPIPB4,NPIPB13
GO:0006412	translation	9	2.04491e-05	RPL21,RPL26,RPL31,RPL35A,RPL38,RPS5,RPS10,RPS21,RPS29
GO:0006629	lipid metabolic process	6	0.00464959	C1D,CHKB,APOD,PTGDS,RARRES3,MSMO1
GO:0046854	phosphatidylinositol phosphorylation	5	3.30971e-05	HBEGF,PDGFRB,SOCS2,NPIPB4,NPIPB13
GO:0007568	aging	4	0.00433252	C1D,APOD,PDGFRB,TSPO
GO:0030178	negative regulation of Wnt signaling pathway	3	0.000701553	C1D,FRZB,CITED1
GO:0006869	lipid transport	3	0.00807002	STARD10,APOD,TSPO
GO:0006450	regulation of translational fidelity	2	0.000155071	RPS5,C1orf122
GO:0014012	peripheral nervous system axon regeneration	2	0.000155071	APOD,TSPO
GO:0032374	regulation of cholesterol transport	2	0.000206393	C1D,TSPO

## Sheet: RAR activation_GO terms
GO_P Term ID	GO_P Term Description	Term Candidate Gene Number	P value	Differentially regulated genes
upregulated
GO:0030154	cell differentiation	52	1.85759e-05	ADCYAP1R1, AMH, ANG, ANGPT1, ATOH8, BEX1, BZW2, CAMK2B, CHRDL1, DCLK1, DDR2, DNAAF3, EFNA5, EPAS1, EPHB2, FAM210B, FGF1, FGFR2, FGFR3, HEY1, HOPX, INHBB, INSM1, JAK2, MDGA1, MERTK, METRN, METTL14, NHS, NTNG2, ONECUT1, OSR1, PBX1, PBXIP1, PPARG, PRKD1, RAI14, RARA, RARB, RASGRP1, RET, RHOB, RIPOR2, SDC2, SEMA3A, SEPT1, SFRP1, SFRP4, SOX3, TGFBR2, ZHX3, ZSCAN2
GO:0007155	cell adhesion	46	3.0192e-08	ACHE, ACKR3, ALCAM, ANOS1, BCAR1, CADM3, CDH6, CDON, CELSR2, CHL1, CLSTN2, CNTNAP3, CNTNAP3B, COL16A1, COL18A1, COL4A6, COL5A1, COL5A3, CXCL12, DDR2, FAT3, FBLN5, FLRT1, ICAM1, IGSF9B, ITGAV, ITGB4, ITGB8, KITLG, LAMB2, LAMB3, NRCAM, OPCML, PCDH9, PCDHAC1, PCDHGB3, RCAN1, RET, RHOB, RIPOR2, SDK1, SELPLG, SPOCK1, SSPN, THBS3, VCAM1
GO:0007399	nervous system development	35	1.20144e-05	ACHE, ATOH8, BEX1, BZW2, CAMK2B, CAPS, CHODL, CHRDL1, DCLK1, DNAAF3, EFNA5, EPHB2, IGSF9B, INSM1, ISLR2, KALRN, MAML3, MDGA1, METRN, NAV2, NBL1, NR2F1, NTNG2, PCDHAC1, PLPPR1, PRKD1, RET, RGS9, RNF112, SDC2, SEMA3A, SPOCK1, TENM1, VLDLR, ZNF488
GO:0008284	positive regulation of cell proliferation	34	0.000151045	ATF3, BAMBI, CCPG1, COL18A1, CXCL12, DDR2, FGF1, FGFR2, FGFR3, GAREM1, GDF15, HMGN5, ID4, IL6ST, INSM1, IRS2, ITGAV, JAK2, KITLG, MTA3, PAK1, PBX1, PDGFD, RARA, S100A13, S100B, SFRP1, SLC25A27, SSBP3, STOX1, TBX2, TGFBR2, TRPM4, WWTR1
GO:0043065	positive regulation of apoptotic process	22	0.0021027	ARHGEF3, CLU, CNR1, DAPK3, FANK1, FLCN, JAK2, JMY, KALRN, KCNMA1, PPARG, PRPF38B, RARB, RHOB, S100B, SEPT4, SFRP1, SFRP4, SNCA, STK17A, TP53INP1, ZNF622
GO:0030198	extracellular matrix organization	18	0.000150026	COL16A1, COL18A1, COL23A1, COL4A5, COL4A6, COL5A1, COL5A3, DDR2, FBLN5, ICAM1, ITGAV, ITGB4, ITGB8, LAMB2, LAMB3, SPOCK2, TNFRSF11B, VCAM1
GO:0030335	positive regulation of cell migration	18	0.000353559	BCAR1, CCL5, COL18A1, CPNE3, CXCL12, DAPK3, FGF1, INSM1, IRS2, ITGAV, JAK2, ONECUT1, PAK1, PDGFD, PDPN, RET, RMDN1, SEMA3A
GO:0070374	positive regulation of ERK1 and ERK2 cascade	18	0.000764	ABCA7, ACKR3, ANGPT1, APOE, CCL5, DDR2, EPHB2, FGFR2, FGFR3, GAREM1, ICAM1, MERTK, MT3, P2RY1, PDGFD, RASGRP1, RET, TLR4
GO:0007411	axon guidance	16	0.000523488	ALCAM, ANOS1, CAPS, CHL1, CXCL12, DNAAF3, EFNA5, EPHB2, IRS2, KIF5A, KLF7, LAMB2, NRCAM, RET, SEMA3A, VLDLR
GO:0000165	MAPK cascade	16	0.00544309	ANGPT1, CAMK2B, CAPS, CCL5, DUSP5, FGF1, FGFR2, FGFR3, IL17RD, IRS2, JAK2, KITLG, PLPPR3, RASGRP1, RET, SPRED1
downregulated
GO:0030154	cell differentiation	44	1.70081e-06	ASCL1, ASF1B, AURKB, CDC20, CITED1, CSPG4, CSRP2, DAB1, DAZAP1, DHCR7, DISP3, DLL3, EGFR, ELF4, ELOF1, EPHB3, ERF, ETV1, ETV4, FHL1, GLI1, GPER1, HES5, HES6, MDFI, MEA1, MYRF, NME1, NPNT, PDGFRA, PKMYT1, PPDPF, PTK2B, RBL1, SEMA7A, SFRP2, SHB, SUV39H2, TENM3, TNFSF12, TRIP13, VSTM2A, WIPF3, ZIC3
GO:0007049	cell cycle	43	1.76187e-11	ARL2, AURKB, BRINP2, CABLES1, CCNB2, CDC20, CDC25B, CDC25C, CDCA3, CDCA8, CDKN3, CDT1, CENPX, CKS2, DBF4B, DDIAS, E2F7, E2F8, FAM107A, FAM83D, FOXM1, GNAI1, GPER1, KIF18B, MARVELD1, PIMREG, PKMYT1, PLK1, PRKCD, PTTG1, RBL1, RCC1, RGCC, RGS2, RHNO1, SAPCD2, SEPT1, SKA3, SUV39H2, SYCE2, TICRR, TRIM21, UBE2C
GO:0000122	negative regulation of transcription by RNA polymerase II	33	0.00194872	ASCL1, AURKB, CREB3L1, DKK1, E2F7, E2F8, ERF, FHL1, FOXM1, FOXO6, GPS2, HDGF, HES5, HES6, ID1, ID2, ID3, KCNIP3, KLF10, LRP8, MDFI, NRARP, OLIG2, PDE2A, PHF19, PKMYT1, PLK1, RBL1, SNAI2, SP2, SP5, SUV39H2, UXT
GO:0006915	apoptotic process	27	0.00664293	ARRB1, CITED1, CTSC, CXCR4, DDIAS, EGLN3, GPER1, GRK5, KCNIP3, NR4A1, PANO1, PLSCR1, PPIF, PRKCD, PTK2B, SFRP2, SGK1, SH3RF1, SHB, STK17B, TAF10, TNFRSF21, TNFSF12, TSPO, UNC5B, UNC5C, UXT
GO:0006629	lipid metabolic process	21	0.00121352	ACAT2, ACD, AGPAT2, APOD, APOL4, CYB5R2, DAB1, DHCR7, DISP3, ERG28, FDFT1, INSIG1, LDLR, LRP8, MVD, MVK, NSDHL, OSBPL10, PAFAH1B3, PLA2G3, SRD5A3
GO:0007399	nervous system development	21	0.00616497	ACD, ASCL1, CAMK1D, CDC20, DAB1, EPHB3, FAM72C, GPER1, GRIK1, HES5, HES6, NEURL1, NME1, NRGN, OLIG2, PAFAH1B3, PKMYT1, SEMA7A, STMN3, WDR62, ZIC3
GO:0008283	cell proliferation	20	0.00369607	AURKB, BOP1, CDC25C, CITED1, CKS2, CSPG4, DAZAP1, E2F8, EGFR, ELN, FAM83D, HDGF, IGFBP4, INSIG1, KLF10, MIF, PLK1, RAPGEF3, TSPO, WDR12
GO:0000278	mitotic cell cycle	16	2.02711e-05	CCNB2, CDC25B, CDT1, ERF, KIF18B, MYBL2, PKMYT1, PLD5, PLK1, SKA3, TUBA1B, TUBA1C, TUBA4A, TUBB, TUBB4B, TUBG1
GO:0030335	positive regulation of cell migration	15	0.000257204	CEMIP, EGFR, F2R, F2RL1, FAM107A, FAM110A, FAM89B, GLI1, GPER1, GTSE1, PDGFRA, PTK2B, SEMA7A, SNAI2, TMSB15A
GO:0070374	positive regulation of ERK1 and ERK2 cascade	14	0.0015	ARRB1, CCL2, EGFR, EPHB3, F2R, F2RL1, GPER1, MIF, NECAB2, NPNT, NRXN1, PDGFRA, PTK2B, SEMA7A
GO:0007219	Notch signaling pathway	9	0.0020021	ASCL1, DLL3, HES5, HES6, NEURL1, NEURL1B, NRARP, SNAI2, WDR12

## Sheet: RXR activation_GO terms
GO_P Term ID	GO_P Term Description	Term Candidate Gene Number	P value	Differentially regulated genes
upregulated
GO:0007049	cell cycle	19	0.000318035	BIRC5, BORA, CDKN3, CENPE, CEP55, CLSPN, DSN1, ERH, GMNN, HAUS7, INSM1, MARVELD1, MCM8, NASP, NUF2, NUP37, SPC24, UBE2S, ZWINT
GO:0008380	RNA splicing	17	2.30503e-07	ALYREF, FRG1, HNRNPM, LSM5, LUC7L3, NSRP1, PPIG, PRPF38B, RP9, SNRPA1, SNRPD1, SNRPF, SNRPG, SREK1, SYF2, WBP4, ZCRB1
GO:0006629	lipid metabolic process	13	0.00583308	ABCA1, ACSBG1, ACSL3, APOC1, APOE, CPT1A, FABP5, LPCAT3, MGLL, OXSM, PLCB1, SCD, SREBF1
GO:0042493	response to drug	11	0.0025703	ABCA1, ABCC4, AQP1, C1orf131, C1QTNF1, CPT1A, GGH, HMGB2, LPL, SREBF1, THBS1
GO:0030198	extracellular matrix organization	8	0.00757712	COL16A1, COL4A6, COL5A3, CSGALNACT1, GFAP, ITGAE, ITGB4, THBS1
GO:0032981	mitochondrial respiratory chain complex I assembly	5	0.00145933	NDUFA1, NDUFAF2, NDUFAF5, NDUFB2, TIMMDC1
GO:0007613	memory	5	0.00637767	C1QTNF1, CNR1, PLCB1, PPP1R1B, S100B
GO:0009749	response to glucose	5	0.00268179	C1QTNF1, LPL, SELENOS, SREBF1, THBS1
GO:0019433	triglyceride catabolic process	4	0.00034522	APOE, FABP5, LPL, MGLL
GO:0048168	regulation of neuronal synaptic plasticity	3	0.00140692	APOE, EPHB2, S100B
downregulated
GO:0007155	cell adhesion	29	4.05683e-12	ADGRG1, ASTN1, CADM2, CD44, CDH15, CDHR1, CNTN1, COL28A1, EPHB1, HES5, JUP, LOC102724770, MEGF10, NEGR1, NID1, NPNT, NRXN1, PCDH17, PCDHB12, PCDHGA11, PCDHGC5, PTK2B, PTPRT, SELENOP, TENM2, THBS2, TNC, TNR, VCAM1
GO:0007399	nervous system development	24	4.48781e-10	ADGRG1, ALK, CNTN1, DAB1, EPHB1, EPHB3, FGF13, FOS, GAS7, HES5, LOC102725009, LY6H, NAV3, NOG, NOTCH2, NRG3, NTRK2, PCDHB12, PRDM8, ROBO3, SEMA4A, SEMA6B, ST8SIA2, ZNF488
GO:0070374	positive regulation of ERK1 and ERK2 cascade	13	1.50724e-06	ALK, CD44, EPHB1, EPHB3, ERBB3, FGF13, NOTCH2, NPNT, NRXN1, NTRK2, PDGFRA, PTK2B, TGFB1
GO:0006811	ion transport	13	0.00352646	CALHM2, CNGA3, GRID2, GRIK4, KCNA6, KCND1, KCND2, KCND3, KCNG1, KCNH7, KCNIP3, SCNN1B, SLC9A9
GO:0030198	extracellular matrix organization	9	0.000363581	CD44, COL28A1, FGF13, NID1, NPNT, PDGFRA, TNC, TNR, VCAM1
GO:0051965	positive regulation of synapse assembly	8	2.16369e-07	EPHB1, EPHB3, GRID2, NRXN1, NTRK2, SLITRK3, SLITRK5, THBS2
GO:0030335	positive regulation of cell migration	8	0.00252052	ATP8A1, CNTN1, FAM107A, PDGFRA, PTK2B, SEMA4A, SEMA6B, TGFB1
GO:0014003	oligodendrocyte development	7	2.36427e-09	GSN, HES5, LPAR1, PRDM8, SOX10, TGFB1, ZNF488
GO:0007219	Notch signaling pathway	7	0.000273464	CNTN1, HES5, MAML2, NBPF10, NOTCH2, S1PR3, TGFB1
GO:0000187	activation of MAPK activity	7	0.00093	CSPG4, LPAR1, FGF13, ALK, GHR, GNG3, CXCR4

## Sheet: THR activation_GO terms
GO_P Term ID	GO_P Term Description	Term Candidate Gene Number	P value	Differentially regulated genes
upregulated
GO:0007049	cell cycle	19	0.000894646	BIRC5, CCNE1, CDKN1A, CENPS, ERH, GMNN, GPSM2, HAUS1, HJURP, KNSTRN, MAD2L1, MARVELD1, NASP, OIP5, REEP4, SEPT4, SKA1, SPC25, UBE2S
GO:0055114	oxidation-reduction process	17	0.00608636	AKR1C1, AKR1C3, CRYM, CYCS, CYP46A1, DUS1L, HMOX1, HR, LOXL1, NDUFA1, NDUFAF2, NDUFB1, NDUFB2, NDUFS5, NQO1, OGFOD2, P3H3
GO:0008380	RNA splicing	14	6.18924e-05	HNRNPM, LSM7, LUC7L3, NSRP1, PPIG, PPIL1, PRPF38B, RP9, SNRPA1, SNRPD1, SNRPF, THOC6, TRA2A, WBP4
GO:0030198	extracellular matrix organization	9	0.00382738	CCDC80, COL11A2, COL5A3, COL9A1, COL9A3, FBLN1, GFAP, ITGA3, ITGAE
GO:0032981	mitochondrial respiratory chain complex I assembly	6	0.000289408	NDUFA1, NDUFAF2, NDUFB1, NDUFB2, NDUFS5, TIMMDC1
GO:0007059	chromosome segregation	6	0.00120795	BIRC5, HJURP, KNSTRN, OIP5, SKA1, SPC25
GO:0014070	response to organic cyclic compound	6	0.00575795	AMH, C1QTNF1, CDKN1A, FOSL1, ID1, NQO1
GO:0034080	CENP-A containing nucleosome assembly	5	9.97089e-05	CENPH, CENPS, HJURP, NASP, OIP5
GO:0007623	circadian rhythm	5	0.00934261	DBP, ID1, ID2, KLF10, KLF9
GO:0006120	mitochondrial electron transport, NADH to ubiquinone	4	0.00327228	NDUFA1, NDUFB1, NDUFB2, NDUFS5
downregulated
GO:0007155	cell adhesion	43	1.43827e-17	ADGRG1, ANOS1, ASTN1, BCAN, CADM2, CADM3, CDH11, CDH15, CNTN1, CNTN3, COL28A1, FAT3, FAT4, FBLN5, FERMT2, FLRT3, FN1, HES5, IGSF9B, ITGA2, MEGF10, NECTIN3, NID1, NLGN3, NLGN4X, NLGN4Y, PARD3B, PCDH15, PCDH17, PCDH18, PCDH19, PCDH8, PCDHB12, PCDHGA11, PCDHGA12, PCDHGA5, PCDHGC4, PTPRK, PTPRT, S1PR1, TENM2, VCAM1, VCAN
GO:0045944	positive regulation of transcription by RNA polymerase II	33	0.000237989	ASXL3, BPTF, CSRNP1, DDX58, EGFR, EP300, ETV1, FOXO4, GLI2, GLIS3, HES5, HEY1, HEY2, HIF3A, KLF15, KMT2A, KMT2D, MAML2, MRTFB, NCOA2, P2RY1, PROX1, RREB1, S1PR1, SMAD1, SMAD3, TCF7L2, TEAD1, TET2, WWTR1, ZFHX3, ZNF462, ZNF609
GO:0030154	cell differentiation	29	9.11057e-05	ADCYAP1R1, ADGRG1, AXL, CHD6, CSPG4, DAB1, EGFR, EPHB3, ETV1, FHL1, FOXO4, FRZB, GLI2, HES5, HEY1, HEY2, ILDR2, LOC105379443, MRTFB, NOTCH2, NTRK2, PDGFRB, PTBP3, RAPGEF2, RASGRP1, SEMA6D, SERPINE2, TCF7L2, WIPF3
GO:0007399	nervous system development	26	4.99455e-08	ADGRG1, CHD6, CNTN1, CNTN3, DAB1, EP300, EPHB3, GRIK1, HES5, IGSF9B, INTU, LOC102725009, MBD5, NOTCH2, NRG1, NTRK2, OPHN1, PCDH18, PCDH19, PCDHB12, RAPGEF2, SEMA6D, SERPINE2, TCF7L2, ULK2, VLDLR
GO:0035556	intracellular signal transduction	18	0.000260927	ADCY2, ARHGEF3, CSPG4, DAB1, EGFR, GRIP1, IGFBP5, KSR1, NRG1, PDGFRB, RAPGEF2, RAPGEF4, RASGRP1, SIK2, STK39, TIAM1, TNS1, WNK1
GO:0008284	positive regulation of cell proliferation	18	0.001671	BIRC6, EGFR, FN1, GAB2, GLI2, HES5, KMT2D, NRG1, NTRK2, PAK1, PDGFRB, PROX1, S1PR1, ST8SIA1, TGFB2, TIAM1, TRPM4, WWTR1
GO:0007420	brain development	15	1.05388e-05	ADGRG1, ADGRL3, BPTF, CTTNBP2, CXCR4, HES5, NF1, NRG1, PCDH18, PCDH19, PROX1, PTCH1, S1PR1, SLC6A11, ZFHX3
GO:0007411	axon guidance	13	9.15568e-06	ANOS1, CXCR4, DAB1, EPHB3, ETV1, FLRT3, GAB2, GLI2, MATN2, OPHN1, SLIT1, TENM2, VLDLR
GO:0007219	Notch signaling pathway	11	2.45842e-06	CNTN1, DTX4, EP300, FAT4, HES5, HEY1, HEY2, MAML2, NOTCH2, NOTCH2NLC, SORBS2
GO:0016477	cell migration	11	0.000332255	ADGRG1, ASTN1, EPHB3, NRG1, PDGFRB, PEAK1, PTPRK, S1PR1, SPATA13, TGFB2, TIAM1
