# Supplementary material for: Nuclear hormone receptors control fundamental processes of human fetal neurodevelopment: Basis for endocrine disruption assessment
Source: Environ Int. Author manuscript; Available in PMC 2025 Jun 2. (PMC12127433; doi:10.1016/j.envint.2025.109400)
Supplement: 7 [file NIHMS2077722-supplement-7.xlsx]

## Sheet: Screening of putative EDCs
Chemical	Cas-Nr.	NPC1b	NPC2a (72 h)	NPC2a (120 h)	NPC2b	NPC2c	NPC3	NPC4a	NPC4b	NPC5	Nuclei count	References for the results from Neurosphere Assay screening	References for the endocrine-disrupting properties of the respective compound
Aldicarb	116-06-3	No hit	No hit	No hit	No hit	No hit	No hit	No hit	No hit	No hit	No hit	Blum et al. 2023	Klotz et al. 1997 (10.1016/S0024-3205(97)00098-2), Coco et al. 2002 (10.1590/s0102-311x2002000200003), Mnif et al. 2011 (10.3390/ijerph8062265)
Tris(methylphenyl) phosphate	1330-78-5	No hit	No hit	No hit	No hit	No hit	No hit	No hit	No hit	No hit	No hit	Blum et al. 2023	Li et al. 2023 (10.1210/endocr/bqad119)
Flufenacet	142459-58-3	No hit	No hit	No hit	No hit	No hit	No hit	No hit	No hit	No hit	No hit	Blum et al. 2023	EFSA et al. 2024 (10.2903/j.efsa.2024.8997)
Thiacloprid	111988-49-9	No hit	No hit	No hit	No hit	No hit	No hit	No hit	No hit	No hit	12.35	Blum et al. 2023	EFSA et al. 2019 (10.2903/j.efsa.2019.5595)
Hexachlorophene	70-30-4	11.9	0.12	0.1	0.47	0.18	0.1	0.15	0.07	0.08	0.14	Blum et al. 2023	Miret et al. 2019 (10.1016/j.envres.2019.03.054)
Bisphenol A	80-05-7	No hit	No hit	No hit	No hit	No hit	No hit	No hit	No hit	12.5	No hit	Blum et al. 2023	Rubin et al. 2011 (10.1016/j.jsbmb.2011.05.002)
Tris(1,3-dichloro-2-propyl) phosphate	13674-87-8	No hit	No hit	11.52	No hit	No hit	No hit	No hit	No hit	2.7	No hit	Blum et al. 2023	Kojima et al. 2013 (10.1016/j.tox.2013.09.004), Liu et al. 2019 (10.1016/j.ecoenv.2018.11.058)
Malathion	121-75-5	No hit	No hit	No hit	No hit	No hit	No hit	No hit	No hit	1.2	No hit	Blum et al. 2023	Mnif et al. 2011 (10.3390/ijerph8062265), Lal et al. 2013 (10.1016/j.ygcen.2012.11.004)
Chlorpyrifos	2921-88-2	No hit	No hit	No hit	No hit	No hit	No hit	No hit	No hit	No hit	No hit	Blum et al. 2023	Ventura et al. 2016 (10.1016/j.jsbmb.2015.10.010), Ubaid ur Rahman et al. 2021 (10.1016/j.scitotenv.2020.142649)
Mancozeb	8018-01-7	No hit	No hit	No hit	No hit	No hit	No hit	No hit	No hit	No hit	No hit	Blum et al. 2023	EFSA et al. 2020 (10.2903/j.efsa.2020.5755)
3,3',5,5'-Tetrabromobisphenol A	79-94-7	No hit	1.12	1.6	4.22	3.35	3.07	5.05	2.72	0.55	1.7	Blum et al. 2023	EFSA Panel on Contaminants in the Food Chain (CONTAM) et al. 2024 (10.2903/j.efsa.2024.8859)
Tributyltin chloride	1461-22-9	0.07	0.18	0.21	0.28	0.35	0.24	0.26	0.27	0.16	0.24	Blum et al. 2023	Grün et al 2006 (10.1210/me.2005-0367), Merlo et al. 2016 (10.1210/en.2015-1896), Sena et al. 2017 (10.1016/j.taap.2017.01.021)
Mifepristone	84371-65-3	No hit	1.93	5.13	No hit	4.38	2.92#	No hit	No hit	3.62	3.95	Unpublished data*	Wiedemann et al. 1992 (10.1007/BF02191963)
Endosulfan	115-29-7	No hit	No hit	13.02	No hit	No hit	No hit	No hit	No hit	2.02	No hit	Blum et al. 2023	Mnif et al. 2011 (10.3390/ijerph8062265), Milesi et al. 2020 (10.1016/j.mce.2020.110855)
Tebuconazole	107534-96-3	No hit	No hit	No hit	No hit	No hit	No hit	No hit	No hit	2.35	No hit	Blum et al. 2023	Taxvig et al. 2007 (10.1093/toxsci/kfm227), Mnif et al. 2011 (10.3390/ijerph8062265)
Di-isononyl phthalate	28553-12-0	No data	No hit#	No hit#	No hit#	No hit#	No hit#	No hit#	No hit#	No hit#	No hit#	Unpublished data*	Lee et al. 2019 (10.1016/j.envres.2019.02.033), Chiang et al. 2020 (10.1016/j.taap.2020.114952), Chiu et al. 2020 (10.1038/s41598-020-75882-0)
Perfluorooctanesulfonic acid (PFOS), (N = 2)	1763-23-1	No data	No hit#	No hit#	19.06#	13.95#	1.23#	No hit#	No hit#	No hit#	15.81#	Unpublished data*	Shi et al. 2008 (10.1016/j.taap.2008.01.043), EFSA et al. 2018 (10.2903/j.efsa.2022.e200418), Zhang et al. 2024 (10.1016/j.chemosphere.2023.140583)
Perfluorooctanoic acid (PFOA), (N = 2)	335-67-1	No data	No hit#	No hit#	No hit#	No hit#	33.03#	No hit#	No hit#	No hit#	No hit#	Unpublished data*	Mokra et al. 2021 (10.3390/ijms22042148), Zhang et al. 2024 (10.1016/j.chemosphere.2023.140583)
3-phenoxybenzoic acid, (N=2)	3739-38-6	No data	No hit#	No hit#	No hit#	No hit#	No hit#	No hit#	No hit#	No hit#	No hit#	Unpublished data*	Du et al. 2010 (10.1093/toxsci/kfq120), Sun et al. 2014 (10.1016/j.etap.2013.11.031), Søgaard Normann et al. 2025 (10.1016/j.ijheh.2024.114495)
p,p'-DDE, (N = 2)	72-55-9	No data	No hit#	39.02#	33.61#	45.74#	No hit#	No hit#	No hit#	46.46#	45.17#	Unpublished data*	Monteiro et al. 2014 (10.1002/jat.3014)
Cypermethrin	52315-07-8	No hit	No hit	No hit	No hit	No hit	No hit	No hit	No hit	No hit	No hit	Blum et al. 2023	Mnif et al. 2011 (10.3390/ijerph8062265), Jin et al. 2011 (10.1016/j.chemosphere.2011.02.034)
Permethrin, (N = 2)	52645-53-1	No data	No hit#	No hit#	35.15#	No hit#	1.51#	No hit#	No hit#	1.88#	No hit#	Unpublished data*	Du et al 2010 (10.1093/toxsci/kfq120), Tu et al. 2016 (10.1016/j.aquatox.2016.03.006), Zhang et al. 2017 (10.1016/j.chemosphere.2017.07.091)
Carbaryl	63-25-2	No data	7.87	6.95	No hit	No hit	No hit	10.02	7.6	No hit	No hit	Blum et al. 2023	Sinha and Singh 1991 (10.1016/0147-6513(91)90062-T), Cheng et al. 2006 (10.1016/j.tox.2005.11.023)
Methomyl, (N = 2)	16752-77-5	No data	27.31#	23.50#	15.08#	23.87#	No hit#	No hit#	No hit#	No hit#	39.71#	Unpublished data*	Meng et al. 2016 (10.1016/j.chemosphere.2016.09.024), Groswald et al. 2023 (10.3390/metabo13080901)
Bisphenol F, (N = 2)	620-92-8	No data	45.74#	31.79#	23.96#	22.29#	47.98#	No hit#	No hit#	No hit#	45.25#	Unpublished data*	Wiklund and Beronius 2022 (10.1016/j.tox.2022.153255)
Hexabromocyclododecane	25637-99-4	Hit	Hit	No hit	No hit	No hit	No hit	Hit	Hit	No hit	No hit	unpublished data*,1	van der Ven et al. 2009 (10.1016/j.toxlet.2008.12.003), Marques et al. 2023 (10.3390/toxics11050409)
Benzyl butyl phthalate	85-68-7	No hit	No hit	No hit	No hit	No hit	No hit	No hit	No hit	Hit	No hit	unpublished data*,1	Funabashi et al. 2001 (10.1159/000054672), EFSA et al. 2019 (10.2903/j.efsa.2019.5838)
Di(n-butyl) phthalate	84-74-2	No hit	No hit	Hit	No hit	Hit	Hit	No hit	No hit	No hit	Hit	unpublished data*,1	EFSA et al. 2019 (10.2903/j.efsa.2019.5838)
Diisobutyl phthalate	84-69-5	Hit	No hit	No hit	No hit	No hit	No hit	No hit	No hit	No hit	No hit	unpublished data*,1	EFSA et al. 2019 (10.2903/j.efsa.2019.5838)
Perfluorohexanesulfonic acid potassium salt (PFHxS)	3871-99-6	No hit	No hit	No hit	No hit	No hit	No hit	No hit	No hit	No hit	No hit	unpublished data*,1	Ramhøj et al. 2020 (10.1038/s41598-020-59354-z), O’Shaughnessy et al. 2024 (10.1016/j.envint.2024.108838)
Propineb	12071-83-9	No hit	No hit	No hit	No hit	No hit	No hit	No hit	No hit	No hit	No hit	unpublished data*,1	EFSA 2016 (10.2903/j.efsa.2016.4605)
Vinclozolin	50471-44-8	No hit	No hit	No hit	No hit	No hit	Hit	No hit	No hit	No hit	No hit	unpublished data*,1	Kelce and Wilson 1997 (10.1007/s001090050104), Uzumcu et al. 2004 (10.1016/j.reprotox.2004.05.008 )
Biological replicates N ≥ 3, unless indicated otherwise												*data generated at the IUF within the Neurosphere Assay as described in the methods section for human NPCs (2.4-2.6).
												1, benchmark concentrations cannot be disclosed at this point, data will be loaded into the ToxCast database in 2025.
Legend:	Reduction
	Induction
	#: preliminary result
	Borderline hit
	Unspecific hit
	Specific hit
	No hit
