# Supplementary material for: Nuclear hormone receptors control fundamental processes of human fetal neurodevelopment: Basis for endocrine disruption assessment
Source: Environ Int. Author manuscript; Available in PMC 2025 Jun 2. (PMC12127433; doi:10.1016/j.envint.2025.109400)
Supplement: 10 [file NIHMS2077722-supplement-10.xlsx]

## Sheet: Human NPCs
Compound	Endpoint	Benchmark response (BMR)	BMC (lower limit)	BMC	BMC (upper limit)		Most sensitive endpoint
3-Methoxy-4-Nitroflavone	NPC1_cytotoxicity_72h	90	NA	NA	NA
3-Methoxy-4-Nitroflavone	NPC1_proliferation (brdu)_72h	80	NA	NA	NA
3-Methoxy-4-Nitroflavone	NPC1_viability_72h	120	NA	NA	NA
3-Methoxy-4-Nitroflavone	NPC2-5_cytotoxicity_120h	90	NA	NA	NA
3-Methoxy-4-Nitroflavone	NPC2-5_cytotoxicity_72h	90	NA	NA	NA
3-Methoxy-4-Nitroflavone	NPC2-5_nuclei count_120h	80	NA	NA	NA
3-Methoxy-4-Nitroflavone	NPC2-5_viability_120h	100	NA	NA	NA
3-Methoxy-4-Nitroflavone	NPC2a_radial glia migration distance_120h	90	NA	NA	NA
3-Methoxy-4-Nitroflavone	NPC2a_radial glia migration distance_72h	90	NA	NA	NA
3-Methoxy-4-Nitroflavone	NPC2b_mean migration distance all neurons_120h	100	NA	NA	NA
3-Methoxy-4-Nitroflavone	NPC2c_mean migration distance all oligodendrocytes_120h	90	NA	NA	NA
3-Methoxy-4-Nitroflavone	NPC3_neuronal differentiation_120h	75	0.0180649	0.0666	NA
3-Methoxy-4-Nitroflavone	NPC4a_mean neurite area_120h	80	NA	NA	NA
3-Methoxy-4-Nitroflavone	NPC4b_total subneurite length_120h	100	NA	NA	NA
3-Methoxy-4-Nitroflavone	NPC5_oligodendrocyte differentiation_120h	100	NA	NA	NA
AGN193109	NPC1_cytotoxicity_72h	100	NA	NA	NA
AGN193109	NPC1_proliferation (brdu)_72h	100	NA	NA	NA
AGN193109	NPC1_viability_72h	120	4.99582	8.70983	NA
AGN193109	NPC2-5_cytotoxicity_120h	90	0.408309	0.70522	1.15534
AGN193109	NPC2-5_cytotoxicity_72h	90	0.863087	1.20105	1.65023
AGN193109	NPC2-5_nuclei count_120h	120	NA	NA	NA
AGN193109	NPC2-5_viability_120h	80	1.20346	1.4465	1.77386
AGN193109	NPC2a_radial glia migration distance_120h	90	NA	NA	NA
AGN193109	NPC2a_radial glia migration distance_72h	90	1.12409	1.21397	NA
AGN193109	NPC2b_mean migration distance all neurons_120h	100	NA	NA	NA
AGN193109	NPC2c_mean migration distance all oligodendrocytes_120h	110	NA	NA	NA
AGN193109	NPC3_neuronal differentiation_120h	100	NA	NA	NA
AGN193109	NPC4a_mean neurite area_120h	80	NA	NA	NA
AGN193109	NPC4b_total subneurite length_120h	100	NA	NA	NA
AGN193109	NPC5_oligodendrocyte differentiation_120h	100	NA	NA	NA
AL082D06 female	NPC2-5_cytotoxicity_120h	90	NA	NA	NA
AL082D06 female	NPC2-5_cytotoxicity_72h	90	NA	NA	NA
AL082D06 female	NPC2-5_nuclei count_120h	100	NA	NA	NA
AL082D06 female	NPC2-5_viability_120h	120	1.13315	2.17385	4.40549
AL082D06 female	NPC2a_radial glia migration distance_120h	100	NA	NA	NA
AL082D06 female	NPC2a_radial glia migration distance_72h	100	NA	NA	NA
AL082D06 female	NPC2b_mean migration distance all neurons_120h	110	NA	NA	NA
AL082D06 female	NPC2c_mean migration distance all oligodendrocytes_120h	100	NA	NA	NA
AL082D06 female	NPC3_neuronal differentiation_120h	75	NA	NA	NA
AL082D06 female	NPC4a_mean neurite area_120h	100	NA	NA	NA
AL082D06 female	NPC4b_total subneurite length_120h	100	NA	NA	NA
AL082D06 female	NPC5_oligodendrocyte differentiation_120h	75	0.204327	0.382914	0.76826
AL082D06 male	NPC1_cytotoxicity_72h	100	NA	NA	NA
AL082D06 male	NPC1_proliferation (brdu)_72h	120	NA	NA	NA
AL082D06 male	NPC1_viability_72h	120	0.454736	6.966	8.704
AL082D06 male	NPC2-5_cytotoxicity_120h	90	NA	NA	NA
AL082D06 male	NPC2-5_cytotoxicity_72h	90	NA	NA	NA
AL082D06 male	NPC2-5_nuclei count_120h	80	0.0619875	0.318254	NA
AL082D06 male	NPC2-5_viability_120h	80	0.0269868	0.181677	NA
AL082D06 male	NPC2a_radial glia migration distance_120h	90	NA	0.175563	NA
AL082D06 male	NPC2a_radial glia migration distance_72h	90	NA	1.40603	5.56459
AL082D06 male	NPC2b_mean migration distance all neurons_120h	100	NA	NA	NA
AL082D06 male	NPC2c_mean migration distance all oligodendrocytes_120h	100	NA	NA	NA
AL082D06 male	NPC3_neuronal differentiation_120h	125	NA	0.0408368	0.167806
AL082D06 male	NPC4a_mean neurite area_120h	100	NA	NA	NA
AL082D06 male	NPC4b_total subneurite length_120h	100	NA	NA	NA
AL082D06 male	NPC5_oligodendrocyte differentiation_120h	75	0.193829	0.384442	0.806565
Benzo(a)pyrene	NPC1_cytotoxicity_72h	100	NA	NA	NA
Benzo(a)pyrene	NPC1_proliferation (brdu)_72h	100	NA	NA	NA
Benzo(a)pyrene	NPC1_viability_72h	120	3.70439	4.7507	NA
Benzo(a)pyrene	NPC2-5_cytotoxicity_120h	90	2.98469	4.13928	NA
Benzo(a)pyrene	NPC2-5_cytotoxicity_72h	100	NA	NA	NA
Benzo(a)pyrene	NPC2-5_nuclei count_120h	80	NA	1.4928	NA
Benzo(a)pyrene	NPC2-5_viability_120h	100	NA	NA	NA
Benzo(a)pyrene	NPC2a_radial glia migration distance_120h	90	0.804702	1.54356	NA
Benzo(a)pyrene	NPC2a_radial glia migration distance_72h	90	NA	NA	NA
Benzo(a)pyrene	NPC2b_mean migration distance all neurons_120h	100	NA	NA	NA
Benzo(a)pyrene	NPC2c_mean migration distance all oligodendrocytes_120h	100	NA	NA	NA
Benzo(a)pyrene	NPC3_neuronal differentiation_120h	75	1.02033	1.48583	NA
Benzo(a)pyrene	NPC4a_mean neurite area_120h	80	0.74763	1.06495	1.42739
Benzo(a)pyrene	NPC4b_total subneurite length_120h	80	0.802552	1.16091	1.50483
Benzo(a)pyrene	NPC5_oligodendrocyte differentiation_120h	75	0.676723	1.01625	1.74102
Bexarotene	NPC1_cytotoxicity_72h	100	NA	NA	NA
Bexarotene	NPC1_proliferation (brdu)_72h	100	NA	NA	NA
Bexarotene	NPC1_viability_72h	100	NA	NA	NA
Bexarotene	NPC2-5_cytotoxicity_120h	100	NA	NA	NA
Bexarotene	NPC2-5_cytotoxicity_72h	100	NA	NA	NA
Bexarotene	NPC2-5_nuclei count_120h	80	0.0013884	0.00349634	NA
Bexarotene	NPC2-5_viability_120h	80	0.00620601	0.0163883	0.0777463
Bexarotene	NPC2a_radial glia migration distance_120h	90	0.0011467	0.0037207	0.00993764
Bexarotene	NPC2a_radial glia migration distance_72h	90	NA	0.00627697	0.0198294
Bexarotene	NPC2b_mean migration distance all neurons_120h	100	NA	NA	NA
Bexarotene	NPC2c_mean migration distance all oligodendrocytes_120h	100	NA	NA	NA
Bexarotene	NPC3_neuronal differentiation_120h	125	0.00032637	0.00342919	0.00996426
Bexarotene	NPC4a_mean neurite area_120h	120	NA	0.0033791	0.00952764
Bexarotene	NPC4b_total subneurite length_120h	120	0.00318598	0.00925137	NA
Bexarotene	NPC5_oligodendrocyte differentiation_120h	75	NA	0.0187963	NA
Calcitriol	NPC1_cytotoxicity_72h	100	NA	NA	NA
Calcitriol	NPC1_proliferation (brdu)_72h	100	NA	NA	NA
Calcitriol	NPC1_viability_72h	100	NA	NA	NA
Calcitriol	NPC2-5_cytotoxicity_120h	90	0.926036	2.44049	4.21752
Calcitriol	NPC2-5_cytotoxicity_72h	90	1.58329	3.0007	4.2915
Calcitriol	NPC2-5_nuclei count_120h	80	0.606427	1.34042	NA
Calcitriol	NPC2-5_viability_120h	80	NA	0.817722	1.55184
Calcitriol	NPC2a_radial glia migration distance_120h	110	NA	NA	NA
Calcitriol	NPC2a_radial glia migration distance_72h	90	NA	0.0481169	0.332408
Calcitriol	NPC2b_mean migration distance all neurons_120h	100	NA	NA	NA
Calcitriol	NPC2c_mean migration distance all oligodendrocytes_120h	90	1.4122	1.7527	NA
Calcitriol	NPC3_neuronal differentiation_120h	125	0.755167	1.46903	NA
Calcitriol	NPC4a_mean neurite area_120h	100	NA	NA	NA
Calcitriol	NPC4b_total subneurite length_120h	100	NA	NA	NA
Calcitriol	NPC5_oligodendrocyte differentiation_120h	75	0.487961	0.78556	1.32971
Dexamethasone female	NPC1_cytotoxicity_72h	90	NA	NA	NA
Dexamethasone female	NPC1_proliferation (brdu)_72h	80	0.630028	3.97918	NA
Dexamethasone female	NPC1_viability_72h	80	NA	NA	NA
Dexamethasone female	NPC2-5_cytotoxicity_120h	100	NA	NA	NA
Dexamethasone female	NPC2-5_cytotoxicity_72h	100	NA	NA	NA
Dexamethasone female	NPC2-5_nuclei count_120h	100	NA	NA	NA
Dexamethasone female	NPC2-5_viability_120h	120	NA	NA	NA
Dexamethasone female	NPC2a_radial glia migration distance_120h	100	NA	NA	NA
Dexamethasone female	NPC2a_radial glia migration distance_72h	100	NA	NA	NA
Dexamethasone female	NPC2b_mean migration distance all neurons_120h	100	NA	NA	NA
Dexamethasone female	NPC2c_mean migration distance all oligodendrocytes_120h	90	NA	NA	NA
Dexamethasone female	NPC3_neuronal differentiation_120h	100	NA	NA	NA
Dexamethasone female	NPC4a_mean neurite area_120h	100	NA	NA	NA
Dexamethasone female	NPC4b_total subneurite length_120h	80	NA	NA	NA
Dexamethasone female	NPC5_oligodendrocyte differentiation_120h	75	2.85205	5.08267	NA
Dexamethasone male	NPC1_cytotoxicity_72h	100	NA	NA	NA
Dexamethasone male	NPC1_proliferation (brdu)_72h	80	0.00370857	0.00614307	0.0104228
Dexamethasone male	NPC1_viability_72h	80	0.0242852	0.0956649	NA
Dexamethasone male	NPC2-5_cytotoxicity_120h	110	NA	NA	NA
Dexamethasone male	NPC2-5_cytotoxicity_72h	100	NA	NA	NA
Dexamethasone male	NPC2-5_nuclei count_120h	100	NA	NA	NA
Dexamethasone male	NPC2-5_viability_120h	100	NA	NA	NA
Dexamethasone male	NPC2a_radial glia migration distance_120h	100	NA	NA	NA
Dexamethasone male	NPC2a_radial glia migration distance_72h	100	NA	NA	NA
Dexamethasone male	NPC2b_mean migration distance all neurons_120h	100	NA	NA	NA
Dexamethasone male	NPC2c_mean migration distance all oligodendrocytes_120h	110	NA	NA	NA
Dexamethasone male	NPC3_neuronal differentiation_120h	75	0.0116584	0.0324556	NA
Dexamethasone male	NPC4a_mean neurite area_120h	80	NA	NA	NA
Dexamethasone male	NPC4b_total subneurite length_120h	80	NA	NA	NA
Dexamethasone male	NPC5_oligodendrocyte differentiation_120h	100	NA	NA	NA
Dihydrotestosterone	NPC1_cytotoxicity_72h	90	NA	NA	NA
Dihydrotestosterone	NPC1_proliferation (brdu)_72h	100	NA	NA	NA
Dihydrotestosterone	NPC1_viability_72h	100	NA	NA	NA
Dihydrotestosterone	NPC2-5_cytotoxicity_120h	100	NA	NA	NA
Dihydrotestosterone	NPC2-5_cytotoxicity_72h	90	NA	NA	NA
Dihydrotestosterone	NPC2-5_nuclei count_120h	100	NA	NA	NA
Dihydrotestosterone	NPC2-5_viability_120h	120	NA	NA	NA
Dihydrotestosterone	NPC2a_radial glia migration distance_120h	100	NA	NA	NA
Dihydrotestosterone	NPC2a_radial glia migration distance_72h	100	NA	NA	NA
Dihydrotestosterone	NPC2b_mean migration distance all neurons_120h	100	NA	NA	NA
Dihydrotestosterone	NPC2c_mean migration distance all oligodendrocytes_120h	90	NA	NA	NA
Dihydrotestosterone	NPC3_neuronal differentiation_120h	75	NA	NA	NA
Dihydrotestosterone	NPC4a_mean neurite area_120h	80	NA	NA	NA
Dihydrotestosterone	NPC4b_total subneurite length_120h	100	NA	NA	NA
Dihydrotestosterone	NPC5_oligodendrocyte differentiation_120h	100	NA	NA	NA
Estradiol	NPC1_cytotoxicity_72h	100	NA	NA	NA
Estradiol	NPC1_proliferation (brdu)_72h	100	NA	NA	NA
Estradiol	NPC1_viability_72h	120	0.0337392	3.62839	NA
Estradiol	NPC2-5_cytotoxicity_120h	90	NA	2.9827	NA
Estradiol	NPC2-5_cytotoxicity_72h	90	NA	NA	NA
Estradiol	NPC2-5_nuclei count_120h	100	NA	NA	NA
Estradiol	NPC2-5_viability_120h	100	NA	NA	NA
Estradiol	NPC2a_radial glia migration distance_120h	100	NA	NA	NA
Estradiol	NPC2a_radial glia migration distance_72h	110	NA	NA	NA
Estradiol	NPC2b_mean migration distance all neurons_120h	110	0.955605	1.81351	NA
Estradiol	NPC2c_mean migration distance all oligodendrocytes_120h	100	NA	NA	NA
Estradiol	NPC3_neuronal differentiation_120h	75	NA	NA	NA
Estradiol	NPC4a_mean neurite area_120h	80	NA	NA	NA
Estradiol	NPC4b_total subneurite length_120h	120	NA	NA	NA
Estradiol	NPC5_oligodendrocyte differentiation_120h	100	NA	NA	NA
Fulvestrant	NPC1_cytotoxicity_72h	100	NA	NA	NA
Fulvestrant	NPC1_proliferation (brdu)_72h	100	NA	NA	NA
Fulvestrant	NPC1_viability_72h	100	NA	NA	NA
Fulvestrant	NPC2-5_cytotoxicity_120h	90	2.19436	3.53971	NA
Fulvestrant	NPC2-5_cytotoxicity_72h	90	0.578729	1.10343	2.215
Fulvestrant	NPC2-5_nuclei count_120h	80	0.988147	1.72025	NA
Fulvestrant	NPC2-5_viability_120h	100	NA	NA	NA
Fulvestrant	NPC2a_radial glia migration distance_120h	90	1.02929	1.31034	1.80994
Fulvestrant	NPC2a_radial glia migration distance_72h	100	NA	NA	NA
Fulvestrant	NPC2b_mean migration distance all neurons_120h	100	NA	NA	NA
Fulvestrant	NPC2c_mean migration distance all oligodendrocytes_120h	90	0.928563	1.50589	NA
Fulvestrant	NPC3_neuronal differentiation_120h	100	NA	NA	NA
Fulvestrant	NPC4a_mean neurite area_120h	100	NA	NA	NA
Fulvestrant	NPC4b_total subneurite length_120h	100	NA	NA	NA
Fulvestrant	NPC5_oligodendrocyte differentiation_120h	75	0.0822227	0.117748	0.157715
GSK3787	NPC1_cytotoxicity_72h	110	NA	NA	NA
GSK3787	NPC1_proliferation (brdu)_72h	100	NA	NA	NA
GSK3787	NPC1_viability_72h	80	NA	NA	NA
GSK3787	NPC2-5_cytotoxicity_120h	90	NA	NA	NA
GSK3787	NPC2-5_cytotoxicity_72h	90	NA	NA	NA
GSK3787	NPC2-5_nuclei count_120h	100	NA	NA	NA
GSK3787	NPC2-5_viability_120h	120	NA	NA	NA
GSK3787	NPC2a_radial glia migration distance_120h	100	NA	NA	NA
GSK3787	NPC2a_radial glia migration distance_72h	110	NA	NA	NA
GSK3787	NPC2b_mean migration distance all neurons_120h	100	NA	NA	NA
GSK3787	NPC2c_mean migration distance all oligodendrocytes_120h	90	NA	NA	NA
GSK3787	NPC3_neuronal differentiation_120h	100	NA	NA	NA
GSK3787	NPC4a_mean neurite area_120h	120	NA	0.0476657	0.178503
GSK3787	NPC4b_total subneurite length_120h	120	NA	0.0399765	0.26505
GSK3787	NPC5_oligodendrocyte differentiation_120h	100	NA	NA	NA
GW0742	NPC1_cytotoxicity_72h	100	NA	NA	NA
GW0742	NPC1_proliferation (brdu)_72h	80	NA	NA	NA
GW0742	NPC1_viability_72h	120	1.16718	2.82359	NA
GW0742	NPC2-5_cytotoxicity_120h	90	NA	NA	NA
GW0742	NPC2-5_cytotoxicity_72h	100	NA	NA	NA
GW0742	NPC2-5_nuclei count_120h	80	2.15798	3.49502	NA
GW0742	NPC2-5_viability_120h	100	NA	NA	NA
GW0742	NPC2a_radial glia migration distance_120h	90	1.50388	2.02244	2.81981
GW0742	NPC2a_radial glia migration distance_72h	90	1.09461	2.32271	NA
GW0742	NPC2b_mean migration distance all neurons_120h	110	0.571804	0.93105	1.65369
GW0742	NPC2c_mean migration distance all oligodendrocytes_120h	90	2.03465	2.73073	3.97652
GW0742	NPC3_neuronal differentiation_120h	125	0.014144	1.44667	4.40493
GW0742	NPC4a_mean neurite area_120h	80	2.9333	4.28579	NA
GW0742	NPC4b_total subneurite length_120h	80	2.68187	3.49034	4.98504
GW0742	NPC5_oligodendrocyte differentiation_120h	75	0.237317	0.435844	0.69279
GW3965	NPC1_cytotoxicity_72h	100	NA	NA	NA
GW3965	NPC1_proliferation (brdu)_72h	100	NA	NA	NA
GW3965	NPC1_viability_72h	120	NA	NA	NA
GW3965	NPC2-5_cytotoxicity_120h	90	1.119	1.32292	1.56279
GW3965	NPC2-5_cytotoxicity_72h	90	2.65574	3.99685	4.67035
GW3965	NPC2-5_nuclei count_120h	80	NA	NA	NA
GW3965	NPC2-5_viability_120h	80	1.13568	1.8722	3.78189
GW3965	NPC2b_mean migration distance all neurons_120h	110	0.324458	0.566604	NA
GW3965	NPC2c_mean migration distance all oligodendrocytes_120h	100	NA	NA	NA
GW3965	NPC3_neuronal differentiation_120h	125	0.233591	0.380611	NA
GW3965	NPC4a_mean neurite area_120h	100	NA	NA	NA
GW3965	NPC4b_total subneurite length_120h	100	NA	NA	NA
GW3965	NPC5_oligodendrocyte differentiation_120h	75	0.0125021	0.0250977	0.0439308
GW3965 migration female	NPC2a_radial glia migration distance_120h	90	0.0312603	0.0586443	0.116179
GW3965 migration female	NPC2a_radial glia migration distance_72h	90	0.014954	0.0337391	0.0686331
GW3965 migration male	NPC2a_radial glia migration distance_120h	110	NA	NA	NA
GW3965 migration male	NPC2a_radial glia migration distance_72h	110	0.800611	1.56766	NA
GW6471	NPC1_cytotoxicity_72h	100	NA	NA	NA
GW6471	NPC1_proliferation (brdu)_72h	100	NA	NA	NA
GW6471	NPC1_viability_72h	120	NA	NA	NA
GW6471	NPC2-5_cytotoxicity_120h	90	1.6207	2.30257	3.24083
GW6471	NPC2-5_cytotoxicity_72h	90	3.79755	5.65769	9.38112
GW6471	NPC2-5_nuclei count_120h	100	NA	NA	NA
GW6471	NPC2-5_viability_120h	80	3.05557	5.45333	NA
GW6471	NPC2a_radial glia migration distance_120h	90	NA	NA	NA
GW6471	NPC2a_radial glia migration distance_72h	90	1.7798	3.05353	3.32871
GW6471	NPC2b_mean migration distance all neurons_120h	100	NA	NA	NA
GW6471	NPC2c_mean migration distance all oligodendrocytes_120h	90	0.434515	0.84368	NA
GW6471	NPC3_neuronal differentiation_120h	100	NA	NA	NA
GW6471	NPC4a_mean neurite area_120h	100	NA	NA	NA
GW6471	NPC4b_total subneurite length_120h	100	NA	NA	NA
GW6471	NPC5_oligodendrocyte differentiation_120h	75	0.129395	0.181878	0.24168
GW7647	NPC1_cytotoxicity_72h	100	NA	NA	NA
GW7647	NPC1_proliferation (brdu)_72h	100	NA	NA	NA
GW7647	NPC1_viability_72h	120	NA	NA	NA
GW7647	NPC2-5_cytotoxicity_120h	90	1.09529	1.87518	3.13821
GW7647	NPC2-5_cytotoxicity_72h	90	1.3925	1.99151	2.81411
GW7647	NPC2-5_nuclei count_120h	100	NA	NA	NA
GW7647	NPC2-5_viability_120h	80	2.21346	3.14241	4.22035
GW7647	NPC2a_radial glia migration distance_120h	100	NA	NA	NA
GW7647	NPC2a_radial glia migration distance_72h	90	NA	NA	NA
GW7647	NPC2b_mean migration distance all neurons_120h	100	NA	NA	NA
GW7647	NPC2c_mean migration distance all oligodendrocytes_120h	90	0.930381	1.64152	NA
GW7647	NPC3_neuronal differentiation_120h	125	0.719186	1.77512	NA
GW7647	NPC4a_mean neurite area_120h	100	NA	NA	NA
GW7647	NPC4b_total subneurite length_120h	100	NA	NA	NA
GW7647	NPC5_oligodendrocyte differentiation_120h	75	0.256609	0.371686	0.483091
GW9662	NPC1_cytotoxicity_72h	90	NA	NA	NA
GW9662	NPC1_proliferation (brdu)_72h	100	NA	NA	NA
GW9662	NPC1_viability_72h	100	NA	NA	NA
GW9662	NPC2-5_cytotoxicity_120h	90	NA	NA	NA
GW9662	NPC2-5_cytotoxicity_72h	100	NA	NA	NA
GW9662	NPC2-5_nuclei count_120h	80	0.991259	1.71666	2.75833
GW9662	NPC2-5_viability_120h	80	NA	0.336314	1.26622
GW9662	NPC2a_radial glia migration distance_120h	90	1.24272	1.77623	2.29335
GW9662	NPC2a_radial glia migration distance_72h	90	NA	1.16777	2.29335
GW9662	NPC2b_mean migration distance all neurons_120h	90	4.92944	8.7507	NA
GW9662	NPC2c_mean migration distance all oligodendrocytes_120h	90	5.9012	7.8363	NA
GW9662	NPC3_neuronal differentiation_120h	75	2.961	4.26058	6.24227
GW9662	NPC4a_mean neurite area_120h	80	1.4917	2.17094	2.92948
GW9662	NPC4b_total subneurite length_120h	80	1.59916	2.12924	2.93341
GW9662	NPC5_oligodendrocyte differentiation_120h	125	NA	0.526475	1.82196
HX531	NPC1_cytotoxicity_72h	100	NA	NA	NA
HX531	NPC1_proliferation (brdu)_72h	100	NA	NA	NA
HX531	NPC1_viability_72h	100	NA	NA	NA
HX531	NPC2-5_cytotoxicity_120h	90	0.761614	1.02082	1.36549
HX531	NPC2-5_cytotoxicity_72h	90	0.408907	0.768778	1.13991
HX531	NPC2-5_nuclei count_120h	80	NA	0.147076	NA
HX531	NPC2-5_viability_120h	80	0.00457553	0.1562	0.52934
HX531	NPC2a_radial glia migration distance_120h	90	0.0349682	0.186736	NA
HX531	NPC2a_radial glia migration distance_72h	90	NA	0.156618	NA
HX531	NPC2b_mean migration distance all neurons_120h	100	NA	NA	NA
HX531	NPC2c_mean migration distance all oligodendrocytes_120h	110	NA	NA	NA
HX531	NPC3_neuronal differentiation_120h	100	NA	NA	NA
HX531	NPC4a_mean neurite area_120h	120	0.122368	0.200856	0.367904
HX531	NPC4b_total subneurite length_120h	100	NA	NA	NA
HX531	NPC5_oligodendrocyte differentiation_120h	100	NA	NA	NA
Hydroxyflutamide	NPC1_cytotoxicity_72h	100	NA	NA	NA
Hydroxyflutamide	NPC1_proliferation (brdu)_72h	100	NA	NA	NA
Hydroxyflutamide	NPC1_viability_72h	120	NA	NA	NA
Hydroxyflutamide	NPC2-5_cytotoxicity_120h	100	NA	NA	NA
Hydroxyflutamide	NPC2-5_cytotoxicity_72h	100	NA	NA	NA
Hydroxyflutamide	NPC2-5_nuclei count_120h	100	NA	NA	NA
Hydroxyflutamide	NPC2-5_viability_120h	100	NA	NA	NA
Hydroxyflutamide	NPC2a_radial glia migration distance_120h	100	NA	NA	NA
Hydroxyflutamide	NPC2a_radial glia migration distance_72h	100	NA	NA	NA
Hydroxyflutamide	NPC2b_mean migration distance all neurons_120h	100	NA	NA	NA
Hydroxyflutamide	NPC2c_mean migration distance all oligodendrocytes_120h	100	NA	NA	NA
Hydroxyflutamide	NPC3_neuronal differentiation_120h	100	NA	NA	NA
Hydroxyflutamide	NPC4a_mean neurite area_120h	80	NA	NA	NA
Hydroxyflutamide	NPC4b_total subneurite length_120h	80	NA	NA	NA
Hydroxyflutamide	NPC5_oligodendrocyte differentiation_120h	75	NA	NA	NA
NH-3	NPC1_cytotoxicity_72h	90	NA	NA	NA
NH-3	NPC1_proliferation (brdu)_72h	100	NA	NA	NA
NH-3	NPC1_viability_72h	120	0.231308	0.507187	NA
NH-3	NPC2-5_cytotoxicity_120h	100	NA	NA	NA
NH-3	NPC2-5_cytotoxicity_72h	100	NA	NA	NA
NH-3	NPC2-5_nuclei count_120h	80	0.0662316	0.151475	0.271216
NH-3	NPC2-5_viability_120h	80	0.0155794	0.0449977	0.198463
NH-3	NPC2a_radial glia migration distance_120h	90	0.29114	0.372129	0.495785
NH-3	NPC2a_radial glia migration distance_72h	90	NA	NA	NA
NH-3	NPC2b_mean migration distance all neurons_120h	100	NA	NA	NA
NH-3	NPC2c_mean migration distance all oligodendrocytes_120h	90	0.22793	0.387883	0.54481
NH-3	NPC3_neuronal differentiation_120h	100	NA	NA	NA
NH-3	NPC4a_mean neurite area_120h	80	0.310237	0.731205	NA
NH-3	NPC4b_total subneurite length_120h	80	0.210352	0.379925	NA
NH-3	NPC5_oligodendrocyte differentiation_120h	75	0.199661	0.258466	0.329263
Progesterone	NPC1_cytotoxicity_72h	90	NA	NA	NA
Progesterone	NPC1_proliferation (brdu)_72h	100	NA	NA	NA
Progesterone	NPC1_viability_72h	80	NA	NA	NA
Progesterone	NPC2-5_cytotoxicity_120h	100	NA	NA	NA
Progesterone	NPC2-5_cytotoxicity_72h	100	NA	NA	NA
Progesterone	NPC2-5_nuclei count_120h	100	NA	NA	NA
Progesterone	NPC2-5_viability_120h	120	NA	NA	NA
Progesterone	NPC2a_radial glia migration distance_120h	110	NA	NA	NA
Progesterone	NPC2a_radial glia migration distance_72h	100	NA	NA	NA
Progesterone	NPC2b_mean migration distance all neurons_120h	100	NA	NA	NA
Progesterone	NPC2c_mean migration distance all oligodendrocytes_120h	90	NA	NA	NA
Progesterone	NPC3_neuronal differentiation_120h	100	NA	NA	NA
Progesterone	NPC4a_mean neurite area_120h	100	NA	NA	NA
Progesterone	NPC4b_total subneurite length_120h	100	NA	NA	NA
Progesterone	NPC5_oligodendrocyte differentiation_120h	75	0.811772	1.22476	1.86773
Prostaglandin E2	NPC1_cytotoxicity_72h	100	NA	NA	NA
Prostaglandin E2	NPC1_proliferation (brdu)_72h	100	NA	NA	NA
Prostaglandin E2	NPC1_viability_72h	80	NA	NA	NA
Prostaglandin E2	NPC2-5_cytotoxicity_120h	90	NA	NA	NA
Prostaglandin E2	NPC2-5_cytotoxicity_72h	90	NA	NA	NA
Prostaglandin E2	NPC2-5_nuclei count_120h	80	19.9535	19.2715	19.9535
Prostaglandin E2	NPC2-5_viability_120h	100	NA	NA	NA
Prostaglandin E2	NPC2a_radial glia migration distance_120h	90	9.97979	14.9768	NA
Prostaglandin E2	NPC2a_radial glia migration distance_72h	100	NA	NA	NA
Prostaglandin E2	NPC2b_mean migration distance all neurons_120h	100	NA	NA	NA
Prostaglandin E2	NPC2c_mean migration distance all oligodendrocytes_120h	100	NA	NA	NA
Prostaglandin E2	NPC3_neuronal differentiation_120h	75	9.72937	13.693	NA
Prostaglandin E2	NPC4a_mean neurite area_120h	80	7.27835	15.3212	NA
Prostaglandin E2	NPC4b_total subneurite length_120h	80	6.19079	12.8244	NA
Prostaglandin E2	NPC5_oligodendrocyte differentiation_120h	75	NA	9.46622	NA
Retinoic acid	NPC1_cytotoxicity_72h	100	NA	NA	NA
Retinoic acid	NPC1_proliferation (brdu)_72h	80	NA	0.0319483	0.10259
Retinoic acid	NPC1_viability_72h	80	NA	NA	NA
Retinoic acid	NPC2-5_cytotoxicity_120h	90	NA	NA	NA
Retinoic acid	NPC2-5_cytotoxicity_72h	90	NA	NA	NA
Retinoic acid	NPC2-5_nuclei count_120h	80	NA	NA	NA
Retinoic acid	NPC2-5_viability_120h	80	NA	NA	NA
Retinoic acid	NPC2a_radial glia migration distance_120h	90	NA	0.121331	0.792902
Retinoic acid	NPC2a_radial glia migration distance_72h	90	NA	0.688103	1.65021
Retinoic acid	NPC2b_mean migration distance all neurons_120h	90	NA	NA	NA
Retinoic acid	NPC2c_mean migration distance all oligodendrocytes_120h	100	NA	NA	NA
Retinoic acid	NPC3_neuronal differentiation_120h	125	0.109989	0.41377	NA
Retinoic acid	NPC4a_mean neurite area_120h	80	NA	NA	NA
Retinoic acid	NPC4b_total subneurite length_120h	80	NA	NA	NA
Retinoic acid	NPC5_oligodendrocyte differentiation_120h	75	0.0189757	0.0520315	0.161732
Rosiglitazone	NPC1_cytotoxicity_72h	100	NA	NA	NA
Rosiglitazone	NPC1_proliferation (brdu)_72h	100	NA	NA	NA
Rosiglitazone	NPC1_viability_72h	120	1.78589	3.19544	NA
Rosiglitazone	NPC2-5_cytotoxicity_120h	100	NA	NA	NA
Rosiglitazone	NPC2-5_cytotoxicity_72h	90	NA	NA	NA
Rosiglitazone	NPC2-5_nuclei count_120h	80	2.7675	5.27662	NA
Rosiglitazone	NPC2-5_viability_120h	100	NA	NA	NA
Rosiglitazone	NPC2a_radial glia migration distance_120h	90	2.62509	4.17825	NA
Rosiglitazone	NPC2a_radial glia migration distance_72h	100	NA	NA	NA
Rosiglitazone	NPC2b_mean migration distance all neurons_120h	100	NA	NA	NA
Rosiglitazone	NPC2c_mean migration distance all oligodendrocytes_120h	100	NA	NA	NA
Rosiglitazone	NPC3_neuronal differentiation_120h	125	NA	0.127502	1.79067
Rosiglitazone	NPC4a_mean neurite area_120h	100	NA	NA	NA
Rosiglitazone	NPC4b_total subneurite length_120h	100	NA	NA	NA
Rosiglitazone	NPC5_oligodendrocyte differentiation_120h	100	NA	NA	NA
SR9238	NPC1_cytotoxicity_72h	90	NA	NA	NA
SR9238	NPC1_proliferation (brdu)_72h	100	NA	NA	NA
SR9238	NPC1_viability_72h	100	NA	NA	NA
SR9238	NPC2-5_cytotoxicity_120h	90	NA	NA	NA
SR9238	NPC2-5_cytotoxicity_72h	100	NA	NA	NA
SR9238	NPC2-5_nuclei count_120h	80	NA	NA	NA
SR9238	NPC2-5_viability_120h	100	NA	NA	NA
SR9238	NPC2a_radial glia migration distance_120h	90	NA	NA	NA
SR9238	NPC2a_radial glia migration distance_72h	100	NA	NA	NA
SR9238	NPC2b_mean migration distance all neurons_120h	110	NA	NA	NA
SR9238	NPC2c_mean migration distance all oligodendrocytes_120h	100	NA	NA	NA
SR9238	NPC3_neuronal differentiation_120h	100	NA	NA	NA
SR9238	NPC4a_mean neurite area_120h	120	0.0106572	0.111378	0.718705
SR9238	NPC4b_total subneurite length_120h	120	0.0395283	0.249835	NA
SR9238	NPC5_oligodendrocyte differentiation_120h	75	0.545983	1.01218	2.26134
Triiodothyronine	NPC1_cytotoxicity_72h	100	NA	NA	NA
Triiodothyronine	NPC1_proliferation (brdu)_72h	100	NA	NA	NA
Triiodothyronine	NPC1_viability_72h	100	NA	NA	NA
Triiodothyronine	NPC2-5_cytotoxicity_120h	100	NA	NA	NA
Triiodothyronine	NPC2-5_cytotoxicity_72h	100	NA	NA	NA
Triiodothyronine	NPC2-5_nuclei count_120h	80	NA	NA	NA
Triiodothyronine	NPC2-5_viability_120h	100	NA	NA	NA
Triiodothyronine	NPC2a_radial glia migration distance_120h	90	NA	NA	NA
Triiodothyronine	NPC2a_radial glia migration distance_72h	100	NA	NA	NA
Triiodothyronine	NPC2b_mean migration distance all neurons_120h	110	NA	NA	NA
Triiodothyronine	NPC2c_mean migration distance all oligodendrocytes_120h	110	NA	NA	NA
Triiodothyronine	NPC3_neuronal differentiation_120h	125	NA	0.00026175	0.000547321
Triiodothyronine	NPC4a_mean neurite area_120h	120	NA	0.000126356	NA
Triiodothyronine	NPC4b_total subneurite length_120h	100	NA	NA	NA
Triiodothyronine	NPC5_oligodendrocyte differentiation_120h	100	NA	NA	NA
Ulipristal acetate	NPC1_cytotoxicity_72h	110	NA	NA	NA
Ulipristal acetate	NPC1_proliferation (brdu)_72h	100	NA	NA	NA
Ulipristal acetate	NPC1_viability_72h	120	NA	NA	NA
Ulipristal acetate	NPC2-5_cytotoxicity_120h	90	NA	NA	NA
Ulipristal acetate	NPC2-5_cytotoxicity_72h	100	NA	NA	NA
Ulipristal acetate	NPC2-5_nuclei count_120h	80	2.72714	4.18993	7.0551
Ulipristal acetate	NPC2-5_viability_120h	100	NA	NA	NA
Ulipristal acetate	NPC2a_radial glia migration distance_120h	90	3.15527	4.13425	5.52678
Ulipristal acetate	NPC2a_radial glia migration distance_72h	90	3.52581	6.46321	NA
Ulipristal acetate	NPC2b_mean migration distance all neurons_120h	110	5.32003	8.51968	NA
Ulipristal acetate	NPC2c_mean migration distance all oligodendrocytes_120h	90	NA	NA	NA
Ulipristal acetate	NPC3_neuronal differentiation_120h	100	NA	NA	NA
Ulipristal acetate	NPC4a_mean neurite area_120h	80	7.75807	10.2334	NA
Ulipristal acetate	NPC4b_total subneurite length_120h	80	6.39441	8.19	NA
Ulipristal acetate	NPC5_oligodendrocyte differentiation_120h	75	1.80619	2.57814	3.84355

## Sheet: Rat NPCs
Compound	Endpoint	Benchmark response (BMR)	BMC (lower limit)	BMC	BMC (upper limit)		Most sensitive endpoint
AhR_BaP	NPC2-5_cytotoxicity_120h	100	NA	NA	NA
AhR_BaP	NPC2-5_cytotoxicity_72h	90	0.338996	1.15481	NA
AhR_BaP	NPC2-5_nuclei count_120h	80	NA	NA	NA
AhR_BaP	NPC2-5_viability_120h	100	NA	NA	NA
AhR_BaP	NPC2a_radial glia migration distance_120h	90	NA	NA	NA
AhR_BaP	NPC2a_radial glia migration_72h	100	NA	NA	NA
AhR_BaP	NPC3_neuronal differentiation_120h	75	0.57617	2.41721	NA
AhR_BaP	NPC5_oligodendrocyte differentiation_120h	100	NA	NA	NA
GR_DEX_female	NPC1_cytotoxicity_72h	100	NA	NA	NA
GR_DEX_female	NPC1_proliferation (brdu)_72h	120	NA	NA	NA
GR_DEX_female	NPC1_viability_72h	80	NA	NA	NA
GR_DEX_male	NPC1_cytotoxicity_72h	90	0.136561	0.263881	NA
GR_DEX_male	NPC1_proliferation (brdu)_72h	100	NA	NA	NA
GR_DEX_male	NPC1_viability_72h	80	NA	NA	NA
LXR_GW39	NPC2-5_cytotoxicity_120h	100	NA	NA	NA
LXR_GW39	NPC2-5_cytotoxicity_72h	100	NA	NA	NA
LXR_GW39	NPC2-5_nuclei count_120h	80	NA	NA	NA
LXR_GW39	NPC2-5_viability_120h	100	NA	NA	NA
LXR_GW39	NPC2a_radial glia migration distance_120h	90	NA	NA	NA
LXR_GW39	NPC2a_radial glia migration_72h	90	NA	0.109655	NA
LXR_GW39	NPC3_neuronal differentiation_120h	75	NA	NA	NA
LXR_GW39	NPC5_oligodendrocyte differentiation_120h	75	0.129563	0.387106	NA
PPAR_alpha_GW7647	NPC2-5_cytotoxicity_120h	90	0.752027	1.01891	1.34357
PPAR_alpha_GW7647	NPC2-5_cytotoxicity_72h	90	0.450209	1.04805	NA
PPAR_alpha_GW7647	NPC2-5_nuclei count_120h	80	NA	NA	NA
PPAR_alpha_GW7647	NPC2-5_viability_120h	100	NA	NA	NA
PPAR_alpha_GW7647	NPC2a_radial glia migration distance_120h	90	NA	NA	NA
PPAR_alpha_GW7647	NPC2a_radial glia migration_72h	100	NA	NA	NA
PPAR_alpha_GW7647	NPC3_neuronal differentiation_120h	100	NA	NA	NA
PPAR_alpha_GW7647	NPC5_oligodendrocyte differentiation_120h	75	0.579034	1.14679	NA
PPAR_beta_delta_GW0742	NPC2-5_cytotoxicity_120h	90	NA	NA	NA
PPAR_beta_delta_GW0742	NPC2-5_cytotoxicity_72h	90	NA	NA	NA
PPAR_beta_delta_GW0742	NPC2-5_nuclei count_120h	80	NA	NA	NA
PPAR_beta_delta_GW0742	NPC2-5_viability_120h	120	NA	NA	NA
PPAR_beta_delta_GW0742	NPC2a_radial glia migration distance_120h	90	NA	NA	NA
PPAR_beta_delta_GW0742	NPC2a_radial glia migration_72h	90	NA	0.209986	NA
PPAR_beta_delta_GW0742	NPC3_neuronal differentiation_120h	125	NA	1.06511	NA
PPAR_beta_delta_GW0742	NPC5_oligodendrocyte differentiation_120h	100	NA	NA	NA
PPAR_gamma_Rosiglitazone	NPC2-5_cytotoxicity_120h	100	NA	NA	NA
PPAR_gamma_Rosiglitazone	NPC2-5_cytotoxicity_72h	100	NA	NA	NA
PPAR_gamma_Rosiglitazone	NPC2-5_nuclei count_120h	80	NA	NA	NA
PPAR_gamma_Rosiglitazone	NPC2-5_viability_120h	120	NA	NA	NA
PPAR_gamma_Rosiglitazone	NPC2a_radial glia migration distance_120h	90	NA	NA	NA
PPAR_gamma_Rosiglitazone	NPC2a_radial glia migration_72h	100	NA	NA	NA
PPAR_gamma_Rosiglitazone	NPC3_neuronal differentiation_120h	125	NA	NA	NA
PPAR_gamma_Rosiglitazone	NPC5_oligodendrocyte differentiation_120h	100	NA	NA	NA
PR_Progesterone	NPC2-5_cytotoxicity_120h	100	NA	NA	NA
PR_Progesterone	NPC2-5_cytotoxicity_72h	100	NA	NA	NA
PR_Progesterone	NPC2-5_nuclei count_120h	80	NA	NA	NA
PR_Progesterone	NPC2-5_viability_120h	100	NA	NA	NA
PR_Progesterone	NPC2a_radial glia migration distance_120h	90	NA	NA	NA
PR_Progesterone	NPC2a_radial glia migration_72h	100	NA	NA	NA
PR_Progesterone	NPC3_neuronal differentiation_120h	75	NA	NA	NA
PR_Progesterone	NPC5_oligodendrocyte differentiation_120h	75	NA	0.583162	NA
RAR_atRA	NPC1_cytotoxicity_72h	100	NA	NA	NA
RAR_atRA	NPC1_proliferation (brdu)_72h	80	NA	0.242053	NA
RAR_atRA	NPC1_viability_72h	80	NA	NA	NA
RXR_Bexarotene	NPC2-5_cytotoxicity_120h	100	NA	NA	NA
RXR_Bexarotene	NPC2-5_cytotoxicity_72h	100	NA	NA	NA
RXR_Bexarotene	NPC2-5_nuclei count_120h	80	NA	NA	NA
RXR_Bexarotene	NPC2-5_viability_120h	100	NA	NA	NA
RXR_Bexarotene	NPC2a_radial glia migration distance_120h	90	NA	NA	NA
RXR_Bexarotene	NPC2a_radial glia migration_72h	100	NA	NA	NA
RXR_Bexarotene	NPC3_neuronal differentiation_120h	75	NA	NA	NA
RXR_Bexarotene	NPC5_oligodendrocyte differentiation_120h	75	NA	0.0155422	0.0417343
THR_T3	NPC2-5_cytotoxicity_120h	100	NA	NA	NA
THR_T3	NPC2-5_cytotoxicity_72h	100	NA	NA	NA
THR_T3	NPC2-5_nuclei count_120h	80	NA	NA	NA
THR_T3	NPC2-5_viability_120h	100	NA	NA	NA
THR_T3	NPC2a_radial glia migration distance_120h	90	NA	NA	NA
THR_T3	NPC2a_radial glia migration_72h	100	NA	NA	NA
THR_T3	NPC3_neuronal differentiation_120h	100	NA	NA	NA
THR_T3	NPC5_oligodendrocyte differentiation_120h	125	NA	0.000105888	0.000369027
